# Supplementary material for: The use of DNA from archival dried blood spots with the Infinium HumanMethylation450 array
Source: BMC Biotechnol. 2013 Mar 15;13:23. doi: 10.1186/1472-6750-13-23 (PMC3610215; doi:10.1186/1472-6750-13-23)
Supplement: Additional file 1: Table S1 — Table of samples used in the study. 1 GC denotes Guthrie Card (Dried blood spot) DNA and BC denotes Buffy Coat DNA. 2 Mean Detection p-value of all probes for each sample. Table S2. List of DMPs between dried blood spot samples and flash frozen buffy coat samples. Table S3. Probes Design type and genomic location of 5,723 differentially methylated probes. Table S4. NanoDrop spectrophotometer 260/230 and 260/280 readings. [file 1472-6750-13-23-S1.xls]

## Sheet: Supplementary Table 1
Sample Name	Identifier1	Date of Blood Taken	Age when Blood was Taken	Sex	Disease	Mean Detection p-value2
896_GC_1	GC1	2008-05-27	74	F	Echinococcisis	0.00101137
896_BC_1	BC1					0.000628416
896_GC_2	GC1_T2					0.000688803
896_BC_2	BC1_T2					0.000681803
1061_GC	GC2	2008-02-21	62	M		0.0004634
1061_BC	BC2					0.000263761
1109_GC	GC3	2008-05-19	68	M		0.000529545
1109_BC	BC3					0.000284979
1124_GC	GC4	2008-07-22	61	M		0.000907894
1124_BC	BC4					0.000244932
2193_GC	GC5	2008-07-09	74	F		0.00168681
2193_BC	BC5					0.000854951
Supplementary Table 1 Table of samples used in the study. 1 GC denotes Guthrie Card (Dried blood spot) DNA and BC denotes Buffy Coat DNA. 2 Mean Detection p-value of all probes for each sample.

## Sheet: Supplementary Table 2
Supplementary Table 2 List of DMPs between dried blood spot samples and flash frozen buffy coat samples.
	intercept	f	pval	qval	GC1	BC1	GC1_T2	BC1_T2	GC2	BC2	GC3	BC3	GC4	BC4	GC5	BC5	Name	AddressA_ID	AlleleA_ProbeSeq	AddressB_ID	AlleleB_ProbeSeq	Infinium_Design_Type	Next_Base	Color_Channel	Forward_Sequence	Genome_Build	CHR	MAPINFO	SourceSeq	Chromosome_36	Coordinate_36	Strand	Probe_SNPs	Probe_SNPs_10	Random_Loci	Methyl27_Loci	UCSC_RefGene_Name	UCSC_RefGene_Accession	UCSC_RefGene_Group	UCSC_CpG_Islands_Name	Relation_to_UCSC_CpG_Island	Phantom	DMR	Enhancer	HMM_Island	Regulatory_Feature_Name	Regulatory_Feature_Group	DHS
cg15693793	3.77619	417.98	1.73083e-09	0.000486547	0.700155	0.889299	0.726944	0.852444	0.640123	0.882428	0.713806	0.87859	0.686549	0.867588	0.636148	0.844914	cg15693793	28697467	TCCAAATCRATATTTTACRTCTTTAATCTTCAACTAATTCTTTAACTTCC			II			GCGTGAGCCACTGCTCCCGGCTTATTATCTCCATTTTAAAAGTCAAGGAACTGGGGCTTA[CG]GAAGTTAAAGAACTAGCTGAAGATTAAAGACGTAAAATACCGACTTGGATTTTTTTCCCA	37	1	8880657	CGGAAGTTAAAGAACTAGCTGAAGATTAAAGACGTAAAATACCGACTTGG	1	8803244	F			NA	NA				chr1:8877012-8877283	S_Shelf			NA				NA
cg02364518	3.45042	361.114	3.53591e-09	0.000486547	0.67363	0.872464	0.643471	0.860293	0.696448	0.847918	0.635271	0.860708	0.662989	0.842979	0.627068	0.840182	cg02364518	29683428	CTAAAAACCTTTTACTAATCCAAAAAACTTATCTCTTTCAAAAAAAACAC			II			AGTTTCATGTCCTAAAAACCTTTTACTAATCCAAAAAGCTTATCTCTTTCAGAAGAGGCA[CG]CTGCAGAAGTACTTCTTCCTACACTCAAATGCAAAAAAAAAGTCATCTTTTTACACATGG	37	6	152547148	TAAAAACCTTTTACTAATCCAAAAAGCTTATCTCTTTCAGAAGAGGCACG	6	152588841	R			NA	NA	SYNE1;SYNE1;SYNE1	NM_182961;NM_015293;NM_033071	Body;Body;Body					NA				NA
cg22966026	3.51037	346.32	4.33552e-09	0.000486547	0.706145	0.863979	0.697913	0.844066	0.673504	0.832454	0.649037	0.832766	0.653806	0.820987	0.640125	0.847258	cg22966026	19708320	ATCATATCAACCTTCTTATAACTTTATCCAAAATAACTTTACATAAAAAC			II			TTCTCTCTTTGGTCATGTCAGCCTTCTTATGACTTTGTCCAAGATAGCTTTACATAGAAG[CG]GTATCCAAGTGTGCATGATTTAAATGCCACTCCCAAAATTCCTCCAAAGAGTCTTCCATG	37	5	114895062	CGCTTCTATGTAAAGCTATCTTGGACAAAGTCATAAGAAGGCTGACATGA	5	114922961	R			NA	NA								TRUE				NA
cg00401471	3.1647	294.47	9.53685e-09	0.000802694	0.709992	0.856085	0.697405	0.855617	0.716295	0.856155	0.67908	0.863038	0.648511	0.855081	0.632501	0.834706	cg00401471	35787494	ATCTAACAAAAATAAATTTACTTTAAAAATCCTCTAAAAAACTCCTCCTC			II			GCTGCTTCCTGGTCTGGCAGGGATGGGTTTGCTTTGGAAATCCTCTAGGAGGCTCCTCCT[CG]CATGGCCTGCAGTCTGGCAGCAGCCCCGAGTTGTTTCCTCGCTGATCGATTTCTTTCCTC	37	19	38782834	TCTGGCAGGGATGGGTTTGCTTTGGAAATCCTCTAGGAGGCTCCTCCTCG	19	43474674	R			NA	NA	SPINT2;SPINT2	NM_021102;NM_001166103	3'UTR;3'UTR					NA				NA
cg08809223	4.10545	258.412	1.7945e-08	0.00111542	0.769124	0.901605	0.762621	0.90014	0.724428	0.875339	0.720482	0.880313	0.711225	0.89274	0.738203	0.876293	cg08809223	67652343	TCAAAACTCTTTATCCACTTTATATAACCRCTAACTTATAAAAAATACTC			II			TTACTGTATCTTTTTCACTATAGAGGCATCCTAATTGATTTTTAAATTCAAGAGATTTAT[CG]AGCACCTTCTATAAGCCAGCGGCTATACAAAGTGGACAAAGAGCCCTGACATCCAGCATG	37	6	31134812	CGAGCACCTTCTATAAGCCAGCGGCTATACAAAGTGGACAAAGAGCCCTG	6	31242791	F	rs76465289		NA	NA	POU5F1;POU5F1	NM_002701;NM_203289	Body;TSS1500					NA				NA
cg08213398	1.12158	249.274	2.13501e-08	0.00111542	0.51189	0.656243	0.471274	0.643353	0.453742	0.644777	0.466036	0.666484	0.479245	0.662467	0.506837	0.645935	cg08213398	34787391	CTTTAATTAATCTAACAATCTTCATTTCTAACAAACTTCCAAATAATACC			II			GATTTTTGGTCCTTTGGTTGGTCTGACAGTCTTCATTTCTAACAAGCTTCCAGGTGGTGC[CG]ACGTCACTGGTCCGCATGCTTCGTTTTGAGTAGGAATATTCTAGAGGATGTAGGACTTGA	37	11	9744126	CGGCACCACCTGGAAGCTTGTTAGAAATGAAGACTGTCAGACCAACCAAA	11	9700702	R			NA	NA	SWAP70	NM_015055	Body					TRUE				NA
cg23757247	3.24108	245.034	2.31916e-08	0.00111542	0.711291	0.835257	0.728947	0.8316	0.706034	0.812404	0.737551	0.822689	0.687829	0.836176	0.685949	0.815764	cg23757247	56671338	TTTTAAACACTAATTTAAAAATTCCAAATAATCACAAAAAATAACAAAAC			II			GTGGAATCAAATAAGCAATGATTATCAGTGACTGGAAAAGAAACAGAACTTGAGTTATTT[CG]CTTTGCCATCCCCTGTGACCACCTGGAATTTCTAAATCAGTGTTTAAAATTTAAACTGGT	37	10	6354912	CGCTTTGCCATCCCCTGTGACCACCTGGAATTTCTAAATCAGTGTTTAAA	10	6394918	F		rs78105819	NA	NA								TRUE				NA
cg21771891	-3.18663	235.408	2.81296e-08	0.0011838	0.148907	0.0864602	0.141558	0.0990175	0.157098	0.0925572	0.149549	0.0966193	0.142378	0.102012	0.15141	0.0958496	cg21771891	54670436	ATTAAAATAACTCTAAAAAAAACCTTTATTTTTATACACTTTTCAACTCA	72705344	ATTAAAATAACTCTAAAAAAAACCTTTATTTTTATACGCTTTTCAACTCG	I	A	Red	CTTTTTATGATTGTTGAAGTGGCTCTGAAAAGAGCCTTTGTTTTTATGCGCTTTTCAACT[CG]GTCTTTACTTAGTCTTGTGGTGGCTCTCAGTTTTCTTTGGCAGCAGCACGGCCTGGATGT	37	6	27782126	GTTGAAGTGGCTCTGAAAAGAGCCTTTGTTTTTATGCGCTTTTCAACTCG	6	27890105	R			NA	NA	HIST1H2AJ;HIST1H2BM;HIST1H2AJ	NM_021066;NM_003521;NM_021066	1stExon;TSS1500;3'UTR	chr6:27782247-27782485	N_Shore			NA				TRUE
cg16445317	3.43079	219.23	3.96087e-08	0.00121619	0.699951	0.845522	0.731031	0.826618	0.703292	0.837447	0.657757	0.825192	0.700913	0.837885	0.669573	0.816364	cg16445317	17695417	TACCATTATACTATTAAAACTAATAACAAAACTCTTAAATTAAAAATACC			II			TGGGAATTAGTTGCCATTGTGCTGTTGGGACTGGTGACAGAACTCTTGGATTGAGAATGC[CG]AGATGGTGCACGGAAGATTCTGTGTGCTCTTTCAGACCAGGAGGAGGATGAGGAGGAGGA	37	12	121147656	CGGCATTCTCAATCCAAGAGTTCTGTCACCAGTCCCAACAGCACAATGGC	12	119632039	R			NA	NA	UNC119B	NM_001080533	TSS200	chr12:121148239-121148853	N_Shore			NA				NA
cg22302111	3.92427	219.092	3.97289e-08	0.00121619	0.828172	0.893858	0.805789	0.8936	0.781381	0.880595	0.802711	0.88188	0.776673	0.888147	0.769138	0.868821	cg22302111	64723450	TTCTATCACTCTTTAAAATAATTCCTATATTCCCTCCTTACTAAACTATC			II			TTCTCTGAGAATTCTGTCACTCTTTGAGGTGATTCCTATATTCCCTCCTTGCTAGACTGT[CG]CTGTGTGTATTTCACCCTAGGACTGGTGGAGAGAGTTGTTAAGCTGACCTCTGGAGTCTA	37	7	33756849	TCTGTCACTCTTTGAGGTGATTCCTATATTCCCTCCTTGCTAGACTGTCG	7	33723374	R			NA	NA								TRUE				NA
cg08980382	-0.14679	219.083	3.97364e-08	0.00121619	0.354631	0.483512	0.368805	0.479185	0.346044	0.476486	0.369076	0.441851	0.356566	0.473871	0.363709	0.457695	cg08980382	58626473	TAAAACAAAAACCACTACTACCTATACTAAAAACAATACTAAAAACAACA	26680460	TAAAACGAAAACCGCTACTACCTATACTAAAAACGATACTAAAAACGACG	I	C	Grn	TGTCCCACGTGGTAAGGCGGGAACCGCTGCTGCCTGTACTGGGGGCGATACTGGGGGCGG[CG]CAGCCGATTCCGGGCCCCAGAGAACTGCCTATCAGTGGTAGGGGGGTCAAATCCTTCACT	37	16	31580153	CGCCGCCCCCAGTATCGCCCCCAGTACAGGCAGCAGCGGTTCCCGCCTTA	16	31487654	R			NA	NA	CSDAP1	NR_027011	Body	chr16:31580070-31580317	Island			NA	16:31487295-31487845			NA
cg26204042	3.69137	210.009	4.86737e-08	0.00136558	0.744402	0.880875	0.725128	0.865957	0.735897	0.876392	0.748519	0.873101	0.747626	0.859555	0.717744	0.846038	cg26204042	17750477	AAAAATCTATACACAAACAAATTTACACATACACACACTTAAAAATTAAC			II			TCATTAATCAAGAAAATCTGTACACAAACAAATTTGCACATACACACACTTGAGAATTAG[CG]TAGGGAATTCTATTGTGTGCTTTTATTCAAATGATGAAAACATGAGAAATATGATTTACT	37	11	110163765	CGCTAATTCTCAAGTGTGTGTATGTGCAAATTTGTTTGTGTACAGATTTT	11	109668975	R			NA	NA	RDX	NM_002906	5'UTR	chr11:110166564-110167759	N_Shelf			NA				NA
cg18355146	3.23605	205.869	5.35437e-08	0.00138666	0.6823	0.838704	0.651043	0.846827	0.640864	0.790615	0.680742	0.833513	0.614155	0.815617	0.629778	0.802024	cg18355146	71635480	CTTTCAAAAATAACTATCTCTTTAAAAAAATTCATACCATCCTCTTAAAC			II			AAATGAATGCATGCTGCCCAAATACCCAGTTGAGCAGAAAATTAGTCTGGGATAAAAAAA[CG]TTTAAGAGGATGGCATGAACTTTTTCAAAGAGACAGCCATTTTTGAAAGCAACTACTGCG	37	13	46550832	CGTTTAAGAGGATGGCATGAACTTTTTCAAAGAGACAGCCATTTTTGAAA	13	45448833	F			NA	NA	ZC3H13	NM_015070	Body					NA				NA
cg26718116	3.56125	202.415	5.80596e-08	0.0013937	0.656165	0.863492	0.697636	0.859645	0.711647	0.85758	0.695245	0.869968	0.698617	0.846011	0.646354	0.83823	cg26718116	25690372	TTTAAAAAACCACCCCTCCATATAACAACCCTCAATTTAAATAAAATTAC			II			GAGGAATGTTCTGATTGGTTGGGTAATATAAATTCAGCATCCACCTTGGACTAGAGTCCA[CG]CAATCTCACCCAAACTGAGGGCTGCTACATGGAGGGGTGGCTCTTCAAAGGAAAATCTGA	37	6	126055824	CGCAATCTCACCCAAACTGAGGGCTGCTACATGGAGGGGTGGCTCTTCAA	6	126097517	F			NA	NA								TRUE				NA
cg24875546	3.66884	199.591	6.2095e-08	0.0013937	0.809579	0.884953	0.800219	0.870984	0.778877	0.865075	0.774289	0.872716	0.739763	0.857948	0.735629	0.875832	cg24875546	42625344	AACTAATCAACTACTCTCTATATACTAAAAACCAAATCATTTCAAATTCC			II			ATTACATTTCCTGCAACCAGAAACACAGATACCAGTTTACATGCAGGGAGGATAAGACTC[CG]GAACTTGAAATGACTTGGTTCTTAGCACATAGAGAGTAGCTGATCAGCTGTCCTGAGAGC	37	2	227121624	GCTGATCAGCTACTCTCTATGTGCTAAGAACCAAGTCATTTCAAGTTCCG	2	226829868	F			NA	NA								TRUE				NA
cg25314600	3.90129	188.544	8.14967e-08	0.00171485	0.827648	0.904265	0.845723	0.889156	0.830424	0.899732	0.840956	0.902828	0.846912	0.898116	0.817365	0.900061	cg25314600	44801455	TAAACAATATTCCCCTACATAAATATCACATTTATTCCTCCATTTACCCA	61771323	TAAACAATATTCCCCTACGTAAATATCGCGTTTATTCCTCCATTTACCCG	I	T	Red	CGTGGCGTGTGCTGGGCAGTGTTCCCCTGCGTGGATGTCGCGTTTGTTCCTCCATTTGCC[CG]TTGGAGCGTGTGGAGTGTTTCCAGTTCTTGACTGTCACAAAGAAAGCGGCTGTGAACATT	37	1	2191354	CGGGCAAATGGAGGAACAAACGCGACATCCACGCAGGGGAACACTGCCCA	1	2181214	R			NA	NA	SKI	NM_003036	Body					NA	1:2181154-2181263			NA
cg20752284	2.90917	185.465	8.815e-08	0.00174222	0.670269	0.827961	0.631079	0.82536	0.620666	0.775676	0.656631	0.804924	0.623082	0.78578	0.588944	0.753555	cg20752284	48733477	ATTATTTTCTTTATTACCTTAAAAACTCCAAAAACTACTTATAATATATC			II			AAATTAAAATAAATATTTGCTTATTTCAAACATTTTAAATTTAATGTGAAATGTAAATGG[CG]ACATATCACAAGTAGTTCTTGGAGCTCTTAAGGCAATAAAGAAAACAATTAAGATTGTTC	37	2	133178190	TTGTTTTCTTTATTGCCTTAAGAGCTCCAAGAACTACTTGTGATATGTCG	2	132894660	F			NA	NA	GPR39	NM_001508	Body	chr2:133173532-133174369	S_Shelf			NA				NA
cg04362800	4.10857	183.097	9.37155e-08	0.00174222	0.81	0.90018	0.7958	0.894107	0.80585	0.895115	0.77834	0.893526	0.739283	0.885165	0.72021	0.881726	cg04362800	12783345	AATTTACCCAACTAAATCACAAAACCATCAACTCAAAATATCCAAATTAC			II			TTCATCTGCAGTTCTATGTGAAGATTGATAAATCAGTTTTTACTTGTTTTATTAATAAAA[CG]TAATTTGGATATCTTGAGTTGATGGTTTTGTGATTTAGCTGGGTAAACTATCTTTGTAAC	37	6	149732642	CGTAATTTGGATATCTTGAGTTGATGGTTTTGTGATTTAGCTGGGTAAAC	6	149774335	F			NA	NA	MAP3K7IP2	NM_015093	3'UTR					NA				NA
cg15208689	1.99861	181.261	9.83223e-08	0.00174222	0.742361	0.80112	0.749265	0.786435	0.755142	0.794768	0.750352	0.797193	0.756172	0.791444	0.745381	0.786649	cg15208689	17760510	TCCAATCCCAACTCTATTATAACCACCTTAAAAAAACCTAACACATCATC			II			GTGGAAGCGTGGGTGACGGCCTCCCATTTCTGAGGGGGACTGTGAGGCAGGACAGGAAGG[CG]ATGATGTGTCAGGCTCCCTCAAGGTGGCCACAACAGAGCTGGGACTGGAGCCTGGGTCCC	37	11	61525304	CCAGTCCCAGCTCTGTTGTGGCCACCTTGAGGGAGCCTGACACATCATCG	11	61281880	F			NA	NA	DKFZP434K028;C11orf9;C11orf9	NR_026882;NM_013279;NM_001127392	TSS200;Body;Body					NA				NA
cg14291878	2.71997	173.152	1.22228e-07	0.00189766	0.720592	0.834591	0.720393	0.832993	0.705844	0.859854	0.699806	0.830742	0.670637	0.835855	0.686559	0.810043	cg14291878	71738310	CRTATTTAATATAATAACCAACTTAAAACTTACRAAAAAACCAAACCACC			II			CCCGTTACTGGACAGAGAAATTAACATCTGTCTCTGCTGCGTCCTCTCGGGTGTCTGTGA[CG]GTGGTTTGGCCCTCTCGTAAGTCTTAAGTTGGCTACTACATTAAACACGGGAACCCATGA	37	15	101738616	CGGTGGTTTGGCCCTCTCGTAAGTCTTAAGTTGGCTACTACATTAAACAC	15	99556139	F			NA	NA	CHSY1	NM_014918	Body					NA	15:99555966-99556140			NA
cg05146416	-3.86795	172.375	1.24865e-07	0.00189766	0.103603	0.060143	0.0984535	0.0591285	0.102702	0.0656049	0.102066	0.0621607	0.0914393	0.0597556	0.118228	0.0614714	cg05146416	50668318	TAAAAAACTAAATTAACTATCATCATAAACTATCATCATTAATAATAACA	16670444	TAAAAAACTAAATTAACTATCATCGTAAACTATCATCGTTAATAATAACG	I	T	Red	ATTTTTAAACTTACAAATCAGAGGACAATCGCGACATTAGAGGAAAATTACCCAGGTTTA[CG]CCATCACTAACGATGATAGCTTACGATGATAGCTAACCCAGCTCTTCAACTTCCTTTCAA	37	14	23235642	CGCCATCACTAACGATGATAGCTTACGATGATAGCTAACCCAGCTCTTCA	14	22305482	F			NA	NA	OXA1L	NM_005015	TSS200	chr14:23235774-23236578	N_Shore			NA		14:23235387-23236477	Promoter_Associated	NA
cg07882243	3.54523	172.261	1.25258e-07	0.00189766	0.723009	0.864187	0.718218	0.859631	0.734989	0.869274	0.748341	0.85755	0.675766	0.839753	0.699573	0.820826	cg07882243	42662404	CRTTTTATTTAAAATTTTATATATCTACCCATTAAAAACACTATCCTCTC			II			CACTTCCTAACTCCCCGTATGGGACCAGCACTACCCTGAAATCAAAACCAGACAAGAAAA[CG]AGAGGACAGTGTTCCCAATGGGCAGACACACAAAATCCTAAACAAAACGTTAGCAAATTA	37	16	89217849	CGAGAGGACAGTGTTCCCAATGGGCAGACACACAAAATCCTAAACAAAAC	16	87745350	F			NA	NA	ACSF3;ACSF3;ACSF3	NM_174917;NR_023316;NM_001127214	Body;Body;Body	chr16:89219333-89219651	N_Shore			NA		16:89217732-89217879	Unclassified_Cell_type_specific	NA
cg26587051	-3.46061	171.018	1.29641e-07	0.00189766	0.110993	0.0853027	0.109865	0.0826809	0.115717	0.0828319	0.113327	0.0848512	0.102453	0.0821893	0.107931	0.0783064	cg26587051	32754455	CATTCATTCAACCAATCRATTAATCAATCATCTTCTCCTCRTTACAATCC			II			GCTCCGCCATTCATTCATTCAGCCAGTCGGTTGGTCAGTCATCTTCTCCTCGTTGCAATC[CG]ACCAAGGAAGCCTCCGCAACCGCCGCCGCCACCGCCACCGGGCGCACCATCGCCACCTCC	37	9	123476683	CGGATTGCAACGAGGAGAAGATGACTGACCAACCGACTGGCTGAATGAAT	9	122516504	R			NA	NA	MEGF9	NM_001080497	TSS200	chr9:123475985-123477255	Island	high-CpG:122516399-122516678		NA	9:122515771-122517143			NA
cg19389468	3.60742	167.056	1.44886e-07	0.00198121	0.624497	0.878899	0.687947	0.847595	0.64951	0.832261	0.669469	0.859198	0.661516	0.838658	0.65458	0.821385	cg19389468	27762494	AAAAAAAAATAACATAATATATACAACCCACTATCCTTTTATACAATAAC			II			AAGCTCTGTGTTTGTGGTAGCAAGCTAGTAGAAAGCAGTGAATATCATCCATTGTTTTGG[CG]CTACTGTATAAAAGGATAGTGGGCTGTACATACTATGCTATTCTTTTCTTTTTTTTCTTT	37	15	77760532	GAAAAGAATAGCATAGTATGTACAGCCCACTATCCTTTTATACAGTAGCG	15	75547587	F			NA	NA	HMG20A	NM_018200	Body					TRUE				NA
cg18533237	3.39104	166.518	1.47118e-07	0.00198121	0.651474	0.875923	0.692977	0.843358	0.67788	0.820321	0.674	0.861563	0.648303	0.843525	0.627223	0.816771	cg18533237	21747394	ACAAATATTTTCCCCCATTCTATAAATTTTCTTTTTACTTTATAAATATC			II			GTATATGACATGCAAATATTTTCCCCCATTCTGTGGGTTTTCTTTTTACTTTATGGATAT[CG]TCCTTTGAAGCACAAAAGTTTTAAATTTTGATCAAGTCCAATTTACATATTTTTTCTTTT	37	5	132075700	CAAATATTTTCCCCCATTCTGTGGGTTTTCTTTTTACTTTATGGATATCG	5	132103599	R			NA	NA				chr5:132072695-132073429	S_Shelf			NA				NA
cg17669497	3.79886	162.201	1.6661e-07	0.00215741	0.700403	0.85828	0.661319	0.866913	0.632159	0.859466	0.719944	0.874641	0.71996	0.869155	0.605971	0.860141	cg17669497	71672333	AACCAAAATAATCTTCTAACRTAACTTCTTCCATAACCCTAAACCCCAAC			II			AAACAAACCCAATGCTTTTTAATAAATGAGCAGAATAGGAAGTTAAATAAGGGATTCTGG[CG]CTGGGGTTCAGGGTCATGGAAGAAGCTACGTTAGAAGACCACTCTGGTTTCATGTATCTT	37	10	89945974	ACCAGAGTGGTCTTCTAACGTAGCTTCTTCCATGACCCTGAACCCCAGCG	10	89935954	F			NA	NA								TRUE				NA
cg20573989	3.0357	158.601	1.85278e-07	0.00220052	0.608379	0.866195	0.639225	0.82849	0.577132	0.803646	0.560608	0.822365	0.612904	0.812124	0.521867	0.799979	cg20573989	20623432	ACTAACTACTTTACTAAAATATAACCCCAAAATAACRAACCAACCTCAAC			II			AGTTTTCACTCACTAGCTACTTTACTAAAATGTAGCCCCAAAATGACGGGCCAGCCTCAG[CG]TATCTGCCATATGTATTTCAAAGATTACAGTCAGAATGAGTTAATGAAAATGGCAGGTTC	37	7	30408833	CGCTGAGGCTGGCCCGTCATTTTGGGGCTACATTTTAGTAAAGTAGCTAG	7	30375358	R			NA	NA	DKFZP586I1420	NR_002186	TSS1500					NA				NA
cg15491540	3.57568	158.259	1.87174e-07	0.00220052	0.762795	0.876496	0.741354	0.860601	0.738006	0.864239	0.682099	0.872468	0.739362	0.844009	0.745976	0.836324	cg15491540	48719318	AAACTCRAAAATTAAATTTCCTAATCCTAAATAACACATAAAAACTTTAC			II			AGACGAGCTTTGAACTCGAAGATTAAGTTTCCTGGTCCTGAATGACACATAAAGACTTTG[CG]AGAAAGACCTCCCTCCTTGCCTCACAAGGAATATAAATGGATTTCTCCCCCTTCCTCAGG	37	20	13145549	CGCAAAGTCTTTATGTGTCATTCAGGACCAGGAAACTTAATCTTCGAGTT	20	13093549	R			NA	NA	SPTLC3	NM_018327	3'UTR					NA				NA
cg02214632	2.36031	157.838	1.89547e-07	0.00220052	0.723299	0.797579	0.747359	0.799553	0.72256	0.802152	0.741619	0.818914	0.72802	0.807078	0.728213	0.81638	cg02214632	55672419	ATAATAATATAATCATAACCCACTACAATATCAACCTCTTAAACTCAAAC			II			AAAAAAAAAAGATTAGCCAGGAGTCCTAGCTACTAAGGAGGCTGAGGTGGGAGGACTGAC[CG]CTTGAGCCCAAGAGGTTGACACTGCAGTGGGCCATGATCATACCACCACACTCCAGGTTT	37	21	30363526	TGGTGGTATGATCATGGCCCACTGCAGTGTCAACCTCTTGGGCTCAAGCG	21	29285397	F			NA	NA	RNF160	NM_015565	Body	chr21:30364965-30365342	N_Shore			NA				NA
cg10550074	1.59948	155.983	2.00437e-07	0.00224938	0.586947	0.707837	0.560564	0.707825	0.573897	0.669584	0.5782	0.678635	0.547844	0.675536	0.542582	0.698817	cg10550074	72625406	AACTATTTTTTCCAAAATAACTAAACTAAACCTCTTATCATTAAAAAAAC			II			GAGAGCCATGGGCTGGCTCACCTTCCTCCACCTGTTACCACCCATCCCAGGACTGCTCCC[CG]CTCCTCCAATGATAAGAGGCTTAGCTCAGCTACCCTGGAAAAAACAGTTTCACTTGTCAA	37	6	36304794	ACTGTTTTTTCCAGGGTAGCTGAGCTAAGCCTCTTATCATTGGAGGAGCG	6	36412772	F			NA	NA	C6orf222	NM_001010903	TSS200					NA				NA
cg11753356	3.73429	152.329	2.2417e-07	0.00228782	0.747981	0.872814	0.747392	0.876056	0.742168	0.858568	0.718818	0.861563	0.777445	0.859242	0.742237	0.845829	cg11753356	63659382	ACTAAAATCTCTAAATTAATCTATATTTCACCTAAATACTAATAATCTAC			II			GCCAAATATTAGCTAAAATCTCTGAATTGGTCTGTGTTTCACCTAGATACTAATGGTCTA[CG]CAGTGGGCTGTTAGCAAGCTTGTATCATGAACTCCCCAAGTTCTCCTTTCTTTAAATACA	37	1	230356642	CTAAAATCTCTGAATTGGTCTGTGTTTCACCTAGATACTAATGGTCTACG	1	228423265	R			NA	NA	GALNT2	NM_004481	Body					TRUE				NA
cg24947615	1.54598	152.016	2.26357e-07	0.00228782	0.623109	0.72824	0.658771	0.725411	0.633529	0.735579	0.63243	0.722898	0.620442	0.757704	0.637884	0.723032	cg24947615	65640354	AACAACATAACCACTTAATATACCAAAACCAAAACCAACAAACAAAAACA	19727394	GACGACGTAACCGCTTAATATACCAAAACCAAAACCAACAAACGAAAACG	I	A	Red	CAGGCACCCCATCCTCTGTCGGCCTTGGCCCCGGCACACTAAGCGGCTGCACCACTGTCT[CG]CTTTCGCCTGTTGGCCTTGGCCCTGGCACACTAAGCGGCCACGCCGCCGTCTCGCCCTGG	37	21	44515479	CGCTTTCGCCTGTTGGCCTTGGCCCTGGCACACTAAGCGGCCACGCCGCC	21	43388548	F	rs4920040		NA	NA	U2AF1;U2AF1;U2AF1	NM_001025203;NM_001025204;NM_006758	Body;Body;Body	chr21:44515262-44515560	Island			NA	21:43388353-43388603			NA
cg08190400	-5.95492	150.984	2.33743e-07	0.00228782	0.0116114	0.0158468	0.0120891	0.0149143	0.0106011	0.0158402	0.0116574	0.0148576	0.0108929	0.0165087	0.0108181	0.0155507	cg08190400	61789328	AAAAACTTTACTCAAAACTAACAACAACTCACAAACATTATTAACCAACA	56763310	AAAAACTTTACTCGAAACTAACGACAACTCGCGAACGTTATTAACCGACG	I	C	Grn	CTTTCCCGGGGTGAAAACTTTGCTCGGAGCTGGCGGCAGCTCGCGGACGTTATTGGCCGG[CG]CCCCGCCCGGCGGCCCCGCCCCCCGCCCCCGCGCTCCCCTCCGCCCCTCACTCCCAGCGC	37	17	8924776	GAAAACTTTGCTCGGAGCTGGCGGCAGCTCGCGGACGTTATTGGCCGGCG	17	8865501	R			NA	NA	NTN1	NM_004822	TSS200	chr17:8924167-8926920	Island	high-CpG:8865316-8866185		NA	17:8864893-8867921	17:8924677-8925070	Unclassified	NA
cg13064062	-3.42345	150.691	2.35892e-07	0.00228782	0.127693	0.076951	0.127572	0.0823402	0.129352	0.0768353	0.142115	0.0776156	0.160371	0.0849148	0.141251	0.0856967	cg13064062	63743417	CAAAAAATTCTAAATCCCTTCCTTTCTCAAAAAAATCCCTAAACAAAAAC			II			GCAAATCCCCTCAGGAGGTTCTGAATCCCTTCCTTTCTCAAGAGAATCCCTGAACAAAAA[CG]AAAGTTTCTGTAAGGTGTCACCGCTCTTCAAAGGTGTCAGGACCCTGTCTTCTCTAAAGG	37	12	14924930	AGGAGGTTCTGAATCCCTTCCTTTCTCAAGAGAATCCCTGAACAAAAACG	12	14816197	R			NA	NA	HIST4H4	NM_175054	TSS1500	chr12:14922877-14923974	S_Shore			NA		12:14924528-14925001	Unclassified	NA
cg09449324	2.73805	149.929	2.416e-07	0.00228782	0.6798	0.818238	0.66804	0.829876	0.636135	0.776899	0.679421	0.810994	0.684303	0.826831	0.621888	0.806052	cg09449324	61686415	TTTCTCCATATTACCCAATCTAATCRCRACCTTCTAAACTCAAATAATTC			II			TAGAGATGGGGTTTCTCCATGTTGCCCAGTCTGGTCGCGACCTTCTGGGCTCAAGTGATT[CG]CTTGCCTCTGCCTCCCAAAGTGTAGGGATTACAGATGTAAGCCACCATGCCCAGTTTCTG	37	10	102293355	TTCTCCATGTTGCCCAGTCTGGTCGCGACCTTCTGGGCTCAAGTGATTCG	10	102283345	R			NA	NA				chr10:102289150-102289742	S_Shelf			NA				NA
cg12392916	-5.19594	148.654	2.5152e-07	0.00228782	0.0451088	0.0250294	0.0455476	0.0239477	0.0416747	0.0295467	0.050407	0.0261043	0.0504934	0.028209	0.0513357	0.0240656	cg12392916	22713312	AAAAATACAAAATAACAACCTCCAATAACATCATACCTATCTCAATCACA	59630391	AAAAATACAAAATAACGACCTCCAATAACGTCATACCTATCTCGATCGCG	I	T	Red	CCACGACCGCCCACAGTGAGGCGGCTGTAGCCCGCTTCCGCCCTTACAGACACCCCAGGA[CG]CGACCGAGACAGGTATGACGTCACTGGAGGTCGCCATTTTGCATTCTCTAGCAAACTTTT	37	12	6772545	CGCGACCGAGACAGGTATGACGTCACTGGAGGTCGCCATTTTGCATTCTC	12	6642806	F			NA	NA	ING4;ING4;ING4;ING4;ING4;ING4	NM_001127585;NM_001127586;NM_001127582;NM_001127584;NM_016162;NM_001127583	TSS1500;TSS1500;TSS1500;TSS1500;TSS1500;TSS1500	chr12:6772258-6772579	Island			NA	12:6642284-6642840	12:6771780-6772830	Promoter_Associated	NA
cg02925848	2.33643	148.215	2.55051e-07	0.00228782	0.616046	0.804936	0.635435	0.785077	0.584379	0.745992	0.632783	0.780979	0.606353	0.767835	0.541898	0.779191	cg02925848	36601339	CTAAAAACCAAAAATCAAAATCAAAATATTACCAAAACTATTTTCCTTCC			II			TGCCAGAAAATCCCCAGAAGCTAGGCAAGAGATATGGAACAGACTCCCTCTAACAGCCCA[CG]GAAGGAAAACAGCCCTGGCAACACCTTGATCTTGACTTCTGGCCTCCAGAACTGTGAGGT	37	8	119030705	CGGAAGGAAAACAGCCCTGGCAACACCTTGATCTTGACTTCTGGCCTCCA	8	119099886	F			NA	NA	EXT1	NM_000127	Body					TRUE				NA
cg24886843	3.46997	147.04	2.64788e-07	0.00228782	0.658213	0.871128	0.719356	0.855636	0.62155	0.827729	0.678694	0.826262	0.634433	0.832506	0.609825	0.828591	cg24886843	74634421	AATTCTATATTTTCAAACACTATTATTTTAAAAATCAATCAAATCAATCC			II			AAGATTTTTTAGAAATATAGTAAGACGGAAGTATTGGACATGTTGGCAGTATGAAGAGAC[CG]GACTGATTTGACTGATTCTTAAAATAATAGTGTTTGAAAATATAGAATCCAGTGTTTTAT	37	6	74126975	ATTCTATATTTTCAAACACTATTATTTTAAGAATCAGTCAAATCAGTCCG	6	74183696	F			NA	NA	DDX43	NM_018665	3'UTR					NA				NA
cg02857312	2.89934	147.013	2.65021e-07	0.00228782	0.587065	0.84963	0.678803	0.825411	0.567395	0.842237	0.563138	0.803341	0.560602	0.802235	0.553232	0.844987	cg02857312	36754359	ATACCTATATTACAACTACTTAACTCTCCTACTAAAATACAAAAACAACC			II			GTATCCATAAACAAAATGTTGTTGGAACACAGCCGTGCTCATTCATTTACATATTATCTG[CG]GCTGCCTTTGCACTTCAGCAGGAGAGCTAAGTAGCTGCAATACAGGCATTATGGATGCAA	37	2	28449036	CGGCTGCCTTTGCACTTCAGCAGGAGAGCTAAGTAGCTGCAATACAGGCA	2	28302540	F			NA	NA	BRE;BRE;BRE;BRE;BRE	NM_199192;NM_199193;NM_199191;NM_004899;NM_199194	Body;Body;Body;Body;Body					TRUE				NA
cg14055589	3.69753	145.722	2.76255e-07	0.00232517	0.732924	0.876008	0.772745	0.858872	0.703358	0.857768	0.708328	0.873687	0.741071	0.876763	0.754644	0.856197	cg14055589	41683500	ACAAAAATTTAATATATCAAAACAAAATATACAAATAATCCCCACCTTTC			II			CTACCAAATGCATGTCACTTTTGCAGCATTGTAAAGTCAAGAAATTATAAGTTGAACCAT[CG]AAAGGTGGGGACCATCTGTATACTTTGTCCTGACATACCAAATTCTTGCTGCTTATTCTT	37	11	43383227	CAAGAATTTGGTATGTCAGGACAAAGTATACAGATGGTCCCCACCTTTCG	11	43339803	F			NA	NA	TTC17	NM_018259	Body	chr11:43380241-43381040	S_Shelf			NA		11:43383139-43383234	Promoter_Associated_Cell_type_specific	NA
cg24105744	3.52056	143.868	2.93405e-07	0.00237023	0.685147	0.865871	0.720157	0.862335	0.635381	0.853124	0.640287	0.833516	0.62571	0.840556	0.605286	0.844306	cg24105744	60697494	TCTTTCTTAATTTAAATATTATCTACCTTAACTTTACTATTTTATCCCCC			II			GTTAAAACCAGTCTTTCTTAATTTGAGTATTATCTACCTTGACTTTACTGTTTTGTCCCC[CG]TATACCAGCATTATAAAAGGAGTCATGCCTGTAATTCCAGCTTTGGGAGGCTGAGGTGGG	37	5	138993362	CGGGGGACAAAACAGTAAAGTCAAGGTAGATAATACTCAAATTAAGAAAG	5	138973546	R			NA	NA	UBE2D2;UBE2D2	NM_181838;NM_003339	Body;Body					NA				NA
cg13063313	3.52829	143.631	2.95689e-07	0.00237023	0.644401	0.863333	0.657781	0.855931	0.675178	0.843785	0.678095	0.849099	0.68817	0.828086	0.608183	0.804178	cg13063313	44770379	CCTACTATAAAAACATTCCCTACRTTCCTAAATTTCAAAAAATTAACTAC			II			TACTAGGTAAAAAACAGCAAACCAAACCAAACAGTAAGGAACAACACACACACACACACA[CG]CAGCCAATTCTTTGAAACCCAGGAACGCAGGGAATGTCTTCACAGCAGGCCTTGAGTTGG	37	3	38110999	CGCAGCCAATTCTTTGAAACCCAGGAACGCAGGGAATGTCTTCACAGCAG	3	38086003	F	rs80253490		NA	NA	DLEC1;DLEC1	NM_007335;NM_007337	Body;Body					TRUE				NA
cg17372996	-2.40675	140.536	3.27555e-07	0.00254547	0.251358	0.134712	0.278357	0.139503	0.288834	0.144262	0.250401	0.163994	0.256179	0.156725	0.284397	0.172407	cg17372996	13662432	TAAACACTTCAATACTTCCAAATAAAAAACACCAAATCACTTTTCCTACA	18691466	TAAACGCTTCAATACTTCCGAATAAAAAACACCGAATCACTTTTCCTACG	I	A	Red	TGTCTGGAGAGATCAGGAAAACGGCCTGTTTTTCTCTCTCCCTCCATACCGGTTCTTTCC[CG]CAGGAAAAGTGATCCGGTGTTTCCCATCCGGAAGCATTGAAGCGTTTACTATCTTAAACA	37	6	28921469	TAAACGCTTCAATGCTTCCGGATGGGAAACACCGGATCACTTTTCCTGCG	6	29029448	F			NA	NA								NA	6:29029267-29029479	6:28921467-28921935	Unclassified_Cell_type_specific	TRUE
cg12215484	3.33238	139.192	3.42664e-07	0.00254547	0.681445	0.848422	0.664495	0.825063	0.652726	0.82272	0.694626	0.818314	0.6571	0.795876	0.577444	0.823396	cg12215484	12774332	ATCCTTCAAATTAAACTACTTTTAATTTACTTTTAACAAAAAATACAAAC			II			TACCATAGCACATCCTTCAAATTAAACTGCTTTTGGTTTACTTTTAGCAAGAAATGCAAG[CG]GTTGCATTTTTTTCTGTTTGTTTCAATCTCTAATCTTTAAGTCAGAACCTAATTGTACAG	37	6	21231537	CGCTTGCATTTCTTGCTAAAAGTAAACCAAAAGCAGTTTAATTTGAAGGA	6	21339516	R			NA	NA	CDKAL1	NM_017774	3'UTR					NA				NA
cg22252450	3.05701	138.026	3.56462e-07	0.00254547	0.695956	0.854497	0.66276	0.828855	0.637203	0.832515	0.633884	0.808251	0.637618	0.80535	0.636148	0.838074	cg22252450	67675400	ATTTTTCTACTAAATTATAATCTACCCATATTCTCTACTTAATCACAATC			II			CACTGTAGTTCCTGCTACAGACAAAACTGACTCTACTCTAATTACCTCTGAGATCACCAG[CG]ATTGTGATCAAGCAGAGAATATGGGCAGACCACAACTCAGCAGAAAAACACCTAAGTTTT	37	3	72888487	TTTTTCTGCTGAGTTGTGGTCTGCCCATATTCTCTGCTTGATCACAATCG	3	72971177	F			TRUE	NA	SHQ1	NM_018130	Body					NA				NA
cg08148252	3.47786	136.217	3.79196e-07	0.00254547	0.797358	0.869174	0.81267	0.871614	0.790091	0.853905	0.82122	0.869517	0.774263	0.860201	0.777958	0.861041	cg08148252	26615452	AACTAATTATTTTTAACTTTACCAAAATACTCAATTTTACTCCAAATCCC			II			GTGGTAAGAGAGACCCTCCCCTGCCCTCAGTTGCTCACACCTTCTAGTGTCAGTTCCCTG[CG]GGACTTGGAGCAAAACTGAGCACTCTGGCAAAGCTAAAAATAATCAGTCCATTAGTATCA	37	7	84107482	CGGGACTTGGAGCAAAACTGAGCACTCTGGCAAAGCTAAAAATAATCAGT	7	83945418	F			NA	NA								TRUE				NA
cg20964248	3.50095	136.116	3.80527e-07	0.00254547	0.709862	0.879808	0.700769	0.855388	0.705876	0.839264	0.649037	0.837252	0.688198	0.833406	0.654049	0.805725	cg20964248	55741492	AACTTTATCTAACAATTTATTTAACAAACAATTAACTAACACTATATACC			II			TTCATATCTCATAGTGATTATTACTTGAGTTGATATTTGTAGGGTACTTAGAACAGTGCC[CG]GCACACAGTGCTAGTTAACTGTTTGTTAAATAAATTGTTAGATAAAGCTCCTGGCACCAT	37	11	111564787	GCTTTATCTAACAATTTATTTAACAAACAGTTAACTAGCACTGTGTGCCG	11	111069997	F			NA	NA	SIK2	NM_015191	Body					TRUE				NA
cg02265288	2.76239	135.911	3.83221e-07	0.00254547	0.702408	0.81944	0.679439	0.826257	0.627758	0.811984	0.652609	0.823105	0.63213	0.802525	0.662301	0.783493	cg02265288	67719462	TACACCTATATTCTTTTACTATCRACAAAATAAACCCAAATAAAACCAAC			II			TCTTTTTGTTTTGCACCTGTGTTCTTTTGCTGTCGGCAAGGTGGGCCCAGGTAAAGCCAG[CG]TAGGTGAGCAAGGGGTCGCTGATTTTAATTGAGTAGTTATTCCAGTAACACCATCTATTC	37	14	97876102	CGCTGGCTTTACCTGGGCCCACCTTGCCGACAGCAAAAGAACACAGGTGC	14	96945855	R			NA	NA								TRUE	14:96945667-96945874	14:97875961-97876170	Unclassified_Cell_type_specific	NA
cg00252121	1.32905	135.507	3.88605e-07	0.00254547	0.435014	0.689355	0.436804	0.666069	0.527124	0.700363	0.46503	0.665244	0.456785	0.657017	0.418029	0.653287	cg00252121	43691332	ATCTTAATCTTAAATATTCCAACCTCCAAAACTATAAAAAATAAATATTC			II			CTTTATCTTAGTCTATTCAAGCCACTATAAAAAAATTAAGACTGAGCGGCTTATAAACAA[CG]AACATTTATTTTTCACAGTTCTGGAGGCTGGAACATCCAAGATCAAGACACTGGAAGAAG	37	13	29875027	TCTTGATCTTGGATGTTCCAGCCTCCAGAACTGTGAAAAATAAATGTTCG	13	28773027	F			NA	NA	MTUS2	NM_001033602	Body					TRUE				NA
cg19647111	2.75401	135.38	3.90307e-07	0.00254547	0.64059	0.843558	0.681887	0.800599	0.619504	0.806825	0.592715	0.849661	0.667041	0.812193	0.603753	0.815051	cg19647111	10623315	AATAAAAAAACCTAACCTAATCAAAAAAACTTCCCTATAAAAAAAATAAC			II			CCATCCGTGTGGAACACTGTTCCCTTCTCTCTTGGCCTTCTCATCCTTCAGGTCTCAGCC[CG]CCATTTTTTTCACAGGGAAGTTTTCCTGACCAGGTCAGGTCCTCCTATCATGTGATATCA	37	6	32073035	ATAGGAGGACCTGACCTGGTCAGGAAAACTTCCCTGTGAAAAAAATGGCG	6	32181013	F			NA	NA	TNXB	NM_019105	5'UTR					NA				NA
cg12043511	3.487	134.964	3.95977e-07	0.00254547	0.705577	0.860934	0.643984	0.86456	0.634876	0.834082	0.63891	0.829354	0.595802	0.835105	0.592949	0.806286	cg12043511	59632506	AATTTTCTCTATTTAAAATTCRATTATCCATATAAACAAACTAACAATAC			II			ATTCTGTAATAAAAAGGAATGCACCATTGATATATGCAGCAATTGGTTAAGTCTCAAAGG[CG]TACTGTCAGTCTGTCTATATGGACAATCGAACCTCAAATAGAGAAAACTATAGTGATAAA	37	2	183723096	GTTTTCTCTATTTGAGGTTCGATTGTCCATATAGACAGACTGACAGTACG	2	183431341	F	rs7588977		NA	NA	FRZB	NM_001463	Body					NA				NA
cg09995631	3.56187	134.7	3.9963e-07	0.00254547	0.642015	0.870478	0.695657	0.843981	0.68297	0.816594	0.688466	0.843673	0.614072	0.857048	0.696917	0.820212	cg09995631	12621338	TCTCRATTAACAACCRCATATATTTTTTTAATAATTTCACCAAAATATAC			II			GGACGACAGACTAAAGGAGCACCCCTTACCCGAGAACATCACCGAGAACGGCCGCATGAA[CG]TACATTCTGGTGAAATCACCAAAAAAACACATGCGGCTGCTAACCGAGAACGGCCACACG	37	15	28393738	CTCGGTTAGCAGCCGCATGTGTTTTTTTGGTGATTTCACCAGAATGTACG	15	26067333	F			NA	NA	HERC2	NM_004667	Body					NA	15:26067315-26067520			NA
cg13784878	3.30386	134.143	4.07463e-07	0.00254547	0.625191	0.842711	0.676396	0.829476	0.676196	0.789121	0.649854	0.811937	0.642653	0.793467	0.610105	0.811875	cg13784878	29613478	AAAAAAACAACCACAAAATTACTCTAATTTTAATAATAAACTAATTAAAC			II			GGCTATAGTTTGAAGAAGCAACCACAGAATTGCTCTAGTTTTAATAATAAACTGGTTGGG[CG]CGGTGGCTCACACCTGTAATCCCAGCACTTTGGGAGGCTGAGGCAGGCAGATCACCTAAG	37	1	28699088	AAGAAGCAACCACAGAATTGCTCTAGTTTTAATAATAAACTGGTTGGGCG	1	28571675	R			NA	NA	PHACTR4	NM_001048183	5'UTR	chr1:28696041-28696731	S_Shelf			NA				NA
cg14874678	1.21957	133.811	4.12204e-07	0.00254547	0.503918	0.640284	0.465704	0.608919	0.473241	0.62122	0.503687	0.649861	0.486299	0.584054	0.470144	0.59051	cg14874678	61650352	TCCCAACACTTTCRAAAATCRAAAAATACTAATCATAAAATCAAAACATC			II			CCAGCCAATTTTTTGTATTTTAGTAGAGACAGGGTTTCTCCATGTTGGCCAGGATGGTCT[CG]ATGTCTTGACCTCATGATCAGCACTCCTCGACCTCCGAAAGTGCTGGGATTACAGGCTTG	37	2	74008401	CCCAGCACTTTCGGAGGTCGAGGAGTGCTGATCATGAGGTCAAGACATCG	2	73861909	F			NA	NA	DUSP11	NM_003584	TSS1500	chr2:74006849-74007274	S_Shore			NA				NA
cg00083959	3.40167	133.561	4.1584e-07	0.00254547	0.656261	0.853265	0.665515	0.868103	0.664643	0.847121	0.715301	0.839187	0.626533	0.850197	0.643415	0.816409	cg00083959	34617475	ACTACTAAAACTACTTTCAATTTCTTACCATATAACCTCCCAACAAAACC			II			GGCTGTCCTTAGCTGCTAGAGCTGCTTTCAGTTTCTTGCCATGTGGCCTCCCAACAGGGC[CG]CCTGCTTCATCAAAGCCAGTAGTGGAGATCAGTTTTTTTTCAAGACAGAGGTCACAATTT	37	15	51243589	CGGCCCTGTTGGGAGGCCACATGGCAAGAAACTGAAAGCAGCTCTAGCAG	15	49030881	R			TRUE	NA	AP4E1	NM_007347	Body					NA				NA
cg20454179	3.03149	133.023	4.2377e-07	0.00254769	0.553467	0.829382	0.553163	0.800638	0.60767	0.75431	0.575961	0.759386	0.635145	0.814566	0.561523	0.804871	cg20454179	56788443	ATTTTCTATTAATAAATACCTATTCAAAAACTTTCACCCATTTTTTTATC			II			GAATATATAAGGAATTCAAACAATTGAATAGCAAAAAAAAAAAAAAAAAAAAAATTAAGT[CG]ATAAAAAAATGGGTGAAAGTTTCTGAATAGGCATTTATCAATAGAAAACATATAAAGAAC	37	10	135263290	TTTTCTATTGATAAATGCCTATTCAGAAACTTTCACCCATTTTTTTATCG	10	135113280	F			NA	NA				chr10:135259492-135260192	S_Shelf			NA				NA
ch.13.774712F	-4.27013	131.204	4.51954e-07	0.00265666	0.0926325	0.0607817	0.0898205	0.0468426	0.0962175	0.0384165	0.0970546	0.043562	0.107754	0.0472236	0.10837	0.0407711	ch.13.774712F	22626488	ATAATATACTACTAATTTTCAAATAAATAAAATACCCTTACCTCTTAACT			II			GAAAGTTCTACAAAGCAGTGAAAAACACATACAAAAGGGTAGATTATATCCATATATCCA[CA]GTCAAGAGGCAAGGGCATTTTATTCACCTGAAAATTAGTAGCATACTATATATTACCAGG	36	13	54733675	CAGTCAAGAGGCAAGGGCATTTTATTCACCTGAAAATTAGTAGCATACTA	13	53631675	F			NA	NA								NA				NA
cg11458618	3.76629	130.431	4.64616e-07	0.00265666	0.787778	0.895584	0.7919	0.895307	0.793628	0.878345	0.786423	0.874712	0.758212	0.869326	0.75437	0.851613	cg11458618	13788491	TAAAAATCCCCTTACTATAAATACCTCTTCTTACRAAAACTCATCCTTAC			II			GGTAATGGATTTGAGAGTCCCCTTGCTATAAGTACCTCTTCTTGCGGGAGCTCATCCTTA[CG]TGAAATACCCTCAACTTTCTAAGAAAATCACAACCACTTATATTTTTTCTATGATATCTT	37	11	78147532	GAGAGTCCCCTTGCTATAAGTACCTCTTCTTGCGGGAGCTCATCCTTACG	11	77825180	R			NA	NA	NARS2;NARS2	NR_027479;NM_024678	Body;3'UTR					NA				NA
cg27559747	1.80958	130.16	4.69148e-07	0.00265666	0.718737	0.785735	0.713428	0.769316	0.716406	0.777369	0.715652	0.76314	0.704799	0.756938	0.713614	0.779217	cg27559747	63733368	TCCATACTACAACACATAACATAATCTCCCATACAAAAACACAAACACAC			II			GTGTGAGTGAGGGCACATTGTGCTTTTGAGACTGTGGGTCTAGGCTTCGGTGTATCTAAG[CG]TGTGCTTGTGTTTCTGTATGGGAGACTATGCCATGTGTTGTAGTATGGAGATGCTTATCT	37	1	27916108	CCATACTACAACACATGGCATAGTCTCCCATACAGAAACACAAGCACACG	1	27788695	F	rs78166157		NA	NA	AHDC1	NM_001029882	5'UTR					TRUE				TRUE
cg19934951	1.46133	129.905	4.73459e-07	0.00265666	0.494374	0.691598	0.499179	0.703827	0.514657	0.699335	0.504734	0.676331	0.468015	0.662247	0.432763	0.654253	cg19934951	21642490	TTTATTTTTATCCACATTCTAAAACCTACTTCTATCATTTCAACAATATC			II			GCTCAGTGAAGTTTGTTTTTATCCACATTCTGAAGCCTACTTCTGTCATTTCAGCAATGT[CG]TCCTCAGCCCAGTTCCAAATCCTTGTTGGAGAAGTACTGTGGTCATTTGGAGGAAAGAGG	37	3	46203798	TTGTTTTTATCCACATTCTGAAGCCTACTTCTGTCATTTCAGCAATGTCG	3	46178802	R			NA	NA								NA				NA
cg21633208	-4.24439	128.841	4.92001e-07	0.00271545	0.0756191	0.0499544	0.0795423	0.0543326	0.0712036	0.0448626	0.074427	0.0475616	0.0707848	0.0500242	0.0685796	0.0498081	cg21633208	44648456	AAAACRAAACCTAAAACRAACAAAATCRAAAAACCTAACCTCCAAAAAAC			II			TTGCACCGCCCAGCCCTGCGGGCACTGATAAGGCCCTGCAGGAGGGAGTCAGCAAGGGCG[CG]CCCCCTGGAGGCCAGGCCCCTCGACCCTGCCCGCCCTAGGCCCCGCCCCTTCATCTGGCC	37	12	111843286	CGCCCCCTGGAGGCCAGGCCCCTCGACCCTGCCCGCCCTAGGCCCCGCCC	12	110327669	F			NA	TRUE	SH2B3	NM_005475	TSS1500	chr12:111842938-111844392	Island			NA	12:110327322-110328808	12:111841860-111844098	Promoter_Associated	NA
cg23973576	5.38627	126.79	5.30261e-07	0.00273625	0.923682	0.949443	0.927382	0.941928	0.926392	0.945495	0.910435	0.943511	0.924475	0.942533	0.920294	0.945028	cg23973576	22644510	ACCTCACTCCTTTTCATAACTAAATCATATTCCATAATAAACAAATCACA	68676507	ACCTCACTCCTTTTCGTAACTAAATCGTATTCCATAATAAACGAATCGCG	I	C	Grn	GCCTGGGTCAGAGCCTCACTCCTTTTCGTGGCTGAGTCGTGTTCCATGGTGGACGGGTCG[CG]CCGTGTTTGTCCCTCCGTTTGGTGATGGGCACCTGGGCTGCCTCTGCCTTTTTGCTACTG	37	19	601436	GCCTCACTCCTTTTCGTGGCTGAGTCGTGTTCCATGGTGGACGGGTCGCG	19	552436	R			NA	NA	HCN2	NM_001194	Body	chr19:603638-603945	N_Shelf			NA	19:552350-553612			NA
cg19935055	3.75111	126.442	5.37111e-07	0.00273625	0.776059	0.87938	0.811348	0.869052	0.795638	0.853846	0.762928	0.883935	0.740199	0.871202	0.78871	0.856348	cg19935055	33672468	TATAACCCATAAATAAAAAATATCTACAAAATTTAACAAAAAACTTATAC			II			TTTTTTTTCCTTAAAGGTCCTACTGACTAAATATTTTTTTTTAATCAAGAGACTTAGGTA[CG]CATAAGCTTCCTGCTAAATTCTGTAGACACCTTCTATTTATGGGTTACATTATCTGGTTG	37	11	66935121	CGCATAAGCTTCCTGCTAAATTCTGTAGACACCTTCTATTTATGGGTTAC	11	66691697	F			NA	NA	KDM2A;KDM2A	NR_027473;NM_012308	Body;Body					TRUE				NA
cg20287119	3.8402	125.936	5.47247e-07	0.00273625	0.778755	0.892494	0.791031	0.885612	0.769366	0.865486	0.818334	0.874692	0.739362	0.868722	0.769395	0.848265	cg20287119	28710506	TTCTTAAACATAAAAAAACTCATACCAAAAAAATATCTTACRAAAATAAC			II			TTCATTATGAATTATCTTATGATTAGAAAGGATTGAGGAGCATTTAAAGACCGCGACATT[CG]TCACCTTCGTAAGACATTCCCCTGGTATGAGTTCTCTTATGTTTAAGAATGCTGTAGTAT	37	4	435398	CGTCACCTTCGTAAGACATTCCCCTGGTATGAGTTCTCTTATGTTTAAGA	4	425398	F			NA	NA	ZNF721;ABCA11P	NM_133474;NR_002451	3'UTR;Body					NA				NA
cg09489306	-3.42611	125.038	5.65806e-07	0.00273625	0.0432073	0.0826185	0.0423299	0.0920441	0.0458354	0.071884	0.0456495	0.0758749	0.0368492	0.0976857	0.0463613	0.0878683	cg09489306	47756414	AAAACCTCCCAAACAACAAAATAATCCAAACAAAATTCCTTAACACAACA	17651503	AAAACCTCCCGAACGACGAAATAATCCAAACGAAATTCCTTAACACAACG	I	T	Red	GCGCCGCGCCCGGCCTCCGCCTCTCCCTCCCGGTTCTGGTGGTAGTCCTGGCAACCGCGA[CG]CTGTGCTAAGGAATCCCGCCTGGACCACCCCGCCGCCCGGGAGGCCCCCTCCACCTGCTT	37	19	44203913	CGCTGTGCTAAGGAATCCCGCCTGGACCACCCCGCCGCCCGGGAGGCCCC	19	48895753	F			NA	NA				chr19:44203558-44203987	Island			TRUE	19:48895311-48895793	19:44203724-44204052	Unclassified_Cell_type_specific	NA
cg13118761	3.30294	124.297	5.81698e-07	0.00273625	0.684318	0.856169	0.687721	0.850907	0.636468	0.783555	0.667914	0.845484	0.650137	0.82475	0.637901	0.789289	cg13118761	12769311	CTCAATAACCTTTCATTAAATACTTACTACAAATTATATATCCCTTATCC			II			TATATATTCATCTCAATGACCTTTCATTGAGTGCTTACTACAGATTGTGTATCCCTTATC[CG]AAAAGCTTGTGACCAGACCTGAATAGAAGTTTCAAAAAAAGTTATTGTTTTATTTTTATG	37	14	89293608	CGGATAAGGGATACACAATCTGTAGTAAGCACTCAATGAAAGGTCATTGA	14	88363361	R			NA	NA	TTC8;TTC8;TTC8	NM_198309;NM_144596;NM_198310	Body;Body;Body	chr14:89290918-89291355	S_Shelf			NA				NA
cg22175345	1.72483	124.229	5.83188e-07	0.00273625	0.648747	0.77267	0.654946	0.761937	0.658283	0.754235	0.643561	0.734977	0.654114	0.722472	0.63021	0.758307	cg22175345	50809448	CAAATACTTAAAAAAAACTATTCACTCACTACATACACACACACACATAC			II			AGTTGCCCTTGGGAAGGGTGTGTGTGTGTGTGTGTGTGTGTGTGTGTGTGTGTGCGCGCG[CG]CATGTGTGTGTGTGTATGTAGTGAGTGAATAGCTCTCTTCAAGTATCTGAAGAGCATCTT	37	4	17194180	AGATACTTGAAGAGAGCTATTCACTCACTACATACACACACACACATGCG	4	16803278	F			NA	NA								TRUE				NA
cg04983608	2.3236	123.872	5.91046e-07	0.00273625	0.764984	0.826984	0.777006	0.816416	0.78671	0.829737	0.782767	0.820425	0.788672	0.830827	0.784547	0.836598	cg04983608	63773397	TCAACCAAAAAAACCCATAATATAACCTACAACAAACAAACTACACAATC			II			TGTGCACACAGCTGGGAGTGGTGGCTGCCTAGCTGTGTGTAACTGTGTGTCCATGTGCTG[CG]ACTGTGCAGCTTGTTTGCTGCAGGCCACATCATGGGCTTTTCTGGCTGATGCTGTACACA	37	3	51739481	CAGCCAGAAAAGCCCATGATGTGGCCTGCAGCAAACAAGCTGCACAGTCG	3	51714521	F			NA	NA				chr3:51740740-51741413	N_Shore			NA				NA
cg23459209	3.70582	123.722	5.94397e-07	0.00273625	0.717402	0.88791	0.783637	0.882423	0.697025	0.863721	0.759702	0.865483	0.694499	0.872121	0.714942	0.885144	cg23459209	71708309	AAATAAAAATACCACATTCCTAAAACTCTAAAACAATAATTCCCAACTTC			II			GATTCACCTGCAAATAGAGATGCCACATTCCTAAGACTCTGAAACAGTGGTTCCCAGCTT[CG]GTCACAACAGTAATATCTTATTCCTAAGAATTTCAGTGCTTGAGTTAATATACAAATACT	37	2	232321889	AATAGAGATGCCACATTCCTAAGACTCTGAAACAGTGGTTCCCAGCTTCG	2	232030133	R			NA	NA	NCL;SNORD20;SNORA75	NM_005381;NR_002908;NR_002921	Body;TSS1500;TSS1500					NA				NA
cg04240809	3.79222	123.72	5.94445e-07	0.00273625	0.718926	0.886404	0.747545	0.885201	0.692705	0.865326	0.692036	0.875302	0.687267	0.871661	0.628322	0.834022	cg04240809	33612439	TTATAATCCAACCCATAATTTCCTAAATACCRTATTATCTATTCTATTCC			II			ATATCATCAGTTTGTAATCCAGCCCATGGTTTCCTAGATACCGTATTGTCTATTCTGTTC[CG]CTATGTGAAAAATGTTGAATATCAACAATGGGTTTCAGTGCTGTATTGTTGAGTTTTGTA	37	3	181328113	CGGAACAGAATAGACAATACGGTATCTAGGAAACCATGGGCTGGATTACA	3	182810807	R			NA	NA	SOX2OT	NR_004053	TSS200					TRUE				NA
cg12876537	3.14287	123.667	5.95628e-07	0.00273625	0.630015	0.843639	0.696304	0.836966	0.650708	0.775594	0.668099	0.786508	0.684386	0.824818	0.568738	0.801651	cg12876537	73761383	AATTCTTCTTAAAATCTATAATAAAAACATCTACTAACCATAAAATAACC			II			CAGCAATCCGATTTGGCCACACCTGCCAAAGAGATTCTGCTGTGTCTCCAAGATACCAGC[CG]GCCACCCTATGGCCAGCAGATGCCTCCACCATAGACCCCAAGAAGAACCCCGGGACCCAG	37	10	134103607	CGGCCACCCTATGGCCAGCAGATGCCTCCACCATAGACCCCAAGAAGAAC	10	133953597	F			NA	NA	STK32C	NM_173575	Body				CDMR	NA				NA
cg25733599	1.35749	123.521	5.9891e-07	0.00273625	0.57854	0.702529	0.599752	0.692052	0.570308	0.699598	0.536427	0.68013	0.581986	0.687089	0.601851	0.696978	cg25733599	70781386	CCAAAATAATTCAAACAAACTTCAAATCCRCCAAAACCRAAAAAAACAAC			II			CCAGGAAGAATCCAGAATAGTTCAGACAAGCTTCAGGTCCGCCAGAACCGGGGAAAACAA[CG]TGTAGGGTTTGTTTTAAAGGGCTTTTAAATGGGGTTTGGGAGATCCAGGTAGATTAGAAT	37	1	209600938	CAGAATAGTTCAGACAAGCTTCAGGTCCGCCAGAACCGGGGAAAACAACG	1	207667561	R			NA	NA	LOC642587	NM_001104548	TSS1500					NA				NA
cg27092869	4.38565	123.224	6.05666e-07	0.00273625	0.848787	0.921097	0.842134	0.91441	0.815908	0.904012	0.86257	0.909024	0.783835	0.911971	0.843609	0.910407	cg27092869	38699442	AAACTTATTTTTTCTTACATTAAAACCTAATAATACTACACACAAACTCC			II			GTCTTAGGTCCAAACTTGTTTTTTCTTACATTGAAACCTGGTGATGCTACACACAAGCTC[CG]CTCCTGGATTTTGATGAGGGCTGCACTGTCCACATGCTTGGTTCCCAAGAGGGTGTCTAA	37	2	24345320	AACTTGTTTTTTCTTACATTGAAACCTGGTGATGCTACACACAAGCTCCG	2	24198824	R			NA	NA	PFN4;LOC375190	NM_199346;NM_001145710	Body;TSS1500	chr2:24345990-24346793	N_Shore			NA		2:24345297-24345596	Unclassified_Cell_type_specific	NA
cg23985930	3.52539	122.947	6.12051e-07	0.00273625	0.734436	0.888547	0.716473	0.88101	0.683758	0.842841	0.700752	0.874514	0.679331	0.848772	0.652246	0.823121	cg23985930	58724495	TAACTTTTTTCTACCATATATACATATATCTAAACATCRCATTATACCTC			II			CAAATTGAAGCAATCCTAAATCCACTTTTATTTTTAATTGACAATAATTGTATATATTTG[CG]AGGTACAATGCGATGTTTAGATATATGTATACATGGCAGAAAAAAGCTAACATGTCCATT	37	19	56510200	AGCTTTTTTCTGCCATGTATACATATATCTAAACATCGCATTGTACCTCG	19	61202012	F	rs592690		NA	NA	NLRP5	NM_153447	TSS1500					NA				NA
cg10754561	5.25271	122.859	6.14091e-07	0.00273625	0.926334	0.942801	0.919873	0.94387	0.924335	0.941552	0.93204	0.947733	0.925925	0.937933	0.921599	0.937288	cg10754561	28717510	ACAAAATAAACCACACACTAACTATATAATCAAAAACAACATAATACACA	23606372	ACAAAATAAACCGCGCACTAACTATATAATCGAAAACAACGTAATACGCG	I	C	Grn	GTGTGATCGGGGACAGGGTGGGCCGCGCACTGGCTGTGTGATCGGGGACAGCGTGGTGCG[CG]CACTGGCTGTGTGATCGGGGACAGTGTGGGCTGCGCACTGACTGTGTGATCGGAGACACC	37	11	114832001	CGCGCACCACGCTGTCCCCGATCACACAGCCAGTGCGCGGCCCACCCTGT	11	114337211	R		rs79887905	NA	NA				chr11:114831755-114832054	Island			NA	11:114336983-114337212			NA
cg07578073	2.82817	122.705	6.17681e-07	0.00273625	0.627939	0.820322	0.62144	0.801737	0.66008	0.792302	0.627963	0.761358	0.623835	0.793855	0.648862	0.797221	cg07578073	16714332	TTTCCTACTAAAAATTACTACTATAATTAAACAACCATTTCTTAAACCAC			II			AACACTAAAGGCAGAGATTTTCATTTGGCTGTCTTTGTATTCCCACAACCAAGCATGGTA[CG]TGGTTCAAGAAATGGCTGTTTAATCACAGCAGTAACTCCCAGTAGGAAAGATTCTCAAAG	37	10	11232505	CGTGGTTCAAGAAATGGCTGTTTAATCACAGCAGTAACTCCCAGTAGGAA	10	11272511	F	rs75113758		NA	NA	CUGBP2;CUGBP2;CUGBP2;CUGBP2	NM_001025076;NM_006561;NM_001025077;NM_001083591	Body;Body;Body;Body					TRUE				NA
cg26788659	3.67875	121.671	6.42494e-07	0.00276653	0.720089	0.891299	0.737078	0.865088	0.683501	0.845251	0.700436	0.863766	0.641716	0.863918	0.683767	0.863219	cg26788659	68749448	ACCRCRCCCRACATACTATATATATTTTACTTCACAATAAAACATTTATC			II			TCCTCCAAAATAATTTATACATGCACTTTGAACAATTTGCAATTATTTCAAGGCAGGTGA[CG]ATAAATGTTTTATTGTGAAGTAAAACATACACAGTATGCCGGGCGCGGTGGCTCATGCCT	37	12	49757020	CCGCGCCCGGCATACTGTGTATGTTTTACTTCACAATAAAACATTTATCG	12	48043287	F			NA	NA				chr12:49760221-49761127	N_Shelf			NA				NA
cg12910830	3.38171	121.661	6.42728e-07	0.00276653	0.744544	0.87761	0.75756	0.856596	0.695842	0.829376	0.732169	0.856137	0.694473	0.850313	0.689448	0.82363	cg12910830	12695359	AAACACRTTCATAACCCTTAAAAATCTTCRAAAACAAATTACTAAACTTC			II			CAAAGCTCACTGAGCACGTTCATGACCCTTGAAAGTCTTCGAAAACAGATTACTGGGCTT[CG]CTCCCAGAGAATGATTTCGTTTCTTAGGTTCTGTGGTGCAGGCAGGTTTGGAAATCACTT	37	5	162929657	AGCACGTTCATGACCCTTGAAAGTCTTCGAAAACAGATTACTGGGCTTCG	5	162862235	R			NA	NA	MAT2B	NM_182796	TSS1500	chr5:162932454-162932946	N_Shelf			NA				NA
cg22467473	3.47192	121.401	6.49168e-07	0.00276653	0.723349	0.84124	0.691221	0.846559	0.771937	0.82258	0.733836	0.834912	0.674976	0.814035	0.660209	0.834871	cg22467473	24772423	ATAAAACACTCAAAAATATAAAACCCTAATATAACATAAAAAACAATAAC			II			AATGAAGCAAAGTAAACTCTGCTTTTTTTTTTTGGTCTGTTTTGTTTGTATTACATTATA[CG]TCACTGCTTCTTATGTTATACCAGGGCTTCACATTTCTGAGTGTCTCATTCTTTTTGTTC	37	5	95056372	CGTCACTGCTTCTTATGTTATACCAGGGCTTCACATTTCTGAGTGTCTCA	5	95082128	F			NA	NA								TRUE				NA
cg04167205	3.80621	120.318	6.76785e-07	0.00282209	0.73395	0.888411	0.755394	0.880135	0.761229	0.884003	0.74027	0.867949	0.708061	0.853428	0.687344	0.860003	cg04167205	74661391	ACCATTCAAAATAACACCTCTTCTTTTAAACTACAATCATCTTTATTTAC			II			GTAGCAGAGCTGCCATTCAGAATAACACCTCTTCTTTTGAACTACAGTCATCTTTATTTA[CG]TAGTATTCTTCTCTTTCTGTTTGTCCTGATGCGGTAGATTTGCAGAGAGGTGCCTACCAC	37	6	144863892	CCATTCAGAATAACACCTCTTCTTTTGAACTACAGTCATCTTTATTTACG	6	144905585	R			NA	NA	UTRN	NM_007124	Body					TRUE				NA
cg21944138	3.63866	120.006	6.85001e-07	0.00282209	0.732924	0.880954	0.80905	0.873684	0.705659	0.862195	0.741228	0.867433	0.735116	0.853335	0.694034	0.846007	cg21944138	53743405	CTCAATTTCAAATTATATACTTCCRATTTCTATAAATAAAATTAAACCCC			II			TTGATGGAGAATCATGTTACCAACTTTTTTACATTTCAACACTTTTCTTGAATCTTAAAA[CG]GGGTTTAATTTTATTTACAGAAATCGGAAGCACATAACTTGAAATTGAGAAGTTCTAAAT	37	2	3448742	CGGGGTTTAATTTTATTTACAGAAATCGGAAGCACATAACTTGAAATTGA	2	3427749	F			NA	NA	TTC15	NM_016030	Body	chr2:3452346-3452582	N_Shelf			NA				NA
cg12394777	3.05953	119.917	6.87353e-07	0.00282209	0.792645	0.864111	0.763683	0.869077	0.763914	0.86159	0.740784	0.868143	0.769273	0.850947	0.706702	0.858035	cg12394777	49636424	AAAAAATTCCCTATCTATTAAAACTAAAACTTTCAACCAAAAAAACCAAC			II			GGCAAGGCAGAGGTGGTATTTATAGTCCTGCAAGCAGCTGAATGGAGATAATTTAGGTTC[CG]TTGGCTTTTCTGGCTGAAAGCTCCAGTTCCAATAGATAGGGAATCCCCTGAATCAATTAT	37	2	171224431	GGGGATTCCCTATCTATTGGAACTGGAGCTTTCAGCCAGAAAAGCCAACG	2	170932677	F			NA	NA	MYO3B;MYO3B;MYO3B	NM_001083615;NM_001171642;NM_138995	Body;Body;Body					NA				NA
cg11702455	-4.02893	118.753	7.19219e-07	0.00286577	0.0781164	0.0552171	0.0858397	0.0567645	0.0798122	0.0560338	0.0900459	0.0550593	0.0739332	0.0562325	0.0748649	0.0531518	cg11702455	36734405	AATACTAAAATAAAACATAACCACACTTAAAAACAATTACAACACAATCA	52688378	AATACTAAAATAAAACGTAACCACGCTTAAAAACGATTACAACGCAATCG	I	A	Red	ACAGTGGGGACCAGTGCTGGGATGGGGCGTGGCCACGCTTGGGGGCGGTTACAGCGCAGT[CG]AGCGTGGGGGTGGGGCCAGGGAGTCGGGTGTAGGGTTGGGGTGCGATTACGCTGCTAGCA	37	19	6373461	AGTGCTGGGATGGGGCGTGGCCACGCTTGGGGGCGGTTACAGCGCAGTCG	19	6324461	R			NA	NA	ALKBH7	NM_032306	Body	chr19:6373427-6373631	Island			NA	19:6323363-6324631	19:6372247-6373856	Promoter_Associated	NA
cg20021572	3.4829	118.574	7.24276e-07	0.00286577	0.765922	0.884549	0.790356	0.872343	0.783784	0.85544	0.764056	0.872596	0.724126	0.849178	0.768727	0.850082	cg20021572	71646458	AAAATTCATTTCRCTAATAACTTTACCTAATATCCTCCCAATCAAAAATC			II			TCAGAAAAGAGGAAGGCAGACAGAGTTTGGAGAGAAGGCTGCACCACTGACCAGCGTCGC[CG]ACTTCTGACTGGGAGGACACCAGGCAAAGCCACTAGCGAAATGAACCTCTTTTGAGCCCC	37	22	34192387	AGGTTCATTTCGCTAGTGGCTTTGCCTGGTGTCCTCCCAGTCAGAAGTCG	22	32522387	F	rs2018743		TRUE	NA	LARGE;LARGE	NM_133642;NM_004737	5'UTR;5'UTR					NA				NA
cg00584686	3.8265	118.168	7.35916e-07	0.00286577	0.803445	0.885914	0.828282	0.885865	0.78859	0.866488	0.820404	0.882045	0.805879	0.867408	0.78211	0.87334	cg00584686	71671339	RTTCCTTTAATTTAACAAAAAACATCACTACCCTCTCTTTATAAATAATC			II			GAGTCACCACCGTTCCTTTGATTTAGCAGAGGGCATCACTGCCCTCTCTTTGTGGGTAAT[CG]GGAAAGGCCTCGAAGGCAAGGCCCAGGCTCCCCTGAAGTCAACATCTGCTGGTGGCTCAA	37	2	1161942	TTCCTTTGATTTAGCAGAGGGCATCACTGCCCTCTCTTTGTGGGTAATCG	2	1151942	R			NA	NA	SNTG2	NM_018968	Body	chr2:1163016-1163820	N_Shore			NA				NA
cg11032534	-2.22855	118.066	7.38868e-07	0.00286577	0.0951277	0.15408	0.102812	0.184657	0.106853	0.181709	0.0901928	0.154035	0.111561	0.171881	0.104123	0.188232	cg11032534	57713499	AAAAACRAATTAAAATAACCATCACCTACTAAATATTTACTATAAACTAC			II			GGGCAGTGAGAGAGGGCGAATTAAAATAACCATCACCTACTGAATATTTACTATAGGCTA[CG]AATTATGGTTAGCGCTTTGCAGTATTTTGTTTAACCCTCACAACAATTTTTGGGGGGTGA	37	17	4689879	CGTAGCCTATAGTAAATATTCAGTAGGTGATGGTTATTTTAATTCGCCCT	17	4636619	R			NA	NA	VMO1;VMO1;VMO1;VMO1	NM_001144939;NM_182566;NM_001144940;NM_001144941	TSS200;TSS200;TSS200;TSS200	chr17:4688628-4689563	S_Shore			NA				NA
cg06220640	4.33748	117.963	7.4185e-07	0.00286577	0.850041	0.911885	0.863341	0.911038	0.852482	0.892147	0.854963	0.898365	0.854686	0.904656	0.824173	0.906955	cg06220640	39619443	AAAATTTATATACTCAACTCTTAACACRAAATAACAACAATAAAAATAAC			II			GGGAGTATTCCTGTCTATTCATTGTGGAGAGAGACCTAACCCAGAACTAAGACCTCTACC[CG]CCATTTCTACTGCTGCCATCCCGTGTTAAGAGCTGAGCATACAAATCCTTGGGGAAAACT	37	16	72123401	GGATTTGTATGCTCAGCTCTTAACACGGGATGGCAGCAGTAGAAATGGCG	16	70680902	F			NA	NA	TXNL4B;TXNL4B;TXNL4B	NM_001142317;NM_001142318;NM_017853	Body;Body;Body	chr16:72127129-72127341	N_Shelf			NA				NA
ch.2.129044566R	-5.49171	117.542	7.54285e-07	0.00286577	0.038496	0.0177432	0.0566709	0.0204628	0.0486379	0.0226437	0.0542951	0.0235883	0.0560749	0.0238347	0.0579927	0.0191807	ch.2.129044566R	62701347	AATCTATAAATCCACCATAATATAACAAAACCCTTCCACATTTATCTCCT			II			TATAGTAAGATGCTGAGGCAAGAAGATAATATCTGTTCTTTAAAATTGTCGTAAGGATTA[CA]GGAGATAAATGTGGAAGGGCTCTGCTACACTATGGTGGATTTACAGATTTTAAAGATGAT	36	2	129328096	CAGGAGATAAATGTGGAAGGGCTCTGCTACACTATGGTGGATTTACAGAT	2	129044566	F			NA	NA								NA				NA
cg21372595	3.68824	117.191	7.64818e-07	0.00286577	0.720617	0.891692	0.713038	0.860849	0.663324	0.86098	0.73489	0.839102	0.678657	0.848268	0.603383	0.856801	cg21372595	66737390	TTAAATTAACTATTATATATCAAAAAAACACAACAACTCTAAAATACTTC			II			GTAATGGTTTTCTATTTTTCTAAGAGTTAGAACTGATCTTTCACTACTTTGGGGAAGTGT[CG]AAGCACCCCAGAGTTGCTGTGCCCTCTTGATACACAACAGCCAACCCAAGCCCCTCTAAT	37	12	14136152	TGGGTTGGCTGTTGTGTATCAAGAGGGCACAGCAACTCTGGGGTGCTTCG	12	14027419	F	rs77408168		NA	NA				chr12:14134626-14135242	S_Shore		RDMR	NA				NA
cg22484614	3.95662	117.138	7.66425e-07	0.00286577	0.778379	0.877337	0.78509	0.898201	0.748489	0.877243	0.781729	0.901822	0.757626	0.865006	0.771153	0.871978	cg22484614	13693385	AAATCCCATAAATTTATTACTAAAAAAAACCCATAAAAAATCATATTACC			II			CAGGGCGATATTCACACATCATTCAACAGCTGTGGATGGAACTCCTCCTCTGTGCCAGGG[CG]GTAATATGACCTCCCATGGGTTTTCCTCAGTAATAAACCTATGGGACTTCTAAAAAGATT	37	6	107141695	AGTCCCATAGGTTTATTACTGAGGAAAACCCATGGGAGGTCATATTACCG	6	107248388	F	rs3104041		NA	NA								TRUE				NA
cg19959497	-3.72383	116.87	7.74601e-07	0.00286577	0.0962948	0.0759341	0.0958249	0.0637975	0.0909727	0.0711868	0.090775	0.0679084	0.0953637	0.0725104	0.0959228	0.0671911	cg19959497	21708497	RACCCTAAAATTAAAAAAAACTTATTTCCAACCRAACTATATCCCTAAAC			II			GCGCACGTCCGCAGGGCCGGCGCGGCAACGGGCTGAGCGCGCAGGCGCGGCGCTCTGGCG[CG]CCCAGGGACACAGTCCGGCTGGAAACAAGCTCCCCCCAATTTCAGGGCCGTTGTCGCCTC	37	15	35280520	GCCCTGAAATTGGGGGGAGCTTGTTTCCAGCCGGACTGTGTCCCTGGGCG	15	33067812	F			NA	NA	ZNF770	NM_014106	TSS200	chr15:35280393-35280837	Island	high-CpG:33067710-33067820		NA	15:33067208-33068279	15:35279814-35281624	Unclassified	TRUE
cg27276457	2.89966	116.142	7.97371e-07	0.00289241	0.679046	0.8403	0.68577	0.826222	0.614162	0.788385	0.649718	0.807178	0.651836	0.81931	0.60039	0.77318	cg27276457	69728437	ATTACATTTCTCTACATTTATTTTTTAACTTTACAAAATTTATCACCATC			II			TATGAGCAAAAATTGCATTTCTCTACATTTATTTTTTAACTTTGCAAGGTTTGTCACCAT[CG]TTGTACTCTAATTCACATTTTAAATAAGGGTTTCCTACCCTTTATATGACATTTTCCTTT	37	11	100726961	CGATGGTGACAAACCTTGCAAAGTTAAAAAATAAATGTAGAGAAATGCAA	11	100232171	R			NA	NA	FLJ32810	NM_152432	Body					TRUE				NA
cg15138570	3.27668	116.092	7.98982e-07	0.00289241	0.770386	0.879839	0.71844	0.848779	0.727775	0.840318	0.719035	0.874973	0.693786	0.867364	0.70789	0.848296	cg15138570	73675359	AAAACAAAATTCAATATCCAAATCCACTACTAACCAATATTATAAACCTC			II			GGACACATATCCCCATTACACACTCAAGAAACCCAACCTTAAGAGAGATTAGAAACCTTC[CG]AGGTTCACAACACTGGTCAGCAGTGGACCTGGACACTGAACCTTGTCCTTCTGACTCCAA	37	1	120354772	GGACAAGGTTCAGTGTCCAGGTCCACTGCTGACCAGTGTTGTGAACCTCG	1	120156295	F			NA	NA	REG4;REG4;REG4	NM_001159353;NM_032044;NM_001159352	TSS1500;TSS1500;TSS1500					NA				NA
cg01293346	2.10721	115.618	8.14257e-07	0.00289843	0.475129	0.781074	0.579632	0.801226	0.458408	0.741593	0.461853	0.729556	0.433544	0.74802	0.412233	0.714719	cg01293346	39765494	TATTATAATAAATATTAAATTTTCATATACATTCAAACATACACACACAC			II			GATTAAAGGTATGTTATGGTAAATATTAAATTTTCATATACATTCAGACATACACACACA[CG]CAAATGTATATTATATATATATACTTTTATATAATAAACTTAGGTAAAAGACTTTTCTAT	37	12	11149362	GTTATGGTAAATATTAAATTTTCATATACATTCAGACATACACACACACG	12	11040629	R			NA	NA	TAS2R20;TAS2R20;PRR4;PRH1	NM_176889;NM_176889;NM_001098538;NM_006250	3'UTR;1stExon;Body;5'UTR					NA				NA
cg08558996	3.60273	115.508	8.17865e-07	0.00289843	0.76474	0.866772	0.666899	0.846365	0.632684	0.852156	0.704407	0.846345	0.680264	0.86027	0.625034	0.853284	cg08558996	71710491	AAATCAACCAAAATAAAACTCAAACRTAAAAATCTATTTTCTTCCCTTTC			II			TTTGAAAGCAAGGATCAACCAAAGTAAGGCTCAAACGTGAAAATCTGTTTTCTTCCCTTT[CG]TCCCATTCTTAGTATACCTCTCCTTGCCCTCATTACAGTTGCCCTTGTCTGCAGTTTCTC	37	3	32775935	GATCAACCAAAGTAAGGCTCAAACGTGAAAATCTGTTTTCTTCCCTTTCG	3	32750939	R			NA	NA	CNOT10	NM_015442	Body					TRUE				NA
cg26959303	3.39395	115.19	8.28391e-07	0.00290516	0.684656	0.861958	0.668223	0.854273	0.592733	0.831481	0.623305	0.826687	0.596238	0.807999	0.575202	0.785558	cg26959303	51759371	CCTACAATAAAATAAATTACTAATACATTAAAATCTCTATATACTCRTCC			II			TACCAACTTCTCCTGCAATAAGGTGAGTTACTGATACATTAAGGTCTCTGTATACTCGTC[CG]CCCATCATTTGTACATATTTATGAACTTCTTCCTGCAGCCCCAAAAGAGAACACATTAAT	37	3	133375668	CTGCAATAAGGTGAGTTACTGATACATTAAGGTCTCTGTATACTCGTCCG	3	134858358	R			NA	NA	TOPBP1	NM_007027	Body			low-CpG:134858358-134858359		NA				NA
cg07725163	2.94998	114.523	8.50967e-07	0.00295356	0.805462	0.853909	0.757754	0.851333	0.753335	0.838276	0.786986	0.842976	0.725348	0.836748	0.75534	0.825447	cg07725163	45645361	TAAAAAACATCAAAAAAATCCTAAATTCCCAAAAAAATTCTTATTCTAAC			II			TACAGATGATTTGAGAAGCATCAAAAAAATCCTAAATTCCCAAAAGAATTCTTATTCTGA[CG]TTAGTTTTACATTCTATGGAACAAAAAATGCCACACTTTCATTTTACCTAAATTATCTAT	37	6	72121351	CGTCAGAATAAGAATTCTTTTGGGAATTTAGGATTTTTTTGATGCTTCTC	6	72178072	R			NA	NA								TRUE				NA
cg02466016	3.56026	113.905	8.72558e-07	0.00297317	0.686992	0.853609	0.745956	0.873589	0.666574	0.853682	0.700019	0.861503	0.734193	0.842951	0.625034	0.857052	cg02466016	46810362	CAACTCTAACTATACCCAATACTCTATCATTACTATAAATATATTACRCC			II			TCATCTTCTGGCAACTCTGGCTGTACCCAGTGCTCTGTCATTGCTATGGATATGTTACGC[CG]TTAGTCTTAATTTTAAAAAACTTGTTCCTTGTCAAAAACACTGATAATTTTTCAGGAGAC	37	5	155956646	CGGCGTAACATATCCATAGCAATGACAGAGCACTGGGTACAGCCAGAGTT	5	155889224	R			NA	NA	SGCD;SGCD;SGCD	NM_001128209;NM_172244;NM_000337	Body;Body;Body					TRUE				NA
cg13552337	3.60878	113.33	8.93252e-07	0.00297317	0.879283	0.902052	0.878912	0.908591	0.87871	0.914735	0.873516	0.901536	0.86423	0.907149	0.882197	0.904917	cg13552337	45774321	RTAAAATATATTTTCCACCCRAAAAAAACCCTCCCCAAACTCCACTCTTC			II			GTGCGGCCAGCGTGGAGTGTGTTTTCCACCCGAGGGAGGCCCTCCCCAGGCTCCACTCTT[CG]CCCGGGCTCCACTCTCCCGGGTTCCACTCTGCCTGGGCACCACTCTCCGCCCGGGCTCCA	37	9	140108141	TGGAGTGTGTTTTCCACCCGAGGGAGGCCCTCCCCAGGCTCCACTCTTCG	9	139227962	R			NA	NA	NDOR1;NDOR1;NDOR1;NDOR1	NM_001144028;NM_001144027;NM_014434;NM_001144026	Body;Body;Body;Body	chr9:140107500-140107773	S_Shore			NA	9:139227932-139229469			TRUE
cg11847805	3.45367	113.249	8.96218e-07	0.00297317	0.716769	0.876242	0.676586	0.846438	0.702915	0.870653	0.67937	0.834837	0.699531	0.842559	0.658357	0.816334	cg11847805	73622360	CATATCAAATACAAACTTCAATTCTCCCCATTTAACTTTATTAAACTAAC			II			AAACACATCTGTATGTGAATGCACATCTGAGTACCATTCAGCAAGAAGTTTTGAAGAGAA[CG]TCAGTTTAATAAAGCTAAATGGGGAGAATTGAAGTTTGCATTTGACATGGTATTAAACAA	37	12	108916474	CGTCAGTTTAATAAAGCTAAATGGGGAGAATTGAAGTTTGCATTTGACAT	12	107440604	F			NA	NA	SART3	NM_014706	3'UTR					NA				NA
cg06951580	3.05019	113.099	9.01734e-07	0.00297317	0.712834	0.822915	0.706536	0.835814	0.670075	0.779969	0.644056	0.836915	0.676443	0.833384	0.65319	0.829708	cg06951580	73678400	ACRTTATTATAACCTTACCTTATCACCCTTTTAATATCTACAAATCTCTC			II			TTATGTGTGTAGCGTTGTTATAGCCTTGCCTTATCACCCTTTTAATGTCTGCAGATCTCT[CG]TGATATCCCCACTTTCATTCTTGACCTTTGTGTTTTCTCTCTTTTGTTCTTTGTCAGTAT	37	5	179591070	CGAGAGATCTGCAGACATTAAAAGGGTGATAAGGCAAGGCTATAACAACG	5	179523676	R			NA	NA	RASGEF1C	NM_175062	5'UTR	chr5:179588400-179588773	S_Shelf			NA				NA
cg17181046	1.22034	112.959	9.06895e-07	0.00297317	0.499565	0.661659	0.531118	0.64306	0.458333	0.664718	0.464601	0.685035	0.484652	0.657638	0.52026	0.648414	cg17181046	59716493	TATTTAACTATCATATCTCTTTTACCTCCTCTAATCTATAACAATTTCTC			II			ATCTCACATTATGTTTAGCTGTCATGTCTCTTTTGCCTCCTCTGGTCTGTGACAGTTTCT[CG]AACTTTCCTTGTTTTTGATGATCTTGCCAGTTTTGAGGAGTACTGGTCAGCAGTGTTGTA	37	15	60920441	CGAGAAACTGTCACAGACCAGAGGAGGCAAAAGAGACATGACAGCTAAAC	15	58707733	R			NA	NA	RORA;RORA;RORA	NM_002943;NM_134261;NM_134260	TSS1500;Body;TSS1500					NA				NA
cg00441907	3.96222	112.68	9.17332e-07	0.00297317	0.779625	0.903133	0.832117	0.881475	0.732924	0.864724	0.767204	0.886384	0.72095	0.883926	0.759102	0.882119	cg00441907	22714470	TAACATTACTATAACAAAACTCCATTCATTCTCATCTACTTTTTTTATAC			II			AAAGAATTGTGTGGCATTACTATAACAAAACTCCATTCATTCTCATCTGCTTTTTTTATG[CG]AACAAGTTTTCTCAACACTTATATCCATGGAATTGAAAACTTGGAATAGAACTGATGCTG	37	12	19591329	CGCATAAAAAAAGCAGATGAGAATGAATGGAGTTTTGTTATAGTAATGCC	12	19482596	R			NA	NA	AEBP2;AEBP2	NM_153207;NM_001114176	TSS1500;TSS1500	chr12:19592183-19593685	N_Shore			NA				NA
cg22122397	3.7448	112.651	9.18435e-07	0.00297317	0.703955	0.882416	0.780308	0.865834	0.684937	0.85136	0.746133	0.864705	0.716686	0.843971	0.783154	0.837649	cg22122397	10620466	AATACTTAATATATTATATTTCTAAAAAAATTAATCTTCCCAACTAAAAC			II			CTATTCTTTATAATACTTAATGTATTGTGTTTCTGGAAAGATTGGTCTTCCCAACTAGAG[CG]TAATTTGCTTTGTGGTAAGAACCTTTTCTTTCTTTCTCTGAGGGGGAACCCAGTCTCACT	37	17	40988549	CGCTCTAGTTGGGAAGACCAATCTTTCCAGAAACACAATACATTAAGTAT	17	38242075	R			NA	NA	PSME3;PSME3	NM_005789;NM_176863	Body;Body	chr17:40985007-40985922	S_Shelf			NA				NA
cg05387565	0.906623	112.355	9.29692e-07	0.00298095	0.704009	0.623766	0.714988	0.639071	0.717403	0.652545	0.710987	0.635326	0.718384	0.659259	0.712091	0.663681	cg05387565	34631446	TCRAAAATCATAAAAAAATCTTAAACCCACAAACCAACAACAAACACCCC			II			GGTTAGAATTCTCGGGGGTCATAGGAGAATCTTAAACCCACAAGCCAGCAGCAAGCACCC[CG]TCTTCAGGCCCTTTGTGCAAAGCTGAGGCTTCAGGGAACCCCAAAACGCAATCCATGCCC	37	15	93128729	CGGGGTGCTTGCTGCTGGCTTGTGGGTTTAAGATTCTCCTATGACCCCCG	15	90929733	R			NA	NA								NA				NA
cg23214199	3.4237	111.8	9.5123e-07	0.00302124	0.597416	0.868667	0.655117	0.855987	0.668447	0.809479	0.62141	0.857154	0.611714	0.866846	0.644728	0.821581	cg23214199	71644467	AAAAATATCATATCAATAAACCATAATTACAAATACATCCTTCCAAAACC			II			GTATAGAAGAAGCTTCCCTTTCTGTTCTAAACAGTTAGGTGAGAAAAGCGCTATTTGAAG[CG]GTTCTGGAAGGATGTACCTGTAACTATGGCCTACTGATATGACATCCCTTCTCACTCTGG	37	1	224675410	CGGTTCTGGAAGGATGTACCTGTAACTATGGCCTACTGATATGACATCCC	1	222742033	F			NA	NA								TRUE				NA
cg26621778	1.88833	111.525	9.62089e-07	0.00302717	0.7444	0.780916	0.736494	0.792036	0.738387	0.780217	0.729042	0.772282	0.726176	0.77227	0.726284	0.77875	cg26621778	48748347	AATCATACRCAAACTACACACATAACACAATACAAATCATATACAAACAC			II			GTCTGTGTGCATGTATGTGCGTGTTTGCATAAGATCTGCAGGTCTGTGCGCATGTGTGCA[CG]TGCTTGCATATGATCTGCATTGTGTCATGTGTGTAGTTTGCGTATGATCTGCATATGCAT	37	16	976357	ATCATACGCAAACTACACACATGACACAATGCAGATCATATGCAAGCACG	16	916358	F		rs12597967	NA	NA	LMF1	NM_022773	Body	chr16:979422-979663	N_Shelf			NA	16:916103-916620			NA
cg11018313	1.96964	110.96	9.84964e-07	0.00307045	0.75667	0.792719	0.758284	0.794494	0.742944	0.784734	0.752384	0.794195	0.741037	0.78002	0.750617	0.793281	cg11018313	29606321	CATAAACAAACCAAACCACCTCCATTAATAACCTAAATCCCTAAAAAACC			II			CTAATCTATGCTAGTTACTGGGGGTGTTGGGGGAGACAGGAGAGAGATCCCACGGGGTTC[CG]GCCTCCCAGGGACTCAGGTCACTAATGGAGGTGGCTTGGCTTGTCTATGTGCTGGGCCAA	37	15	85360052	CGGCCTCCCAGGGACTCAGGTCACTAATGGAGGTGGCTTGGCTTGTCTAT	15	83161056	F	rs28408840		NA	NA	ALPK3;ALPK3	NM_020778;NM_020778	1stExon;5'UTR	chr15:85360192-85360574	N_Shore			NA				NA
cg26573733	-4.79334	110.536	1.00255e-06	0.00309185	0.057754	0.038434	0.0542498	0.0338433	0.0542421	0.030643	0.059376	0.035335	0.0548815	0.0364786	0.0647131	0.0294023	cg26573733	54679480	CTAAATCAATCTTTAAACATTAAAAATAACTTCTAAAAAACTTCTCAATC			II			AGTGTCATTGCCTAAATCAATCTTTGGGCATTAAAGGTAGCTTCTGGGGAGCTTCTCAGT[CG]CCAGCCTGCTACTTGTCGGGGGCATCGGCTATGAACTGCAGCTGGATGGATGCCTGTCTG	37	2	178013511	TAAATCAATCTTTGGGCATTAAAGGTAGCTTCTGGGGAGCTTCTCAGTCG	2	177721757	R			NA	NA								NA	2:177721757-177721852	2:178013224-178014556	Promoter_Associated	NA
cg05169160	3.53172	110.203	1.01661e-06	0.00309185	0.689539	0.828904	0.708017	0.846661	0.730927	0.849812	0.788793	0.841081	0.740789	0.862961	0.716269	0.855893	cg05169160	32688494	CATAAATCTTTTCTATATATAAACTTCACAACTATCATACRATTAATAAC			II			GTGTTACTGCCCATAAATCTTTTCTGTATATAAACTTCACAGCTATCATACGGTTGATAA[CG]ATGTCAACCATATCATATAGCACCTCTATTAGAGACTGTTTACATATAGTATTTCTAATT	37	2	178484487	ATAAATCTTTTCTGTATATAAACTTCACAGCTATCATACGGTTGATAACG	2	178192733	R			NA	NA	TTC30A	NM_152275	TSS1500	chr2:178483233-178483783	S_Shore			NA		2:178484439-178484518	Unclassified_Cell_type_specific	NA
cg06836032	2.16796	109.916	1.02891e-06	0.00309185	0.541043	0.775134	0.606918	0.713485	0.564053	0.739478	0.560269	0.7725	0.560933	0.724641	0.531205	0.684467	cg06836032	37707452	AACCCATTAACCACCAACTTTCAACATATAAATAAAAATCAAAAAAACTC			II			CACATAAAAGTCCTCCTAACCAACCTGTGTTCAACCAACTCATGAAAGTAGGGATACTCT[CG]AGTTTCTCTGACTCTCATCCATATGCTGAAAGCTGGTGGTTAATGGGCTTATCTCCAGTA	37	12	45271935	GCCCATTAACCACCAGCTTTCAGCATATGGATGAGAGTCAGAGAAACTCG	12	43558202	F			NA	NA	NELL2;NELL2	NM_001145110;NM_001145107	Body;TSS1500	chr12:45269830-45270835	S_Shore			NA				NA
cg06087699	4.04716	109.611	1.0422e-06	0.00309185	0.889047	0.927636	0.887903	0.913632	0.894499	0.926602	0.895402	0.924933	0.89687	0.918088	0.884699	0.923955	cg06087699	39807383	TAAATCCTTACATACTCAATAAAACCCRAAAATATACAAAAAACTTTCCC			II			TGGCCTTACTAGACACGTACGAACACACACGGGCGAGAAGCCATACACGTGTAAGGACTG[CG]GGAAAGCCTTCTGTACATCCTCGGGCCTTACTGAGCATGTAAGGACTCACACTGGAGAGA	37	16	89294058	CGGGAAAGCCTTCTGTACATCCTCGGGCCTTACTGAGCATGTAAGGACTC	16	87821559	F			NA	NA	ZNF778	NM_182531	Body					NA	16:87821494-87821583			NA
cg13884147	3.98103	109.115	1.06423e-06	0.00309185	0.805227	0.898422	0.810754	0.894002	0.787863	0.871522	0.754142	0.894677	0.770364	0.892695	0.751274	0.874481	cg13884147	52648415	AAATTAATTAAATACTAAAACAACTAACTATATCAAAAAACCTCATTATC			II			TGGAACATACTAAATTGGTTGAGTACTAAAGCAACTGGCTATATCAGAGAACCTCATTAT[CG]GTGACCCAAACTTACCTTTAATTATCAGATATATGACCATGCAATACTGATGTTATTGTT	37	3	48111329	AATTGGTTGAGTACTAAAGCAACTGGCTATATCAGAGAACCTCATTATCG	3	48086333	R			NA	NA	MAP4;MAP4;MAP4	NM_030885;NM_001134364;NM_002375	5'UTR;5'UTR;5'UTR					TRUE				NA
cg00483345	3.87481	108.999	1.06948e-06	0.00309185	0.672222	0.891102	0.730867	0.878231	0.660468	0.839218	0.696313	0.866236	0.619736	0.879705	0.570245	0.846395	cg00483345	42637399	TACACCAAATACATTTAATTTTATAAAAAACTAATATCCTAATTTTTACC			II			AGCGTCGAGTAGTACATGTCAACATTGGGGTGGGGAAAATCTCTCATTGATCTCCATAAG[CG]GCAAAAATTAGGATACTAGTTTTTCACAAAACCAAATGTATTTGGTGTAAAGAGTTGTCT	37	9	127906938	CGGCAAAAATTAGGATACTAGTTTTTCACAAAACCAAATGTATTTGGTGT	9	126946759	F			NA	NA	SCAI;SCAI	NM_001144877;NM_173690	TSS1500;TSS1500	chr9:127905675-127905947	S_Shore			NA				NA
cg09382693	3.68573	108.813	1.07795e-06	0.00309185	0.732897	0.886637	0.717332	0.885206	0.722489	0.85874	0.793683	0.871225	0.722671	0.867468	0.653607	0.853288	cg09382693	59755331	ATAATAATTTCACACAAACTTTCAACAACTCTACTTTAAAAAAACAAACC			II			AGATATTTGAAATGATGGTTTCACACAGACTTTCAGCAACTCTACTTTGAGGGAACAAAC[CG]ACTCCCTGAATACTGGTGCTGAAAGTTTCACACTAGACTTTTACTAGAAAGTTTTTCTTT	37	16	70384335	CGGTTTGTTCCCTCAAAGTAGAGTTGCTGAAAGTCTGTGTGAAACCATCA	16	68941836	R			NA	NA	DDX19A	NM_018332	Body	chr16:70380639-70380999	S_Shelf			NA				NA
cg03524836	3.61583	108.461	1.09419e-06	0.00309185	0.75396	0.864566	0.722282	0.859759	0.656939	0.832069	0.705225	0.860759	0.671358	0.860191	0.642078	0.860494	cg03524836	30809320	CCTAAAATATAAAACTTAAAATATACAAATACTATATTATATCCRCTCCC			II			GAAGGGAAGCAATCAAATTGCTTACAGTTCCCCACCAGCTGGCGCGGGGCTGCAGTACAG[CG]GGAGCGGATATAATACAGCATCTGTACACCTCAAGCTCTACACTCCAGGAAGTGTCACTG	37	21	33043626	CGGGAGCGGATATAATACAGCATCTGTACACCTCAAGCTCTACACTCCAG	21	31965497	F			NA	NA	SFRS15;SFRS15;SFRS15	NM_020706;NM_001145445;NM_001145444	3'UTR;3'UTR;3'UTR					TRUE	21:31965479-31965631			NA
cg25406374	3.88112	108.45	1.09469e-06	0.00309185	0.793895	0.902834	0.77137	0.882931	0.762392	0.875416	0.788432	0.866896	0.75083	0.871178	0.773945	0.878772	cg25406374	34686503	TAATCACAAATAATTTTTTATTCTAAACAAAATAATTTCCTATTAACACC			II			GCAAAGCGATGTGATCACAAGTGATTTTTTGTTCTAAACAAAGTGATTTCCTGTTAGCAC[CG]CGCAGAACTGTGTAGGCCCAGTGACCCTGGTTGGTGTCCGGATGATTTGATTAAAAGGGT	37	10	3442760	GATCACAAGTGATTTTTTGTTCTAAACAAAGTGATTTCCTGTTAGCACCG	10	3432760	R			NA	NA								TRUE				NA
cg22816048	3.9973	108.363	1.09874e-06	0.00309185	0.731768	0.910301	0.767817	0.883066	0.732723	0.878969	0.755868	0.873775	0.669877	0.878208	0.696557	0.854476	cg22816048	37718487	TTAACCTATATACCCACCCTTAAATAATAAATTCTCCTCTCTTATAATAC			II			TAGCCAAGCAATTAACCTATATACCCACCCTTGGGTAATAGGTTCTCCTCTCTTATAGTA[CG]TGCCACACTTCCAAGTGTAGACTGATGATAATGAAGACATTGGAATAATGCCCTTTGAGA	37	1	151193947	TAACCTATATACCCACCCTTGGGTAATAGGTTCTCCTCTCTTATAGTACG	1	149460571	R			NA	NA	PIP5K1A;PIP5K1A;PIP5K1A;PIP5K1A	NM_001135636;NM_003557;NM_001135637;NM_001135638	Body;Body;Body;Body					TRUE				NA
cg09049417	4.03676	108.004	1.11571e-06	0.00309185	0.708623	0.889109	0.804659	0.899897	0.737256	0.883493	0.746828	0.873757	0.686275	0.852661	0.684941	0.875431	cg09049417	24772427	TATTCCACTACTAATCCAAACCCTAAATATCTCTACATAAAAATTATTTC			II			AGAATAAAAGTGCAACAGAAGAATTTGATTAGTCTATGAAAGGTTCTCTTAAAATTCTAT[CG]AAATAATCTTCATGCAGAGATATTCAGGGTTTGGATTAGCAGTGGAATAAAGAGATGGGC	37	8	28421125	ATTCCACTGCTAATCCAAACCCTGAATATCTCTGCATGAAGATTATTTCG	8	28477044	F			NA	NA	FZD3	NM_017412	3'UTR					NA				NA
cg19368016	-5.06318	107.574	1.13639e-06	0.00309185	0.0452152	0.0297973	0.0485403	0.0288998	0.052251	0.0263759	0.0443767	0.0293549	0.0416626	0.0306858	0.0417237	0.0259336	cg19368016	52790476	CATTTTAAACAAAAACTACCTAACCTAACCTAATCCCCAACACCCAAAAC			II			GTTGCTTCATTTATTTTTCTTTTTTTAGTGTCATTACCAGTATTGGTTGCACTACTGTAG[CG]TTCTGGGTGCTGGGGATCAGGTTAGGCCAGGTAGCTTCTGTTTAAAATGTGGATTTTATA	37	10	11187764	ATTTTAAACAGAAGCTACCTGGCCTAACCTGATCCCCAGCACCCAGAACG	10	11227770	F			NA	NA	CUGBP2;CUGBP2	NM_006561;NM_001025077	Body;Body					TRUE		10:11187300-11187874	Unclassified	NA
cg23036613	2.39203	107.269	1.15139e-06	0.00309185	0.564143	0.82833	0.624805	0.816697	0.493391	0.792699	0.585195	0.751052	0.513199	0.800808	0.4981	0.768415	cg23036613	40799497	ATACACACACRTATACATACACATACAAACATACATCTCTATATTCTTTC			II			TATGTATGTATATGCACACACGTATACATACACATACAGGCATGCATCTCTGTATTCTTT[CG]GCATAATCTGTGTCCTCCAGGGTTTGTTTCTTTGTTTCCCCTGTATGTTTGTTTTGGTCG	37	13	50068486	TGCACACACGTATACATACACATACAGGCATGCATCTCTGTATTCTTTCG	13	48966487	R			NA	NA	SETDB2;PHF11;SETDB2	NM_031915;NM_001040443;NM_001160308	3'UTR;TSS1500;3'UTR	chr13:50070022-50070719	N_Shore			NA				NA
cg11118198	3.61046	106.793	1.17524e-06	0.00309185	0.744475	0.891796	0.719333	0.867121	0.754381	0.837505	0.710195	0.865962	0.685956	0.885524	0.679794	0.85065	cg11118198	11627391	TTCTTCTTCTTCTTAACTAAAAATATCATCRTAAAACTCRATACACTACC			II			TTTATTTAATTTTTGCCTTGCAGTGTGCATGGGAGTGTGTCAGGGGAAAGGGACCGGATA[CG]GCAGTGTACCGAGCCCTACGATGACATTTTCAGCCAAGAAGAAGAAGAATGCTTCATCAA	37	8	128403369	CGGCAGTGTACCGAGCCCTACGATGACATTTTCAGCCAAGAAGAAGAAGA	8	128472551	F		rs77933634	NA	NA								TRUE				NA
cg04169380	4.13079	106.518	1.18925e-06	0.00309185	0.828336	0.908482	0.844485	0.897439	0.793589	0.89239	0.823646	0.902776	0.812409	0.892824	0.758481	0.872821	cg04169380	51660411	ATACCTTTCTCTATACCCATTTCATCACACAATCATATATAAAATAATTC			II			GCATTCTCCCTGTACCTTTCTCTGTGCCCATTTCATCACACAGTCATATATAGGGTGGTT[CG]TTTACAATTGGAGAAATGTCTCCAAGTCAACAGGTATTGATCTCACTTGTTCTTTTCATT	37	6	161516638	CGAACCACCCTATATATGACTGTGTGATGAAATGGGCACAGAGAAAGGTA	6	161436628	R			NA	NA	MAP3K4;MAP3K4	NM_006724;NM_005922	Body;Body					TRUE				NA
cg08432204	3.98444	106.37	1.1969e-06	0.00309185	0.825492	0.914649	0.818044	0.889522	0.817268	0.89358	0.812284	0.895964	0.796771	0.903474	0.758823	0.89053	cg08432204	47733506	ATTTTTAAAATTTCTACATTCCTATCTATTCTTATCCACAAATATACATC			II			AATGTTAAATACAACAGTTATGGCTTGGCTCTGATGGCAATGAAAAGAAAGCTGTATAAA[CG]ATGTACACTTGTGGACAAGAACAGATAGGAATGTAGAAACCTTAAAAATGGTTTGATCTG	37	6	126235516	CGATGTACACTTGTGGACAAGAACAGATAGGAATGTAGAAACCTTAAAAA	6	126277209	F			NA	NA	NCOA7;NCOA7	NM_001122842;NM_181782	Body;Body					TRUE				NA
cg10084509	3.59444	106.176	1.20702e-06	0.00309185	0.709179	0.873621	0.669927	0.876111	0.641257	0.833897	0.685036	0.8429	0.642653	0.842125	0.565438	0.816618	cg10084509	58637434	AAATCTAAAATATACTAATTTAAAAAATTTCCTCAATTTCTCTTAACTTC			II			GTTCTTATTCAGATTCATCTGCCTCCAATGGGCCTTACCCCACTCCGAGGCCGGGGACTT[CG]AAGCCAAGAGAAACTGAGGAAACTTTCCAAACCAGTATATCTCAGATCTCATGATGAAGT	37	16	20935370	CGAAGCCAAGAGAAACTGAGGAAACTTTCCAAACCAGTATATCTCAGATC	16	20842871	F			NA	NA	LYRM1;LYRM1;LYRM1	NM_001128301;NM_001128302;NM_020424	Body;Body;Body					NA		16:20935259-20935388	Unclassified_Cell_type_specific	NA
cg07392137	3.72944	106.097	1.21113e-06	0.00309185	0.75298	0.875635	0.767432	0.870683	0.70477	0.839091	0.730169	0.847501	0.705782	0.865239	0.695365	0.831066	cg07392137	31670341	TCCTAAAACCAATCCCCCTTAAATACTAAAAAACRACTATATATAATTCC			II			CTCAGAGGGTGTCCTGGAACCAATCCCCCTTGGATACTGAGGGACGACTATATATAGTTC[CG]TGTGTGTGTGTGTGTTATTTATTTATTTTTGAGATGGAGCCTTGCTCTGTCGCCCAGGCT	37	1	185044114	CGGAACTATATATAGTCGTCCCTCAGTATCCAAGGGGGATTGGTTCCAGG	1	183310737	R			NA	NA	RNF2	NM_007212	5'UTR					TRUE				NA
cg11196529	3.68646	105.552	1.24019e-06	0.00309185	0.728131	0.881347	0.691617	0.861786	0.695885	0.847185	0.719215	0.861563	0.709304	0.852033	0.683856	0.795137	cg11196529	16707432	CTTTAACTTTATAAAAACAATAAAACCACAAAAATTTTTCCAAACTATTC			II			GTCTTTGTATTCTTTGGCTTTATAGAGACAATGAAGCCACAGGAGTTTTTCCAAGCTGTT[CG]GAACATGTCCCATTTGCTATCCTTCCTTCTTTGCTGTTCTTATATTCCTCCCCCAGCCTC	37	13	107182539	TTTGGCTTTATAGAGACAATGAAGCCACAGGAGTTTTTCCAAGCTGTTCG	13	105980540	R			NA	NA	EFNB2	NM_004093	Body	chr13:107186468-107189024	N_Shelf		RDMR	NA				NA
cg14641092	3.15327	105.468	1.24475e-06	0.00309185	0.684781	0.836618	0.621084	0.80566	0.628761	0.813637	0.660956	0.819299	0.622195	0.79636	0.554293	0.811563	cg14641092	43632396	AAAAATCCRCRTATATACTAAACAATAACACRTTAACTATAAAATATACC			II			AACCAAAAAACAAAAATCCGCGTATGTACTAGGCAGTAGCACGTTAGCTATAGAGTGTGC[CG]TTGGCTTCCACCAATATGTTTCACGAAGGCAACAGAGAGTATCAGTCAATTTGCATTATG	37	17	59669395	CGGCACACTCTATAGCTAACGTGCTACTGCCTAGTACATACGCGGATTTT	17	57024177	R			NA	NA	NACA2	NM_199290	TSS1500					NA				NA
cg07622877	3.58378	105.342	1.25163e-06	0.00309185	0.694312	0.873067	0.744118	0.848175	0.665293	0.838185	0.692036	0.859633	0.716524	0.829094	0.612946	0.831421	cg07622877	50739303	TAAAATTTAATTACATTCAAAATTATAAATTAACCTTACTTACTAACCCC			II			TTCTTTTCAGTTGAGATTTGGTTGCATTCAGGGTTGTAGGTTGGCCTTGCTTGCTAACCC[CG]CCGGTTTTACCGTGCTTTCATTCCTGAACTTTGTTTATGCCTTTGTTTGGTTTCTTCGAA	37	4	26434164	GAGATTTGGTTGCATTCAGGGTTGTAGGTTGGCCTTGCTTGCTAACCCCG	4	26043262	R			NA	NA								TRUE				NA
cg22867816	-0.172706	105.336	1.25195e-06	0.00309185	0.326595	0.454046	0.324142	0.4701	0.323631	0.489551	0.335999	0.438355	0.340502	0.423143	0.321427	0.420138	cg22867816	23718484	ACTAAACACCCCATTTTATCCCRAAACAAATACTACTCTCAATAACTCTC			II			TTAATAGGTTGTGCCAAAAACAGAAGCTCTGAGTATTTACCAGCTAAACCCCACTAGGTC[CG]AGAGCCACTGAGAGTAGCATCTGTCTCGGGATAAAATGGGGTGTTTAGTTGAAATGCAGA	37	4	16081205	CTAAACACCCCATTTTATCCCGAGACAGATGCTACTCTCAGTGGCTCTCG	4	15690303	F			NA	NA	PROM1;PROM1	NM_001145848;NM_001145847	5'UTR;5'UTR	chr4:16084195-16085735	N_Shelf			NA				NA
cg25461130	3.29443	105.213	1.2587e-06	0.00309185	0.777405	0.872381	0.819346	0.879643	0.787741	0.852696	0.781923	0.863359	0.784344	0.861101	0.799392	0.869996	cg25461130	50675497	AACTAAAACCATTAATACTATATCCAAATTTAAAACCTCTCAAAAAATCC			II			CTTACATCCTGCAAGCCCCTTTCCCCCACAGGTTCAACTCTGGTACTTCCCTTTGGAATA[CG]GATTCTCTGAGAGGTTTTAAATTTGGACATAGCACTAATGGTTCCAGCTTCATACCCATC	37	6	30614081	CGGATTCTCTGAGAGGTTTTAAATTTGGACATAGCACTAATGGTTCCAGC	6	30722060	F	rs11758851		NA	NA	C6orf136;C6orf136;C6orf136	NM_001161376;NM_145029;NM_001109938	TSS1500;TSS1500;TSS1500	chr6:30614721-30615643	N_Shore			NA				NA
cg16534579	3.30983	105.174	1.26083e-06	0.00309185	0.645658	0.868187	0.633847	0.847115	0.703656	0.829339	0.636765	0.843615	0.595802	0.830327	0.62884	0.7982	cg16534579	19681411	ACAAATCTACAAAAAAACACAACTAACTTATTAAAACACACAATTAAACC			II			AACTAGTAAAAACAGGTCTGCAAAGGAACACAACTGACTTGTTAAAACACACAATTAAAC[CG]GAGGGAGGAGAAATGCTGAAGCTCTCTAGTCTCAAATATTTAGCATGCTATGGACATCAC	37	6	162064339	CAGGTCTGCAAAGGAACACAACTGACTTGTTAAAACACACAATTAAACCG	6	161984329	R			NA	NA	PARK2;PARK2;PARK2	NM_004562;NM_013987;NM_013988	Body;Body;Body	chr6:162066917-162067689	N_Shelf			NA				NA
cg05779057	3.46141	105.163	1.26146e-06	0.00309185	0.735697	0.89166	0.765029	0.883819	0.766321	0.885088	0.742364	0.860772	0.6859	0.850845	0.734789	0.85794	cg05779057	69759365	AAAAACTTTTAAAAACCCCTTTACTAACTATCTACCTCAATTTACCTCCC			II			TATGTAGCTGAGATAAACTATAACAACAAATGAGGTAACAAAGTTGTCTTCAGAGTTTGC[CG]GGAGGCAAACTGAGGTAGATAGTCAGCAAAGGGGCTTTCAAAAGTCTTCCCTTTGCTCCA	37	15	55911779	CGGGAGGCAAACTGAGGTAGATAGTCAGCAAAGGGGCTTTCAAAAGTCTT	15	53699071	F	rs77879516		NA	NA	PRTG	NM_173814	3'UTR					TRUE				NA
cg06306519	2.65989	104.753	1.28433e-06	0.00309185	0.6689	0.824565	0.691136	0.782198	0.65939	0.819218	0.66956	0.829057	0.690772	0.822956	0.689632	0.818627	cg06306519	58718449	ATACCAAAAACTATTCTAAACAAAAAATTTAAACAAACAAAAAACCTACC			II			AAACTCTGAAATGATCTGATGTTTTATTTTTCTGTCTGCACCACTTACATAAAACCATGA[CG]GCAGGCCCCCTGCTTGTCTAAATTTTTTGCCTAGAACAGCCCCTGGCATGAGGTGGTAGG	37	2	87304894	CGGCAGGCCCCCTGCTTGTCTAAATTTTTTGCCTAGAACAGCCCCTGGCA	2	87158405	F			NA	NA	LOC285074	NR_026846	TSS1500	chr2:87302522-87304571	S_Shore			NA				NA
cg01870679	3.3382	104.595	1.29326e-06	0.00309185	0.730459	0.862894	0.773829	0.870036	0.684541	0.847822	0.714257	0.851318	0.673754	0.867733	0.679175	0.844862	cg01870679	25744346	AATTAATCACATACTTTCACATATAACCACAATAAAAATAAAATAACAAC			II			GATGCAGCAACAATTGATCACATGCTTTCACATGTGACCACAATAGGAATAAAATAACAG[CG]TAAAGAAATTTGAAAGTTGTATTACATCATTATTCACTGTTCAAAAATTTTTTTCAAGAA	37	19	19903883	CGCTGTTATTTTATTCCTATTGTGGTCACATGTGAAAGCATGTGATCAAT	19	19764883	R			NA	NA	ZNF506;ZNF506	NM_001099269;NM_001145404	3'UTR;3'UTR					NA				NA
cg26240970	3.53968	104.284	1.31111e-06	0.00309185	0.763865	0.857327	0.67267	0.858695	0.732475	0.860256	0.713999	0.839062	0.67087	0.86805	0.643854	0.835725	cg26240970	52626332	CTTTTCCTTCTTAAATTAAAAAACATAACCAACTCTTAATATACAAACAC			II			GCTTATTTGTGGAAAGAATGTAGCTTAATATTCTTAATTTGCTTTTGGATTTTCTGCTTG[CG]TGTCTGTACATTAAGAGTTGGTCATGCTTCTCAATTTAAGAAGGAAAAGTGTTTTCCTAA	37	7	16879330	TTTTCCTTCTTAAATTGAGAAGCATGACCAACTCTTAATGTACAGACACG	7	16845855	F			NA	NA								TRUE				NA
cg15255329	2.25801	104.163	1.31814e-06	0.00309185	0.553251	0.796722	0.535985	0.800893	0.53148	0.722882	0.541206	0.730342	0.5225	0.706653	0.545595	0.712722	cg15255329	57663403	CATTTCTATTACTCATTCTAATTATTTCTCCCCATTAAAATTCACAAAAC			II			CTGTGCCAGGCACTGAAGCCTCCGGATTTGATGCACCATGAATGAGGAGAAATGGCCTCC[CG]TCTTGTGAACTTCAATGGGGAGAAATAATTAGAATGAGCAATAGAAATGCACAGATGCCT	37	19	55021799	ATTTCTATTGCTCATTCTAATTATTTCTCCCCATTGAAGTTCACAAGACG	19	59713611	F			NA	NA	LAIR2;LAIR2	NM_002288;NM_021270	3'UTR;3'UTR					NA				NA
cg23574835	3.56937	104.086	1.32266e-06	0.00309185	0.713599	0.872926	0.686938	0.858595	0.641447	0.843747	0.603748	0.839171	0.651833	0.841653	0.55668	0.82938	cg23574835	17697417	CCTTTAAAAAATAATTCCTTTTTCTTTCAACTTTATCATTTTATAATTCC			II			TTCATGTTCTTCCTTTAAAAAATGATTCCTTTTTCTTTCAGCTTTATCATTTTGTGATTC[CG]TGTAATTTTTGTGATACTAAAACTGCCTTCTGTGACCTGAATTATTATAAAAACATCATA	37	4	1902177	CGGAATCACAAAATGATAAAGCTGAAAGAAAAAGGAATCATTTTTTAAAG	4	1871975	R			NA	NA	WHSC1;WHSC1;WHSC1;WHSC1;WHSC1;WHSC1	NM_007331;NM_133330;NM_133334;NM_001042424;NM_133335;NM_133331	5'UTR;5'UTR;TSS200;5'UTR;5'UTR;5'UTR					NA				NA
cg21668166	5.12374	103.574	1.35295e-06	0.00309185	0.898939	0.944234	0.900451	0.938403	0.8904	0.931913	0.899649	0.931352	0.891141	0.934439	0.876529	0.928747	cg21668166	66737382	ATAACATAAAACAAAAACACAAACACACAATCCAATTACAAATAAACCCA	25654328	ATAACATAAAACGAAAACACGAACACGCGATCCGATTACAAATAAACCCG	I	C	Grn	CCTGGCATATCAATGACATGAAGCGGAAACACGAGCACGCGGTCCGGTTACAGGTGAGCC[CG]CGAGGTGTCGGTGCCCGGCAGGGTTGCAGGTGTAGTGACTTACTGTTTTCCCAATAAAAT	37	6	151125885	CGGGCTCACCTGTAACCGGACCGCGTGCTCGTGTTTCCGCTTCATGTCAT	6	151167578	R			NA	NA	PLEKHG1	NM_001029884	Body					NA	6:151167541-151167581			NA
cg05414074	3.6188	103.463	1.35964e-06	0.00309185	0.685457	0.874853	0.712445	0.885322	0.704602	0.875043	0.668957	0.84963	0.672747	0.857852	0.594072	0.815206	cg05414074	29632438	ATACTTAAAAATCCAACTATTACCCCCTATTTAAAACAAAAAACCACCTC			II			AAAATCCATATGTACTTGGAGATCCAGCTGTTGCCCCCTGTTTAAAACAAAAGACCACCT[CG]GGGGGTCAATTAAATTAAAAAGGCCCTCCAACCACCCTAAATGGGATAACTAAGAGTATC	37	2	219316097	TACTTGGAGATCCAGCTGTTGCCCCCTGTTTAAAACAAAAGACCACCTCG	2	219024341	R			NA	NA	USP37	NM_020935	3'UTR					TRUE				NA
cg13876366	3.61459	103.146	1.37892e-06	0.00309185	0.706144	0.880001	0.748369	0.870226	0.734867	0.834379	0.714574	0.873321	0.65864	0.856478	0.662392	0.842875	cg13876366	20755334	TATTTACACCAAAACTACCTCTATTTACATTACAAATTTATATATATTAC			II			AAATGCTTTATACATGTAAATTGCACTGTAGGTTTTCAGATAATCTGGGTATGTAACTTA[CG]TAATATACATAAACTTGTAATGTAAATAGAGGTAGCTTTGGTGCAAATAAATTGCTTCTA	37	11	37204812	ATTTGCACCAAAGCTACCTCTATTTACATTACAAGTTTATGTATATTACG	11	37161388	F			NA	NA								TRUE				NA
cg04204246	2.99904	103.102	1.38167e-06	0.00309185	0.715506	0.849255	0.680239	0.81212	0.660705	0.799267	0.672841	0.826112	0.670546	0.799358	0.600817	0.774468	cg04204246	19801367	TCATTCTCCTAATTTATATAAAACRAAACCAAACATATAACAAACTATAC			II			CAACAACTGTTTCATTCTCCTGGTTTATGTGGAACGAAGCCAAACATATGGCAAACTATA[CG]ATTACAGAGGAATTTGGATGTATGGGTTCCTCCTCTATGTATCATTTTCAATCCCACCGC	37	6	112537238	CATTCTCCTGGTTTATGTGGAACGAAGCCAAACATATGGCAAACTATACG	6	112643931	R			NA	NA	LAMA4;LAMA4;LAMA4	NM_002290;NM_001105207;NM_001105206	Body;Body;Body					TRUE				NA
cg01177470	-3.42006	102.936	1.39191e-06	0.00309185	0.149284	0.0729106	0.124817	0.0800985	0.131297	0.07831	0.120328	0.0805586	0.119174	0.0861382	0.147321	0.0853033	cg01177470	43702343	AAATAAAATACATAATTTTCAAAAATAAAACATCATCATTACATTAACCA	42626507	AAATAAAATACGTAATTTTCAAAAATAAAACGTCATCGTTACATTAACCG	I	A	Red	ATCCACCTTCTGAAATAGAATACGTAGTTTTCAAGAATAAAACGTCATCGTTGCATTGGC[CG]GGAATCGAACCCGGGCCTCCCGCGTGGCAGGCGAGAATTCTACCACTGAACCACCAATGC	37	6	27870695	CGGCCAATGCAACGATGACGTTTTATTCTTGAAAACTACGTATTCTATTT	6	27978674	R			NA	NA								NA	6:27978674-27978741	6:27870139-27871082	Promoter_Associated	TRUE
cg18964251	3.60793	102.668	1.40867e-06	0.00309185	0.726246	0.862601	0.754426	0.85787	0.70017	0.86193	0.69863	0.850641	0.633502	0.836921	0.611607	0.845664	cg18964251	12602474	TATTTTCAAAAACCTATTTCCTAAACTAATTTCCTTAAACRAATATTATC			II			AATATCTATATTGTTTTCAAAAACCTATTTCCTAAGCTAGTTTCCTTAGACGGATATTAT[CG]AAAATTTTCTTGCAAAAGCATTAACATACATTTAACCCTACTTAAATGCTTCAAGAGCAG	37	7	95849578	CGATAATATCCGTCTAAGGAAACTAGCTTAGGAAATAGGTTTTTGAAAAC	7	95687514	R			NA	NA	MIR591;SLC25A13;SLC25A13;SLC25A13	NR_030322;NM_014251;NM_001160210;NR_027662	TSS1500;Body;Body;Body					NA				NA
cg14881187	3.43754	102.643	1.41025e-06	0.00309185	0.685978	0.865383	0.685094	0.830369	0.651003	0.846285	0.697954	0.858562	0.668982	0.840759	0.56237	0.800915	cg14881187	67660379	TCACTAATTAATATTTAAATAACAACAAAAAACTTACCTTTACCTCCTCC			II			TTAGTTTGATATCACTGGTTAGTATTTAAATAACAACAAAAAACTTGCCTTTACCTCCTC[CG]CAAAAAATCTTACCTTTCTATTAGCCTCATTTATCTCTCCAAAATCTACAGACTCTAATT	37	7	86784227	CGGAGGAGGTAAAGGCAAGTTTTTTGTTGTTATTTAAATACTAACCAGTG	7	86622163	R			NA	NA	DMTF1;DMTF1;DMTF1;DMTF1;DMTF1	NM_021145;NM_001142327;NR_024550;NR_024549;NM_001142326	5'UTR;5'UTR;Body;Body;5'UTR	chr7:86781624-86782194	S_Shelf		RDMR	NA				NA
cg25813193	2.34468	102.581	1.41421e-06	0.00309185	0.707932	0.789911	0.653803	0.798474	0.629732	0.795492	0.662502	0.761908	0.636231	0.787606	0.636673	0.773171	cg25813193	61697407	TTTTTTAAAACCRAATCTTTCTCTATCACCCAATCTAAAATACAATACRC			II			CTATTTTTTAATTTTTTGAGACCGGGTCTTTCTCTGTCACCCAGTCTGGAGTGCAGTGCG[CG]ATCTTGGCTCACTGCAGCCCCAGCTTCCGGGTTCAAGCAATTCTCCTGCTTCAGTTTCTT	37	4	90690588	CGCGCACTGCACTCCAGACTGGGTGACAGAGAAAGACCCGGTCTCAAAAA	4	90909611	R			NA	NA	SNCA;SNCA;SNCA;SNCA	NM_007308;NM_000345;NM_001146055;NM_001146054	Body;Body;Body;Body					NA				NA
cg22578632	3.54321	102.505	1.41897e-06	0.00309185	0.701091	0.882233	0.641856	0.850821	0.686653	0.806479	0.641887	0.844782	0.691525	0.825676	0.654049	0.835835	cg22578632	17720348	TCAATATTCATTACTAAAATTTTATTAAAATACAACCACRCTCTTCTATC			II			AAATTTACATTTCAGTGTTCATTACTGAAGTTTTGTTGGAGTGCAGCCACGCTCTTCTGT[CG]GCACGTCATCTGCATAGCTGCATTCGCACTGCAAAGGCAGAGCCGAGCCGTCACAGGCTG	37	5	175109109	CAGTGTTCATTACTGAAGTTTTGTTGGAGTGCAGCCACGCTCTTCTGTCG	5	175041715	R			NA	NA	HRH2;HRH2;HRH2	NM_022304;NM_001131055;NM_022304	5'UTR;5'UTR;1stExon					NA	5:175041715-175041766			NA
cg26552907	3.292	102.099	1.44507e-06	0.00309185	0.638928	0.849492	0.632585	0.827103	0.631598	0.76912	0.638237	0.805543	0.643201	0.842219	0.585089	0.795826	cg26552907	74748370	CTCTATACTTTTCTAACCAACTTTTCCAAAATTTATAAAATTAAAACTTC			II			AAAAAACTACACTACACCATAAGGCACAGAGTGAATATTTATTTATCACAGAGGTCAAGC[CG]AAGCTCTAATTTTATAAATCCTGGAAAAGCTGGCCAGAAAAGTACAGAGACTTGCCCAAA	37	6	30667625	TCTGTACTTTTCTGGCCAGCTTTTCCAGGATTTATAAAATTAGAGCTTCG	6	30775604	F			NA	NA	MDC1	NM_014641	3'UTR					NA				NA
cg08911690	3.123	101.923	1.45657e-06	0.00309185	0.638199	0.845039	0.677687	0.84571	0.645731	0.801932	0.603467	0.81328	0.614944	0.797759	0.593777	0.840287	cg08911690	43612375	AACTTAACATACCTATAAAAAATTTCAAATAAAAATATCTAATAACCTTC			II			AGAGGATAATGAGCTTAACATACCTGTGAGAAGTTTCAGGTGGAGGTATCTGGTGGCCTT[CG]GCACAGCAAGTGGTAGGCACAGGGAGTTGGCTATATGCTGTAGAGAAAATATAGGTGGGC	37	1	65631689	GCTTAACATACCTGTGAGAAGTTTCAGGTGGAGGTATCTGGTGGCCTTCG	1	65404277	R			NA	NA	AK3L1;AK3L1;AK3L1	NM_203464;NM_001005353;NM_013410	Body;Body;Body					TRUE				NA
cg12491555	2.54377	101.64	1.47532e-06	0.00309185	0.746611	0.80617	0.749228	0.828488	0.705652	0.813707	0.737045	0.80936	0.735312	0.820103	0.701524	0.805309	cg12491555	60666412	AACTCACTCAAAAATCCAAACAATAATAAAAACAACCTAAATACTCAATC			II			CAGCATCAAAAGTGCGTTTGTTCCAGCCATAGCAAGGAAAAATTCTGCCTTTCCTCTTTA[CG]ACTGAGCACTCAGGTTGTCCCCACCACTGTCTGGACTCCTGAGTGAGCCTCCCCCTTCCC	37	6	135271222	CGACTGAGCACTCAGGTTGTCCCCACCACTGTCTGGACTCCTGAGTGAGC	6	135312915	F			NA	NA	ALDH8A1;ALDH8A1;ALDH8A1;ALDH8A1	NM_022568;NM_022568;NM_170771;NM_170771	1stExon;5'UTR;1stExon;5'UTR					NA				NA
cg07208565	2.84354	101.49	1.48534e-06	0.00309185	0.807176	0.865094	0.813371	0.855337	0.785743	0.862198	0.781624	0.862147	0.784337	0.848093	0.772481	0.847157	cg07208565	38614479	TAATATTAAAAAAATCATCCCAAATCTCCCAAAAACTCCTTTTATAACTC			II			CAAAAGAGTTAGAATAGCACACATAAAACCTATTTCTTAGGAATTCTCAAAATCCCTGTG[CG]AGCCACAAAAGGAGTCTCTGGGAGATTTGGGATGATTTCTTCAACATCATTCCTATATCA	37	3	23305946	GATGTTGAAGAAATCATCCCAAATCTCCCAGAGACTCCTTTTGTGGCTCG	3	23280950	F			NA	NA	UBE2E2	NM_152653	Body					TRUE				TRUE
cg00837831	2.94358	101.394	1.49179e-06	0.00309185	0.712162	0.828768	0.655859	0.816542	0.630109	0.799924	0.695371	0.803116	0.629003	0.822791	0.625962	0.798862	cg00837831	20752484	ATCTAATTAATAATTCTCTACTTATTAACAACTCAATTTAATTTATTCAC			II			GTATTGGAAAAACCTTCCTATTGGGTCCTGAATAGAAGATGAAAAGGAGAACTTTGGACA[CG]TGAATAAACCAAACTGAGCTGTTAATAAGCAGAGAACTATCAATTAGACACAGAGACAAA	37	13	33169818	TCTAATTGATAGTTCTCTGCTTATTAACAGCTCAGTTTGGTTTATTCACG	13	32067818	F	rs7330854		NA	NA	PDS5B	NM_015032	5'UTR					TRUE				NA
cg18407189	2.22615	101.287	1.49901e-06	0.00309185	0.770544	0.818009	0.763525	0.82622	0.751065	0.822279	0.769595	0.814143	0.735685	0.809295	0.766786	0.814158	cg18407189	57729415	AACTATCCAACCTAAAACTCATAATACTTCTAAATTCCTAACTAACAACC			II			GGCTGGGGAGGGGCTGTCCAGCCTAGGGCTCATGGTGCTTCTGGGTTCCTAGCTGGCAGC[CG]CCCACACAGATGGGGCCTCAGAGAGGACGCCCCTGCTCCAGGCCCCCGGGGGGCCGCACC	37	11	67810421	GCTGTCCAGCCTAGGGCTCATGGTGCTTCTGGGTTCCTAGCTGGCAGCCG	11	67566997	R			NA	NA	TCIRG1;TCIRG1	NM_006019;NM_006053	Body;TSS200	chr11:67806251-67806611	S_Shelf			NA				NA
ch.4.82824696F	-4.48279	101.153	1.50814e-06	0.00309185	0.0818067	0.0423676	0.0753544	0.0335808	0.0629509	0.0436694	0.0776046	0.0436887	0.0669827	0.0433625	0.0692972	0.0414472	ch.4.82824696F	53699400	CAACACTTCTACTAACAAAACAAATACCACCTAAAACATTACCAATAACT			II			TCCGAGAACAAGTTTGAAAAGCCAATGAGCAGTGTGCCATGGCTGTCTTTCCCCATACTA[CA]GCTACTGGCAATGTTCCAGGTGGCATCTGCTTTGTCAGCAGAAGTGCTGGAGTGATAATG	36	4	82605672	CAGCTACTGGCAATGTTCCAGGTGGCATCTGCTTTGTCAGCAGAAGTGCT	4	82824696	F			NA	NA								NA				NA
cg24276988	3.29588	100.974	1.52046e-06	0.00309185	0.687382	0.850951	0.696663	0.850964	0.625698	0.839266	0.663761	0.861747	0.678852	0.808273	0.688137	0.810317	cg24276988	61688309	ACTAACTTAAAATAATACAAATTTACTCAAAACCTCTAATAATATCAACC			II			TTATTTTCAAAGCTAACTTAAAATGATACAAGTTTGCTCAAGGCCTCTGGTGGTATCAGC[CG]CCCCATACCCCTGGGGACTGTTAAATGTGTTTCCATTTATAGGTAGACTTTTCTTTTTTC	37	20	57463106	CTAACTTAAAATGATACAAGTTTGCTCAAGGCCTCTGGTGGTATCAGCCG	20	56896501	R			NA	NA	GNAS;GNAS;GNAS;GNAS	NM_001077490;NM_016592;NR_003259;NM_080425	3'UTR;3'UTR;TSS1500;Body	chr20:57463652-57467739	N_Shore			NA				NA
cg01242602	3.61684	100.789	1.53328e-06	0.00309185	0.851947	0.90439	0.851939	0.893582	0.840576	0.900945	0.857504	0.901428	0.833621	0.906248	0.8454	0.882894	cg01242602	16685367	ATATATTAAAAAAAACATCTTACCTCTATAATCTTCCCCTAATATAATCC			II			TCCTTGATAGCATGTGTTGAAAAGGGCATCTTACCTCTGTGATCTTCCCCTGATATAGTC[CG]TAAGGCCATTTTAATCATGAGAAAATCGTCTGGCAAATTCCAATAGCAGGGCACCCTACA	37	6	99871510	CGGACTATATCAGGGGAAGATCACAGAGGTAAGATGCCCTTTTCAACACA	6	99978231	R			NA	NA	SFRS18;SFRS18	NM_015491;NM_032870	5'UTR;5'UTR	chr6:99872726-99873206	N_Shore			NA				NA
cg06821582	0.76339	100.64	1.54372e-06	0.00309185	0.44789	0.62188	0.490707	0.640313	0.478489	0.594681	0.418204	0.601172	0.392204	0.626407	0.412372	0.606809	cg06821582	46623491	AACATTATTAACCATACTAAACACAACACAAAAAAACAACCAACCAACCA	59807327	AACGTTATTAACCGTACTAAACACAACACGAAAAAACAACCAACCGACCG	I	A	Red	CGCAGCACCAGCCGGTGGACTTGCCATCCAGCTCTCAGCTTCCACTGCTCCCCTTGTTCC[CG]GCCGGCTGGCTGCCTCCCCGTGCTGTGTCCAGCACGGCCAACAACGTCAGACCCTCAGAG	37	3	133115942	CGGCCGGCTGGCTGCCTCCCCGTGCTGTGTCCAGCACGGCCAACAACGTC	3	134598632	F	rs7636745		NA	NA	TMEM108;TMEM108	NM_023943;NM_001136469	3'UTR;3'UTR					NA				NA
cg08262598	3.83222	100.536	1.55107e-06	0.00309185	0.72931	0.900085	0.751978	0.895132	0.711506	0.859655	0.709742	0.870251	0.613779	0.857036	0.675604	0.863476	cg08262598	31624359	TCATATATCAAATCTCTATTTACCCATTACTTTCTTATAAATATTTTAAC			II			TGGTTACAAAGTCATATATCAGATCTCTATTTGCCCATTGCTTTCTTATAAATATTTTAA[CG]TACATATTTAAACATAAAAAATGATATCCATCTAAAATTAATTGTTATCTATGTCTATTC	37	5	178447119	CATATATCAGATCTCTATTTGCCCATTGCTTTCTTATAAATATTTTAACG	5	178379725	R			NA	NA				chr5:178450630-178451216	N_Shelf			NA				NA
cg25269222	3.81148	100.511	1.55285e-06	0.00309185	0.783819	0.892394	0.800618	0.89028	0.800974	0.842552	0.802425	0.88024	0.787672	0.872445	0.72452	0.871136	cg25269222	20691403	ATATAACTAATTCCAATAAAACTTTATTTATAAATTCTAATAATTTTCAC			II			TAAACAGATGAGTATAGCTAGTTCCAATAAAGCTTTATTTGTGAATTCTGATAATTTTCA[CG]TCATGAATTATTAGTCTTTGATTTCTTTTCCCAACCATTTAAAAATGCGGAAACCATTCT	37	2	191069680	TATAGCTAGTTCCAATAAAGCTTTATTTGTGAATTCTGATAATTTTCACG	2	190777925	R			NA	NA	HIBCH;HIBCH	NM_014362;NM_198047	3'UTR;3'UTR					NA				NA
cg18687753	3.56901	100.416	1.55962e-06	0.00309185	0.708642	0.869069	0.772681	0.865766	0.722769	0.854713	0.717572	0.83527	0.68817	0.868466	0.689745	0.843153	cg18687753	33697411	AATCTAAAAAATAACRTTAATTCCACACTATATTTCATAAATAAAATAAC			II			TTGGACCTGCTGATCTGAAAGATAGCGTTAATTCCACACTGTATTTCATAGATGGGATGA[CG]TGGCCAGAGGTGCTGCGGGTGTACTGTGAGAGTGATAAGGAGTACCATCACGTTCTTCCT	37	17	65850416	ATCTGAAAGATAGCGTTAATTCCACACTGTATTTCATAGATGGGATGACG	17	63280878	R			NA	NA	BPTF;BPTF	NM_182641;NM_004459	Body;Body			low-CpG:63280766-63281308		NA				NA
cg01444413	4.07522	100.37	1.56288e-06	0.00309185	0.777186	0.904473	0.782578	0.892251	0.736086	0.871092	0.698563	0.886061	0.724352	0.871725	0.738203	0.872045	cg01444413	21740415	TCCTTACCTAAAACTAATATAATTAATCTAACCRTTTAACCTTACTATAC			II			ATAGACATTTTTCCTTACCTGGAACTAGTGTAATTGGTCTAACCGTTTGGCCTTGCTGTA[CG]TTCAGCACAATCCCAACCTGATTCATTGCATTTTGTACAGGCCGGACATTCCTTACAGGA	37	1	151402121	CCTTACCTGGAACTAGTGTAATTGGTCTAACCGTTTGGCCTTGCTGTACG	1	149668745	R			NA	NA	POGZ;POGZ;POGZ	NM_207171;NM_145796;NM_015100	Body;Body;Body					NA				NA
cg11945022	2.02106	100.116	1.58116e-06	0.00309185	0.412931	0.710618	0.463518	0.746437	0.543265	0.782591	0.524495	0.72828	0.523382	0.764966	0.445694	0.693848	cg11945022	51772377	TCAAACTAATTTTATTTAAAAATATTACTAACACCATCACTACCAACATC			II			AAGAGTCTTCTTCAAACTGATTTTATTTAAAAATGTTACTGGCACCATCACTACCAGCAT[CG]TCATCATGATTAACATTAAAATTAAATCTTGTTTGGATAAATTTTCCCAAGAACTTGCCA	37	7	95433240	CAAACTGATTTTATTTAAAAATGTTACTGGCACCATCACTACCAGCATCG	7	95271176	R		rs34415911	NA	NA	DYNC1I1;DYNC1I1;DYNC1I1	NM_004411;NM_001135556;NM_001135557	5'UTR;5'UTR;5'UTR					NA				NA
cg00176657	3.78939	100.088	1.58319e-06	0.00309185	0.707108	0.887133	0.708246	0.867664	0.709414	0.873945	0.599037	0.852896	0.655855	0.868245	0.659268	0.812341	cg00176657	64754316	TACTTTTACCTTTAAATCACTCTACTCAATATATTAAATCTTAAAATAAC			II			CCTCTAGAGAGTACTTTTACCTTTGAATCACTCTACTCAGTATGTTAAATCTTAAAATAG[CG]CACTGACAACCACTTATCCATTTGATGTTTAAATGTTTTTTTAAGTATTGCTATGGAATA	37	1	205193809	ACTTTTACCTTTGAATCACTCTACTCAGTATGTTAAATCTTAAAATAGCG	1	203460432	R			NA	NA				chr1:205196791-205197252	N_Shelf			NA				NA
cg17148913	1.84422	99.7376	1.60881e-06	0.00309185	0.580712	0.749209	0.581026	0.736663	0.640572	0.752427	0.604328	0.738945	0.552982	0.743206	0.508801	0.755936	cg17148913	44715488	AATTTAAAATAACACACTCTAAAATTATACAATACACAATCTACACAACC			II			ATATAATACAGGGTTTAGAATGGCACACTCTGGAGTTGTACAGTGCACAATCTGCACAGC[CG]TATGTGTAGCCTTGGTCCTTGGGCACTTTTAAAAATCAGTCTTTGCCTCTTTTTCTTCTT	37	7	112316532	CGGCTGTGCAGATTGTGCACTGTACAACTCCAGAGTGTGCCATTCTAAAC	7	112103768	R		rs78206975	NA	NA								TRUE				NA
cg00926238	-2.82958	99.4474	1.63042e-06	0.00309185	0.148212	0.127035	0.14842	0.123761	0.148808	0.117488	0.13982	0.125728	0.151667	0.122796	0.153365	0.117583	cg00926238	45600504	TACCCTTTTCAACATCCCTCTACTATCATTACRCCTTAAAACTCAAACCC			II			CTTCCGCCCCCACCCAAAAAGGGCTTTCTGGAGCCTTCTCCGGGTCCTTGGAAAAAGGAG[CG]GGTTTGAGCCCTAAGGCGTAATGACAGCAGAGGGATGCTGAAAAGGGCAGGGTGTACCGG	37	8	26436304	CGGGTTTGAGCCCTAAGGCGTAATGACAGCAGAGGGATGCTGAAAAGGGC	8	26492221	F			NA	NA	DPYSL2	NM_001386	Body	chr8:26434372-26436785	Island			NA	8:26491853-26492972			NA
cg07057492	4.16793	99.3305	1.63924e-06	0.00309185	0.798796	0.910187	0.846327	0.909541	0.804148	0.896414	0.794839	0.906579	0.799411	0.90199	0.802593	0.893873	cg07057492	47783373	ACCAATATAACTTTCTACACAAATAAACTTTATCAAACTTTTCATTCTAC			II			GATAATTTTTAGAGACTAGTAATCAAAGCAATTGTAGAGTTAGCTATTTGATTGGCATTG[CG]CAGAATGAAAAGCCTGATAAAGTTTACTTGTGTAGAAAGCCACACTGGCTGCCCAGAAGC	37	7	29345250	CGCAGAATGAAAAGCCTGATAAAGTTTACTTGTGTAGAAAGCCACACTGG	7	29311775	F	rs11771116		NA	NA	CHN2	NM_004067	Body					TRUE				NA
cg26347007	3.16325	99.3051	1.64116e-06	0.00309185	0.680265	0.858352	0.697496	0.830658	0.634778	0.811971	0.626374	0.80827	0.624348	0.794216	0.66094	0.7964	cg26347007	30607391	ACTAATCACTTCCAAACTATACTTCCTCAAATTATAATAAATTACACTTC			II			GCTAACATTTCTATCTTTTCTCCCTGTAACTAAAGCAGTGGTTTGGAAGCCACTTTATAT[CG]AAGTGTAATTCATTACAATTTGAGGAAGTATAGTCTGGAAGTGATTAGTTACCAACTGAG	37	2	197662178	CGAAGTGTAATTCATTACAATTTGAGGAAGTATAGTCTGGAAGTGATTAG	2	197370423	F			NA	NA	GTF3C3	NM_012086	Body	chr2:197664212-197664572	N_Shelf			NA				NA
cg03149749	2.01728	99.2783	1.64319e-06	0.00309185	0.720954	0.811826	0.728516	0.781338	0.735287	0.78476	0.73646	0.785992	0.719295	0.785467	0.711545	0.802508	cg03149749	39729369	TAAAAACAAAACATAAACCCCAAACAAATACAATAACAATCACAAAACAC			II			CAGACCCCAGCTGAGGACAGAGCATGGACCCCAGGCAAATGCAGTGACAATCACAGAGCA[CG]CTCCTACCACAGCCACCCACGCAGCCTGAGGCATAGCCCCCTGGAAACTGCCTCGGCCTT	37	22	50741674	GAGGACAGAGCATGGACCCCAGGCAAATGCAGTGACAATCACAGAGCACG	22	49083801	R			NA	NA	PLXNB2	NM_012401	5'UTR	chr22:50745415-50746125	N_Shelf			TRUE		22:50741493-50741684	Unclassified_Cell_type_specific	NA
cg06486467	3.12229	99.1883	1.65002e-06	0.00309185	0.682064	0.862291	0.681888	0.848469	0.618893	0.818233	0.66147	0.813201	0.594354	0.805467	0.609279	0.81198	cg06486467	30807342	TAACTTCAATTATTATACRCTTTCTATTAAATAATTATACCATCTAACCC			II			GTAGAAACACACACACACACACACACATACAGCCTATGTATTCAGTACCAGGAAACATGA[CG]GGCTAGATGGTATAATCATCCAACAGAAAGCGCACAATAACTGAAGCCACTGCAGAGGAG	37	15	102282101	CGGGCTAGATGGTATAATCATCCAACAGAAAGCGCACAATAACTGAAGCC	15	100099624	F			NA	NA				chr15:102285686-102286416	N_Shelf			NA				NA
cg00423124	-3.71944	98.8311	1.67751e-06	0.00309185	0.0967462	0.0696057	0.0942623	0.0639798	0.0947536	0.0671521	0.0969812	0.0786055	0.0943091	0.0686405	0.106168	0.0694955	cg00423124	70797437	AATTTCCCCTAAAATCCTAAAACRATATCAAACRAAAAATCTATACRACC			II			CCTGGCCGTCAGGTTTCCCCTGGGATCCTGGGACGGTATCAGGCGGGGAATCTGTGCGGC[CG]CGGCGAGGTAGGTGAGGTGAGGCGGGGCGAGGTGGGCGAGGGGGGCGAGGTGAGGCGGGG	37	13	44453862	GTTTCCCCTGGGATCCTGGGACGGTATCAGGCGGGGAATCTGTGCGGCCG	13	43351862	R			NA	NA	C13orf31;C13orf31;CCDC122;C13orf31	NM_001128303;NM_001128303;NM_144974;NM_153218	1stExon;5'UTR;TSS200;TSS200	chr13:44453207-44454295	Island	high-CpG:43351673-43352045		NA	13:43351208-43352505	13:44453528-44453948	Promoter_Associated	NA
cg22429852	3.60385	98.8147	1.67879e-06	0.00309185	0.739213	0.882991	0.710097	0.855202	0.660814	0.834263	0.710254	0.838672	0.66191	0.837049	0.599824	0.833965	cg22429852	71771484	AACAACAAATTTATCCATTTTTACAAACATTAATACCAACCTCATTCATC			II			TAGGGGGATGGGATTATGCTGATTAAGAGTAGGTCCAACCCTTTATGAACTCTGGCTTTA[CG]ATGAATGAGGCTGGCATTAATGCCTGCAAAAATGGACAAACTTGCTGTTTGAATTTATTT	37	17	66030553	CGATGAATGAGGCTGGCATTAATGCCTGCAAAAATGGACAAACTTGCTGT	17	63461015	F			NA	NA	KPNA2	NM_002266	TSS1500	chr17:66031784-66032292	N_Shore			NA				TRUE
cg22995255	3.64767	98.744	1.6843e-06	0.00309185	0.783406	0.889112	0.795061	0.885313	0.763465	0.851862	0.777485	0.856231	0.742316	0.855332	0.724152	0.854727	cg22995255	12663420	CTAACAAAAAAAAACTTACATTTTCATTAAACATACATAACAACAAAACC			II			GAACTGCAGTGAATCTGGGAAAAGACATCCAGTCAGTAGATATGTAAATTAGAAAGGTGA[CG]GTTTTGTTGTCATGCATGCCTAATGAAAATGCAAGTTCTTTCCTGTCAGGAATATACTGG	37	2	182131513	CGGTTTTGTTGTCATGCATGCCTAATGAAAATGCAAGTTCTTTCCTGTCA	2	181839758	F			NA	NA								TRUE				NA
cg03538095	1.10966	98.6133	1.69454e-06	0.00309185	0.506226	0.675382	0.524169	0.674521	0.449927	0.639699	0.504994	0.633755	0.462749	0.63059	0.433484	0.60757	cg03538095	62619508	TTCCTATTATTTATTTTAAATTAAACCAAAAACAACAAACCCACAAAACC			II			GAAGTGATTTATTCCTGTTGTTTGTTTTGGATTAGACCAGAAGCAACAGGCCCACAGGAC[CG]GAAGAATCAGGGAACCACAAGTGAGGAGTTAGGGCATTGACTAGGAGAACAGATGTGAAG	37	2	163139716	CGGTCCTGTGGGCCTGTTGCTTCTGGTCTAATCCAAAACAAACAACAGGA	2	162847962	R			NA	NA	IFIH1	NM_022168	Body					TRUE				NA
cg06776422	2.9959	98.5884	1.6965e-06	0.00309185	0.841991	0.879367	0.840771	0.882964	0.848854	0.890317	0.848583	0.877351	0.858415	0.879939	0.841181	0.872982	cg06776422	21635391	TACACCAAACTAAAATTTCAAATTCCCAACTACAACTCTCTAAATCCCCC			II			TGGCTTTCAGTTACACCAAGCTAAAATTTCAGGTTCCCAGCTGCAGCTCTCTGGGTCCCC[CG]GTGCCCCAGTGGGGCTCCCCGCATCTGAATGTGTGGTCCCTGGGGGTGGGCACTTGGGGG	37	1	2521842	CGGGGGACCCAGAGAGCTGCAGCTGGGAACCTGAAATTTTAGCTTGGTGT	1	2511702	R			NA	NA	C1orf93	NM_152371	3'UTR	chr1:2517397-2518892	S_Shelf			NA				NA
cg11153596	3.11965	98.4659	1.70618e-06	0.00309185	0.623078	0.832213	0.671552	0.822606	0.70493	0.786573	0.628288	0.806401	0.663375	0.825545	0.611066	0.786157	cg11153596	26766314	TTATCCACTAAAAAATATTTATACCTATTTTAAAAAATCTAACTAAACRC			II			CAGCATTAAAATTATCCACTAGAAAATATTTATGCCTGTTTTGAAAAGTCTGGCTGGGCG[CG]GTGGCTCACGCTTTTAATCCCAGCACTTTGGGAGGCTGAGGCAGGTGGATCACCTGAGGT	37	2	27210232	CGCGCCCAGCCAGACTTTTCAAAACAGGCATAAATATTTTCTAGTGGATA	2	27063736	R			TRUE	NA	MAPRE3	NM_012326	5'UTR					NA				NA
cg16844539	3.62064	98.252	1.72325e-06	0.00309185	0.708537	0.869931	0.788432	0.879338	0.710976	0.853739	0.71263	0.846007	0.682422	0.864506	0.726952	0.836483	cg16844539	10803450	ACAAATAAAACTAATTAAACAACAAACATATCATAAACTCTTACAACAAC			II			AGTAGGATCAGGCAAATAAAACTAGTTGGACAGCAGACATATCATGAACTCTTGCAACAG[CG]TGTTATCTGTGTGCATGTCTAAAGTGTTATACTGATTCACTATTACAATAAGGATCATGC	37	2	225363361	CGCTGTTGCAAGAGTTCATGATATGTCTGCTGTCCAACTAGTTTTATTTG	2	225071605	R			NA	NA	CUL3	NM_003590	Body					TRUE				NA
cg03330820	3.58723	98.1563	1.73095e-06	0.00309185	0.720448	0.881535	0.71285	0.866122	0.726967	0.859982	0.72872	0.855956	0.707121	0.873369	0.669417	0.796219	cg03330820	18729406	AATAACTCTATATTTTTAAAAAACTAACATTAAATTTTTTCCATATATTC			II			GAGCTACCTGTGATGGCTCTGTGTTTTTAAAAGACTGACATTAAATTTTTTCCATATGTT[CG]TCTAAATAACCTTTCCCTGGTACCACTGGGACATTCCATATATATGGTCTTGGGCCATTG	37	1	65086941	ATGGCTCTGTGTTTTTAAAAGACTGACATTAAATTTTTTCCATATGTTCG	1	64859529	R			NA	NA	CACHD1	NM_020925	Body					TRUE				NA
cg22038409	3.39854	98.0992	1.73556e-06	0.00309185	0.659759	0.863847	0.709112	0.830124	0.598028	0.818148	0.572204	0.823762	0.627162	0.797983	0.60009	0.824803	cg22038409	74734310	CCRAAAATCTAAACTCATAAAAACATATTTTCCATTTTTACTTAAAATCC			II			TTCTTTTATTTCTTGACATGCACACATATATGGATCAAAAAGTATGTACAACTAGAAAAA[CG]GACTCCAAGCAAAAATGGAAAACATGTTTCCATGAGCTTAGATTTCCGGGTATATTACTC	37	15	44096850	CGGACTCCAAGCAAAAATGGAAAACATGTTTCCATGAGCTTAGATTTCCG	15	41884142	F	rs77429134		NA	NA	MFAP1	NM_005926	3'UTR	chr15:44092737-44093140	S_Shelf			NA				NA
cg23255320	3.48006	98.091	1.73623e-06	0.00309185	0.749674	0.879257	0.742359	0.866208	0.747454	0.846772	0.706212	0.866666	0.719583	0.865649	0.713893	0.826288	cg23255320	49767361	CCATTCRCATTTCCCTTAATCTCAACATAACTTTTAACACTATCAACRAC			II			TGCTACTGCTTCCATTCGCATTTCCCTTGATCTCAGCATGGCTTTTGACACTGTCAACGG[CG]CTATCATTTCAGAGTGCTTGAGGGAATTTTCATCCTTAAACACTCAATTTTACATCAAAA	37	14	33603572	CGCCGTTGACAGTGTCAAAAGCCATGCTGAGATCAAGGGAAATGCGAATG	14	32673323	R			NA	NA	NPAS3;NPAS3;NPAS3;NPAS3	NM_001164749;NM_173159;NM_001165893;NM_022123	Body;Body;Body;Body					TRUE				NA
cg23587955	2.91872	97.958	1.74704e-06	0.00309185	0.63978	0.767828	0.643668	0.770224	0.702858	0.818276	0.675435	0.770151	0.654042	0.765954	0.654366	0.764849	cg23587955	33655315	AAAATAATAACCCTATAAAAAACAATCCAAAATTACATATTTTTTACTAC			II			GGATTACAGGCGTGAGCCACCGCACCCGGCCAATTTTTCCTTTTTTTAAAAAAAAATTAT[CG]TAGTAAAAAACATGTAATTCTGGACTGCTCCCCATAGGGTTACCACCTCTTAGAAATTGT	37	8	126020660	CGTAGTAAAAAACATGTAATTCTGGACTGCTCCCCATAGGGTTACCACCT	8	126089842	F	rs74305509		NA	NA	SQLE	NM_003129	Body					TRUE				NA
cg02425372	1.5359	97.9009	1.7517e-06	0.00309185	0.603763	0.741369	0.592563	0.685342	0.603233	0.726725	0.538376	0.724683	0.551963	0.712038	0.551837	0.738502	cg02425372	47665449	TCTACTAAAATCATCAACTACCAACACAAAACCACCAACAACTCCACACA	59659404	TCTACTAAAATCATCAACTACCAACGCAAAACCACCAACAACTCCACACG	I	C	Grn	CCAAAGCTACCACCACCACCACCACAGCTTGAAAATCTCCCACCACCTCCTCCACTGCGG[CG]TGTGGAGCTGCTGGTGGTCCTGCGCTGGTAGTTGATGATCCCAGCAGAGCCAGAGCTGAA	37	12	53074023	TCTGCTGGGATCATCAACTACCAGCGCAGGACCACCAGCAGCTCCACACG	12	51360290	F	rs828367		NA	NA	KRT1	NM_006121	1stExon					NA				NA
cg03575163	-3.91748	97.8976	1.75197e-06	0.00309185	0.103316	0.052837	0.0976915	0.0600604	0.0881342	0.0557569	0.103451	0.0656956	0.0924305	0.0652281	0.113944	0.0578065	cg03575163	64726342	TAAAACTAAAAAATCTCTCACATATCTAAAAAAATATTTTACACAAAACA	67710373	TAAAACTAAAAAATCTCTCGCGTATCTAAAAAAATATTTTACGCGAAACG	I	A	Red	CCAATGAAGCGCTGGAACTGGAGAGTCTCTCGCGTGTCTGGGAGGGTGTTTTGCGCGGGG[CG]GGGTGGAGCAGAGCCGGAAGCGGGAGGGGAGCGTCAAACAGGAAAAGAAGGGAAGAAGGA	37	10	104503671	CGCCCCGCGCAAAACACCCTCCCAGACACGCGAGAGACTCTCCAGTTCCA	10	104493661	R			NA	NA	C10orf26	NM_001083913	TSS200					NA	10:104493439-104493778	10:104503119-104504282	Promoter_Associated	NA
cg07347276	3.98364	97.806	1.7595e-06	0.00309185	0.772663	0.901007	0.759002	0.885255	0.668127	0.88578	0.751343	0.883543	0.642131	0.878125	0.659268	0.871855	cg07347276	72731365	CATCTCCATTATTCAATACTATCTCTTAATAAATTACACTCRCTTATTAC			II			TGAAAGCCTGAGGATAGATTAGTTAGAATAACTACAAAATATATTGCACATTTAACTCTC[CG]TAATAAGCGAGTGTAATCTATCAAGAGATAGTATTGAATAATGGAGATGTCCAAAATATC	37	11	34949324	ATCTCCATTATTCAATACTATCTCTTGATAGATTACACTCGCTTATTACG	11	34905900	F			NA	NA	PDHX;PDHX;PDHX	NM_001135024;NM_001166158;NM_003477	Body;Body;Body					TRUE				NA
cg20819482	0.552465	97.4672	1.78764e-06	0.00309185	0.329723	0.598969	0.358679	0.58606	0.350668	0.514379	0.296644	0.485623	0.316317	0.583397	0.287927	0.474477	cg20819482	18691327	ATACATTCTTTAACAATATTTAAAAAATAATACTCACACATTACCAAACC			II			ATTGATTTTATGGCTAATACATTAAAGGAAAAGGAAGAGCTTTGTAAACAGAAGGACTTA[CG]GCTTGGTAATGTGTGAGTATTACCTTCCAAATATTGCTAAAGAATGTATGTGCTTTAGCA	37	8	9472057	CGGCTTGGTAATGTGTGAGTATTACCTTCCAAATATTGCTAAAGAATGTA	8	9509467	F			NA	NA	TNKS	NM_003747	Body					TRUE				NA
cg27327094	3.99688	97.4336	1.79046e-06	0.00309185	0.730241	0.893303	0.780113	0.893597	0.683257	0.880195	0.675084	0.87591	0.722643	0.878821	0.637457	0.851419	cg27327094	37771358	ATTAAAAATAAAATCTATTTCAAACAAACCTATTTTCAACTCCAAACATC			II			AGGAATTGAGGTTTAGAGATGTTAAATGGCAACACTTAGTGTTACACAGGTGATAAATTA[CG]ATGTTTGGAGTTGAAAACAGGTCTGTCTGAAACAGATTTTACTCTTAATGCTTTTAACCA	37	4	48835877	CGATGTTTGGAGTTGAAAACAGGTCTGTCTGAAACAGATTTTACTCTTAA	4	48530634	F			NA	NA	OCIAD1;OCIAD1;OCIAD1;OCIAD1;OCIAD1;OCIAD1	NM_017830;NM_001168254;NM_001079840;NM_001079839;NM_001079842;NM_001079841	Body;Body;Body;Body;Body;Body	chr4:48832807-48833569	S_Shelf			NA				NA
cg27100266	3.11769	97.3842	1.79462e-06	0.00309185	0.729935	0.884041	0.79069	0.895411	0.755251	0.875525	0.724743	0.86445	0.757482	0.849207	0.743511	0.859497	cg27100266	17657435	CAAATACCAACTCRAACTAAAAAAATCCAACAACACTAACAAACAACACC			II			GGCAGGCCCAGAACCCAGGCAGCCTGACTCCTGACTGCCCGCTCCTAACCATGTCCCTGG[CG]GTGCTGCCTGTCAGTGCTGCTGGATTCCTCCAGCCCGAGCTGGCACCTGTGCCCACAAGC	37	6	28876160	AGGTGCCAGCTCGGGCTGGAGGAATCCAGCAGCACTGACAGGCAGCACCG	6	28984139	F	rs78625896		NA	NA	TRIM27	NM_006510	Body					NA				NA
cg20156953	4.19429	97.2736	1.80397e-06	0.00309185	0.764688	0.921416	0.787188	0.896857	0.763505	0.870025	0.769496	0.899216	0.701692	0.899917	0.683608	0.905973	cg20156953	51679300	CRAATTAAAACATCTCTAATCCTAAACTATATATCTTCAAAACAACCCTC			II			CACAAAAGGGAATAGTTCGGGAGCTTGCTCCAGCTCTTCAGAACTAACTCACTGCTCCTC[CG]AGGGCTGTTCTGAAGACATACAGCCCAGGACTAGAGATGCTCCAATTCGATAAGGGGATT	37	2	9658660	GAATTGGAGCATCTCTAGTCCTGGGCTGTATGTCTTCAGAACAGCCCTCG	2	9576111	F			NA	NA	ADAM17	NM_003183	Body					TRUE				NA
cg23027583	-5.31129	97.2493	1.80603e-06	0.00309185	0.0109951	0.0196233	0.0106633	0.0228852	0.0101814	0.0299987	0.00858167	0.0280184	0.00688385	0.0219803	0.00988413	0.0246342	cg23027583	47638507	ACCACACCAAAATTTTTACTACAACCACATAAACTTAATAACACACATCA	51654383	ACCACGCCAAAATTTTTACTACGACCGCGTAAACTTAATAACGCACATCG	I	C	Grn	GAGAGTCAGAGCCCTCCGGAGCGGCTGCCTGGCCCCTACGCAGAGTAGCAAGAAGCACTG[CG]ATGTGCGCTACTAAGCCCACGCGGCCGCAGCAAAAACTTTGGCGTGGCCGGGGCGTGGCT	37	1	221052558	GCCACGCCAAAGTTTTTGCTGCGGCCGCGTGGGCTTAGTAGCGCACATCG	1	219119181	F			NA	NA	HLX	NM_021958	TSS200	chr1:221051966-221053673	Island		DMR	NA	1:219118762-219119353	1:221052296-221053017	Unclassified_Cell_type_specific	NA
cg14633742	4.64792	97.2014	1.8101e-06	0.00309185	0.87314	0.937147	0.829203	0.918034	0.867958	0.922404	0.840204	0.927829	0.835807	0.914325	0.822668	0.915012	cg14633742	58778465	ATAATTACTTTATACAAACTCCCCTCTCRTATTAACCTACAAATACTCTC			II			TGCCAACATCTGCACCAGTACTAGTCCTCTCATCCAGTACCGGTCAGGGACCCGTCGCAG[CG]AGAGCACTTGCAGGCCAACACGAGAGGGGAGCCTGTACAAAGCAACCACCCGGAGAAACG	37	9	98032587	TGGTTGCTTTGTACAGGCTCCCCTCTCGTGTTGGCCTGCAAGTGCTCTCG	9	97072408	F			NA	NA	FANCC	NM_000136	5'UTR					NA				NA
cg25733898	2.47253	97.0693	1.82139e-06	0.00309185	0.722333	0.818144	0.724376	0.818159	0.716032	0.841938	0.736569	0.812083	0.751487	0.819062	0.755898	0.838751	cg25733898	49751460	AATACTTAACCACATCATACCAAACCATCAAAAAACACAACAAAACCTCC			II			GGCTTGCTGTAGGTACTTAGCCACATCATGCCAGACCATCAGAGAACACAGCAGGACCTC[CG]TTTTTGTTCTCCTTACTGGGACCATTGATGTTTTAATTCATACCTTTCATTCTACACCAT	37	15	71330058	CGGAGGTCCTGCTGTGTTCTCTGATGGTCTGGCATGATGTGGCTAAGTAC	15	69117112	R			NA	NA	LRRC49	NM_017691	Body					TRUE				NA
cg24068126	3.46461	97.013	1.82623e-06	0.00309185	0.708623	0.857565	0.596867	0.844107	0.679189	0.813284	0.666975	0.850514	0.682872	0.824848	0.563816	0.808653	cg24068126	71700429	AAACCTCAAACTTAATAAAATAAACACTTAAAAAATATAAACATTTATAC			II			TATGGGTGAAGAGGCCTCAAGCTTAGTGGGGTGGGCACTTAAGAAGTGTGAACATTTATG[CG]CTTTGACCCACTTGCAATAATTTATTCTCCAAAAACAACTGAAAGTTCAACAGAAGGCAA	37	2	131144603	GGCCTCAAGCTTAGTGGGGTGGGCACTTAAGAAGTGTGAACATTTATGCG	2	130861073	R			NA	NA				chr2:131148591-131149416	N_Shelf			NA				NA
cg18804147	3.77038	96.9879	1.82839e-06	0.00309185	0.781883	0.899103	0.803569	0.876514	0.754509	0.884221	0.765393	0.879916	0.742976	0.901292	0.727436	0.880245	cg18804147	61643493	CAAACTTAATCAAAACRCTCCTTAAAAACTACTTCCATATACRCCTTATC			II			AGGCTTGTCCTCAGACTTGATCAGGACGCTCCTTGGAAGCTGCTTCCATGTGCGCCTTGT[CG]GGTGGTCATTGGGTTATGCTAACGTGTAGTGACTAGTTCCAATGGGGAGATGAAGCAGCA	37	7	882010	AGACTTGATCAGGACGCTCCTTGGAAGCTGCTTCCATGTGCGCCTTGTCG	7	848536	R			NA	NA	UNC84A;UNC84A	NM_025154;NM_001130965	Body;Body					TRUE				NA
cg10667969	-0.124866	96.9609	1.83072e-06	0.00309185	0.441918	0.47499	0.424005	0.472355	0.437238	0.477357	0.431035	0.481319	0.436595	0.475945	0.43307	0.458154	cg10667969	67750416	AACTAAACAAAACCATAAAACCACTACCAAATCACTATAAATCCACACCA	57696489	AACTAAACAAAACCATAAAACCGCTACCAAATCGCTATAAATCCACGCCG	I	C	Grn	GGTTTCCACCTGCACTCCCATGGCGGCTGCGGACGCTGGGTGGGCAGGCAGCGCGAGGGG[CG]GCGTGGACTCACAGCGACCTGGCAGCGGTTCCATGGCTCTGCCTAGTCCCCTTTCGCCGG	37	3	149181941	GACTAGGCAGAGCCATGGAACCGCTGCCAGGTCGCTGTGAGTCCACGCCG	3	150664631	F			NA	NA								NA	3:150664522-150664691			NA
cg08733494	-4.85219	96.9107	1.83506e-06	0.00309185	0.0760161	0.0324843	0.0537115	0.0317191	0.056077	0.0291751	0.0542358	0.0346993	0.0593006	0.0361155	0.0597247	0.0322704	cg08733494	73698324	ATATCTATAAAAACAAAAACAAACTACAACCACCTCACTATAAACAATCA	44601487	ATATCTATAAAAACGAAAACGAACTACAACCGCCTCACTATAAACGATCG	I	T	Red	TATATTACCGCCGGTACACATCCGCCCGACACTGAAACTTTTCCTTTTGCATGGTAGCCA[CG]ACCGCCCACAGTGAGGCGGCTGTAGCCCGCTTCCGCCCTTACAGACACCCCAGGACGCGA	37	12	6772488	CGACCGCCCACAGTGAGGCGGCTGTAGCCCGCTTCCGCCCTTACAGACAC	12	6642749	F			NA	NA	ING4;ING4;ING4;ING4;ING4;ING4	NM_001127583;NM_001127585;NM_016162;NM_001127586;NM_001127584;NM_001127582	TSS200;TSS200;TSS200;TSS200;TSS200;TSS200	chr12:6772258-6772579	Island			NA	12:6642284-6642840	12:6771780-6772830	Promoter_Associated	NA
cg03669357	1.05106	96.8729	1.83833e-06	0.00309185	0.73035	0.649024	0.722675	0.662005	0.749694	0.676351	0.744714	0.670212	0.758171	0.666236	0.747959	0.686838	cg03669357	39631405	AAAACRAAATATCCACTCCTCTTAAAAAACTATAAATAACTATCRTCTCC			II			AATGTAGCTTTCATTATTATTCAGGCACTGTGGGGCCAACATATTAGGAGAGGACTGCCC[CG]GAGACGATAGTTACTCATAGTTCCCCAAGAGGAGTGGATACCCCGCCCCACAGGGAGCCA	37	3	71912936	GGGCGGGGTATCCACTCCTCTTGGGGAACTATGAGTAACTATCGTCTCCG	3	71995626	F			NA	NA								TRUE				NA
cg01029901	4.00301	96.8297	1.84209e-06	0.00309185	0.729841	0.896152	0.771817	0.90272	0.759562	0.890998	0.737224	0.855521	0.667834	0.895579	0.672622	0.879759	cg01029901	59730305	AAAACTTTAAACAACTAACCTCCTTTCAATTTATATATAATTAAAATTAC			II			TATTACAGTGTAAAACATAAGTAGATATACTTATTGAGTTAGAATGATGGAATTCCCGTG[CG]TAACCTCAACTACATATAAATTGAAAGGAGGCTAGTTGCTCAAAGTTTTAAATTTTTTAT	37	19	57989974	AAACTTTGAGCAACTAGCCTCCTTTCAATTTATATGTAGTTGAGGTTACG	19	62681786	F			NA	NA	ZNF772;ZNF772	NM_001024596;NM_001144068	TSS1500;TSS1500					NA				NA
cg08278194	2.93308	96.819	1.84301e-06	0.00309185	0.791388	0.877757	0.786469	0.888564	0.806765	0.857122	0.776654	0.854585	0.805722	0.869145	0.768556	0.869226	cg08278194	58708495	AAAAAAATCAATCAAAACAACACAACCCAAAACAAAAAAAACTACAACCA	34807388	AAAAAAATCAATCAAAACGACGCGACCCGAAACGAAAAAAACTACGACCG	I	A	Red	GATGGGGACGGCGCAGTCCCCATCCCCGCACCAGGCAGCACCGCCACTTCCTCGCCAGCC[CG]GCCGCAGCCCTCCCCGTCCCGGGCCGCGCCGCTTTGACTGATCTCCCCTATTTTCAAAAG	37	3	39497860	CGGCCGCAGCCCTCCCCGTCCCGGGCCGCGCCGCTTTGACTGATCTCCCC	3	39472864	F	rs62243384		NA	NA								NA	3:39472677-39472896			NA
cg16925880	3.62726	96.803	1.84441e-06	0.00309185	0.695102	0.885401	0.758527	0.876027	0.680713	0.868639	0.656618	0.853835	0.635145	0.831995	0.649604	0.836269	cg16925880	70737396	TATTTTTCCCCTCAATAAATATCTACTACCTTTCACCTTCCCACTAAAAC			II			TAGTTGTTGTGTGTTTTTCCCCTCAATAAATATCTGCTACCTTTCACCTTCCCACTAGAA[CG]TAAACTGTATTAATGTAGGGATCTTTTCTATCTTATGCAGGCACTTCAGTACATAGCACA	37	1	101364724	CGTTCTAGTGGGAAGGTGAAAGGTAGCAGATATTTATTGAGGGGAAAAAC	1	101137312	R			NA	NA	SLC30A7;SLC30A7	NM_133496;NM_001144884	Body;Body	chr1:101360588-101360832	S_Shelf			NA				NA
cg13311886	4.05119	96.7809	1.84633e-06	0.00309185	0.882924	0.910332	0.877816	0.908048	0.864561	0.906431	0.872506	0.909658	0.864897	0.907882	0.872631	0.894075	cg13311886	40731396	CTACTAATATATAACTTATAATCTAAACCACCAAAACATCACCATTCTCA	26610357	CTACTAATATATAACTTATAATCTAAACCACCGAAACGTCGCCGTTCTCG	I	T	Red	CCCTGTCCTTCCCTGCTGGTGTGTAACTTGTGATCTGAACCACCGGGGCGTCGCCGTTCT[CG]TCACAGGCAGCTGCCCCACCGTCCTCGCCGTGTCTGGAAGCGCAGCAGAGCCCACGAGCT	37	15	22979752	CTGCTGGTGTGTAACTTGTGATCTGAACCACCGGGGCGTCGCCGTTCTCG	15	20531193	R		rs78803339	NA	NA	CYFIP1;CYFIP1	NM_014608;NM_001033028	Body;Body	chr15:22982192-22982410	N_Shelf			NA	15:20531176-20531308			NA
cg07029777	3.6181	96.7289	1.85087e-06	0.00309185	0.761883	0.878984	0.71687	0.876821	0.705851	0.852584	0.683849	0.845553	0.700815	0.861661	0.696792	0.851154	cg07029777	36775473	TAATTCCTAACRTCAATCRAAATAAAAATCCRTTTATAACTACCTCCATC			II			TGTCAAACAAATGTGTTCGGGTTGAGTTTATAGCTCTGTCAACAGTCGCAATCGCTTCCA[CG]ATGGAGGTAGCTACAAACGGATCTCCATTTCGACTGACGTCAGGAACTAGGAAAATACAA	37	2	1658233	AGTTCCTGACGTCAGTCGAAATGGAGATCCGTTTGTAGCTACCTCCATCG	2	1637240	F			NA	NA	PXDN	NM_012293	Body					NA	2:1637173-1637241			TRUE
cg27489681	1.81816	96.642	1.85849e-06	0.00309185	0.672835	0.780062	0.71666	0.770093	0.717539	0.77793	0.709685	0.761928	0.703412	0.765782	0.709207	0.766612	cg27489681	28703484	TCAAATACTTACACACAACAACAACAACAACAACTACTACTACAACAACC			II			TACAAGAATTTAGCACTTAGAACACTTTCTAGTCTGTAGTAAGTGCTTAACAAGTGTTAG[CG]GTTGTTGCAGTAGCAGCTGCTGCTGCTGTTGTTGTGTGTAAGTATCTGAGTAAGCAGGTA	37	10	85991526	CGGTTGTTGCAGTAGCAGCTGCTGCTGCTGTTGTTGTGTGTAAGTATCTG	10	85981506	F			NA	NA	LRIT1	NM_015613	3'UTR					NA				NA
cg19687152	2.52058	96.4935	1.87159e-06	0.00309185	0.738396	0.83792	0.762497	0.848893	0.712244	0.825226	0.749733	0.812819	0.701994	0.826916	0.73169	0.828793	cg19687152	46753409	TATTAAAAAACACATATATACAAAAAACAAAAACACAAAACCTCACCACA	73692492	TATTAAAAAACACGTATATACAAAAAACGAAAACGCAAAACCTCACCGCG	I	C	Grn	ATAGCCTGCAGCTATTAAGAAGCACGTGTGTGCAGGAAGCGGAGGCGCAGGACCTCACCG[CG]CCAGCGTGAAGTTCCCGGGCATGGTCATGAAAGCGTGGTTCTGTAAGAAATCAGAGGGAG	37	14	102968497	CGCGGTGAGGTCCTGCGCCTCCGCTTCCTGCACACACGTGCTTCTTAATA	14	102038250	R			NA	NA	TECPR2	NM_014844	3'UTR					NA	14:102038214-102038268			NA
cg00934066	3.76859	96.4495	1.8755e-06	0.00309185	0.761215	0.887117	0.759251	0.877828	0.753761	0.840948	0.722658	0.857513	0.724352	0.850142	0.680248	0.863392	cg00934066	29791475	AACTTAAATAATATTAATTCTATCAACAATTTACTAAATACTTCAAACTC			II			TCTAATAATATTTTCATTTCTATTTAGGAGGCACCCTGAAATTATGGGATGCTTGAGGGG[CG]AGCCTGAAGTACCTAGTAAATTGTTGACAGAACCAATATCACTCAAGCTGCTGATCCACA	37	14	68882780	GCTTGAGTGATATTGGTTCTGTCAACAATTTACTAGGTACTTCAGGCTCG	14	67952533	F			NA	NA	RAD51L1;RAD51L1;RAD51L1	NM_133509;NM_002877;NM_133510	Body;Body;Body					TRUE				NA
cg07526021	-4.18954	96.2217	1.89587e-06	0.00309185	0.0872423	0.05157	0.0726223	0.049758	0.0783291	0.0520181	0.0743524	0.0576493	0.0724129	0.0466765	0.0754717	0.0512265	cg07526021	54719354	AAAAAATAAATTTCAAACTTCCCRTAAACTAAAAAAATCRACTCAAAACC			II			CTCGCCGGAAGCCTGCGTCGGGCGGCCTCGCTGCCTCCAGCTCAGCCCCTGCGAGGCAAG[CG]GTTTTGAGCCGATTCTTCCAGTCTACGGGAAGCCTGAAATCCACCTCCTCCTCCACAGGT	37	5	79950611	GGAGGTGGATTTCAGGCTTCCCGTAGACTGGAAGAATCGGCTCAAAACCG	5	79986367	F			NA	TRUE	MSH3;DHFR;DHFR	NM_002439;NM_000791;NM_000791	1stExon;5'UTR;1stExon	chr5:79950003-79950873	Island	high-CpG:79986091-79986578		NA	5:79985680-79986625	5:79949800-79951457	Promoter_Associated	NA
cg06183256	4.66172	96.1874	1.89896e-06	0.00309185	0.919544	0.936185	0.92558	0.938353	0.924738	0.937209	0.921738	0.940119	0.92572	0.935692	0.922841	0.939718	cg06183256	44755430	AAAACAAAACAAACTCTATATAACTAATATTACTAAATCAAATCCCTCCC			II			CACTCTTGTCCTGGGGCTGGAATTTGGTTGTATTGATCAATGCTGGAATTAATGGGTCAA[CG]GGAGGGACCTGACTCAGTAATACTAGCCATATAGAGTTTGCCTTGTCTTATTCTGAGGAT	37	3	53124971	CGGGAGGGACCTGACTCAGTAATACTAGCCATATAGAGTTTGCCTTGTCT	3	53100011	F			NA	NA	RFT1	NM_052859	3'UTR					NA				NA
cg26304930	3.39234	96.1258	1.90453e-06	0.00309185	0.797144	0.870496	0.696036	0.883715	0.728459	0.877469	0.708374	0.865458	0.718408	0.855227	0.689649	0.858405	cg26304930	30747361	AATCCAAAACCCCACTAAACCACAATAACCTATATAAAATCTTTTAATAC			II			AAATTTAATTATTTCAATTTAAATGGACACATACCATATTGGACAGTGTTGCCCCCCATA[CG]TACCAAAAGACCTTATACAGGTCACTGTGGCCTAGTGGGGCTCTGGATTAGGTGACCTGG	37	1	119571871	CGTACCAAAAGACCTTATACAGGTCACTGTGGCCTAGTGGGGCTCTGGAT	1	119373394	F			NA	NA								NA				NA
cg20629455	3.80849	96.072	1.9094e-06	0.00309185	0.689539	0.895708	0.702942	0.869687	0.715138	0.840257	0.683067	0.867703	0.660016	0.853754	0.578924	0.84276	cg20629455	41716370	ATCTAAATTAACCRCCAAATTCCTACTTTAAAAAACTAAATAACTTTTAC			II			AAGAAAGATGAGTCTAGGTTGACCGCCAGATTCCTGCTTTGGGAGACTGGGTAACTTTTG[CG]TCGTTGTGTCATGGAGGTGGGGGAAGAGAATGGATGATGTTGTGAAGATGACAAGTACAA	37	2	37927157	CGCAAAAGTTACCCAGTCTCCCAAAGCAGGAATCTGGCGGTCAACCTAGA	2	37780661	R			NA	NA								TRUE				NA
cg17461670	3.76327	95.9025	1.92486e-06	0.00309185	0.746293	0.884871	0.790837	0.875016	0.777631	0.867499	0.741743	0.863096	0.762076	0.867757	0.743975	0.838986	cg17461670	42717505	CTTTCTCTAAATATATTCACTAAAAAATCTACATACTTACCTTTAATTCC			II			GCTGTTGTCATCTTTCTCTGGATGTGTTCACTGAAAAGTCTACATACTTGCCTTTAGTTC[CG]TTCATTGTTTTTGTTAAGAAAGATTTTTTTTGAATCCCATTCTTTTATGTCAGAATAATT	37	17	66926513	CGGAACTAAAGGCAAGTATGTAGACTTTTCAGTGAACACATCCAGAGAAA	17	64438108	R			NA	NA	ABCA8	NM_007168	Body					NA				NA
cg22134611	3.31102	95.875	1.92739e-06	0.00309185	0.873882	0.891506	0.858703	0.897915	0.878008	0.89841	0.875804	0.892465	0.870104	0.897241	0.871089	0.904454	cg22134611	61630371	AATAAAAACCAAAAACTACCCATATAACCCCRCACCTAACTAATAAAACC			II			GATGCTGGATGGGCGGGACCTGCGCACCCTTGACCCCTCCTGGCTCCGGGGCCAGGTTGT[CG]GCTTCATCAGCCAGGTGCGGGGCCACATGGGCAGCCCTTGGCTCCCACTGCCCGTCCTCC	37	7	150738304	CGGCTTCATCAGCCAGGTGCGGGGCCACATGGGCAGCCCTTGGCTCCCAC	7	150369237	F	rs73472596	rs1140981	TRUE	NA	ABCB8	NM_007188	Body	chr7:150741095-150741298	N_Shelf			NA				NA
cg23240294	2.62406	95.8622	1.92856e-06	0.00309185	0.702851	0.844588	0.736111	0.837245	0.706115	0.82564	0.642144	0.810396	0.701248	0.822181	0.663562	0.796964	cg23240294	46672428	TAACTTAAACTCCAATAAATTCTAAAAACRACCTCRAAACTCCAAACACC			II			TGGAAAAGTATTGACTTAAACTCCAGTGGGTTCTAAAGACGGCCTCGAGACTCCAGACAC[CG]TGAGTGTTAAAGGAACCAGAGTTTCCATCTTCCGTGCTTTTTAGATTCAGTTTTGGATTT	37	10	128936093	CGGTGTCTGGAGTCTCGAGGCCGTCTTTAGAACCCACTGGAGTTTAAGTC	10	128826083	R			NA	NA	FAM196A;DOCK1	NM_001039762;NM_001380	3'UTR;Body					NA				NA
ch.2.1701371R	-4.81947	95.7147	1.94217e-06	0.00309891	0.0906224	0.0329568	0.0788818	0.0282843	0.0551398	0.0327802	0.066063	0.0339201	0.0634068	0.0347335	0.0821642	0.0322814	ch.2.1701371R	16625453	GCTATCTAAACCTTTACAAAAAAAAATTTCTAACCCCTACTATAAATCTT			II			ACTGGCCTGCTCATCGACTGTCTTCTCTGAATTGGAATAAGACCACCATTTCTGAGGTTA[CA]AGACTTACAGCAGGGGTCAGAAATCTTTTTCTGTAAAGGCCCAGACAGCAAACGTTTTAG	36	2	75108364	CAAGACTTACAGCAGGGGTCAGAAATCTTTTTCTGTAAAGGCCCAGACAG	2	74961871	F			NA	NA	HK2	NM_000189	Body					NA				NA
cg18494192	3.85587	95.4251	1.96922e-06	0.00312726	0.710357	0.883429	0.765248	0.876101	0.719233	0.857862	0.741743	0.877209	0.724352	0.860143	0.657824	0.871577	cg18494192	16773412	TCCTCCTCAACCAATTCACCTACATAATCAATTTAATTTTAATTCAAAAC			II			AAAAAATCTAATAAAGGTGGGAAGTTGAGAGTCCAAATTTTTCATCTTATTTAATTTCAT[CG]TTTTGAATCAAAATCAAATTGACTATGCAGGTGAACTGGTTGAGGAGGACAATTCCATAC	37	6	116448231	CCTCCTCAACCAGTTCACCTGCATAGTCAATTTGATTTTGATTCAAAACG	6	116554924	F			NA	NA	COL10A1;NT5DC1	NM_000493;NM_152729	TSS1500;Body					NA				NA
cg03701222	-3.8227	95.1893	1.99158e-06	0.0031352	0.084379	0.0673818	0.0893257	0.0658942	0.0895848	0.0587601	0.0924797	0.0680526	0.0919388	0.0703657	0.0853454	0.062233	cg03701222	23657454	ACCRTTAAATCACCAATAAATCTACAAAATCRCTAAAATTCTAAAACAAC			II			CCGCGTCCCGAGCTGTGGCGGCCGCGTCCCCGGGCGGAAGGCTCACGCTCGGTGACGCCG[CG]CTGTCCCAGAACCTCAGCGACTTTGCAGACTCACTGGTGACCCAACGGTGCGCCCCGCCG	37	16	639209	CCGTTGGGTCACCAGTGAGTCTGCAAAGTCGCTGAGGTTCTGGGACAGCG	16	579210	F			NA	TRUE	RAB40C	NM_021168	TSS1500	chr16:638545-640705	Island			NA	16:578547-580706	16:638964-640216	Promoter_Associated	NA
cg14848772	-3.7301	95.1761	1.99285e-06	0.0031352	0.109448	0.0680201	0.103435	0.0713951	0.096821	0.0650426	0.122229	0.0640102	0.0959732	0.0728206	0.107806	0.0597787	cg14848772	73727378	TCATCAATCCCCCATCAATTAATAATTTAAAACAATACCAAATTACAACA	14736498	TCGTCGATCCCCCGTCGATTAATAATTTAAAACAATACCAAATTACAACG	I	A	Red	ACAACCAATCAGGATGCAGAGGAAGGGCGGGCGTTGCCCGGGCAAATTCAAACTGACAAC[CG]CTGCAACTTGGCACTGTTCCAAATCACTAACCGACGGGGGACCGACGAGTATTTTAATTG	37	6	27099813	CGCTGCAACTTGGCACTGTTCCAAATCACTAACCGACGGGGGACCGACGA	6	27207792	F			NA	NA	HIST1H2AG	NM_021064	TSS1500	chr6:27100174-27101124	N_Shore			NA	6:27207678-27207793	6:27099581-27100009	Promoter_Associated	NA
cg10113872	-4.00461	94.9596	2.01367e-06	0.0031508	0.0912624	0.0492289	0.0887612	0.0581597	0.0787317	0.0573457	0.0930412	0.0598015	0.105329	0.0579137	0.0991412	0.0556525	cg10113872	36665502	ACTAAAACCATAATACTAATATCCTTTATCAATTTAAAATCAAAATCACA	54654465	ACTAAAACCGTAATACTAATATCCTTTATCGATTTAAAATCGAAATCGCG	I	T	Red	GAAGAAGAAGCAGCTGAAGCCGTGGTGCTGGTATCCTTTGTCGGTTTGAAGTCGAGGTCG[CG]TTGGGGTGCCGGTTGTTGGGGCCTGGGACTAGGAGGCCTGGATTTGGCTTACGGCGTGGA	37	17	30677376	CGCGACCTCGACTTCAAACCGACAAAGGATACCAGCACCACGGCTTCAGC	17	27701489	R			NA	NA	ZNF207;ZNF207;ZNF207	NM_001098507;NM_001032293;NM_003457	Body;Body;Body	chr17:30677001-30677460	Island			NA	17:27701083-27701789	17:30676667-30678012	Unclassified	NA
cg20192041	3.10536	94.8722	2.02214e-06	0.0031508	0.645272	0.853205	0.646031	0.827489	0.583229	0.794907	0.569706	0.828675	0.624283	0.757235	0.595716	0.782911	cg20192041	63659396	CACCCCATACAATCAAAATTTAAAAAACTATTATTATATATTTCAATTAC			II			GAAGGAATAGAAAATCTTAGCAAAGAAATGAAAGATATAAAAAAGAAAAAGATGAAATCA[CG]TAACTGAAATATATAACAACAGTTTTTTAAACTCTGACTGCATGGGGTGAACAGTAAAGG	37	18	77571800	ACCCCATGCAGTCAGAGTTTAAAAAACTGTTGTTATATATTTCAGTTACG	18	75672788	F		rs73484385	NA	NA				chr18:77567283-77570039	S_Shore			NA				NA
cg19853143	0.0933002	94.7382	2.03523e-06	0.0031508	0.295546	0.495293	0.288314	0.531734	0.228214	0.453444	0.236175	0.528276	0.258922	0.487126	0.276786	0.408642	cg19853143	15727377	ATAAAATTTTTCTTCCATATAACTAAAAAAAATCTCACATTTATAAATAC			II			GTTTAATAAGATCCTCTGGGGGAAAATAAAAGGTACAACCTGGTCATCTAGCTGGGTTTA[CG]CATCCACAAATGTGAGATTCTCTTTAGCCACATGGAAGAAAAACCCCATGACATATTTAT	37	2	65585470	CGCATCCACAAATGTGAGATTCTCTTTAGCCACATGGAAGAAAAACCCCA	2	65438974	F			NA	NA	SPRED2;SPRED2	NM_001128210;NM_181784	Body;Body					TRUE		2:65585373-65585505	Unclassified_Cell_type_specific	NA
cg20239485	3.57877	94.6875	2.0402e-06	0.0031508	0.672358	0.871433	0.714326	0.879753	0.700873	0.879745	0.709922	0.862875	0.702466	0.844725	0.745596	0.829917	cg20239485	33667457	AAATATAAATTAACAAAAATACCTACAATTCAAATACTTCCATACTAAAC			II			AAAAAAAAAAAAAGTGTAGGTTAGCAAAAGTGCCTACAGTTCAAATGCTTCCATGCTAAA[CG]TTGTATTTCTTCCGGTCTCATTTGTGATGAGAGTCATAAGATTTTGAGAAATACAAAAAC	37	15	99215867	AGTGTAGGTTAGCAAAAGTGCCTACAGTTCAAATGCTTCCATGCTAAACG	15	97033390	R			NA	NA	IGF1R	NM_000875	Body					TRUE				NA
cg23345084	3.47436	94.3809	2.07061e-06	0.00316968	0.72707	0.885752	0.69799	0.854617	0.745999	0.845383	0.709019	0.842845	0.733824	0.865748	0.638229	0.85081	cg23345084	22682413	TCAATTCATAAATAAATCACTTAAACAAATCTTTCAATTATATCAAACCC			II			TGAAACTGTGAGAAAATCCAAGCAATAATTCACACTGTCAGGTCAGCAGAAATGGGAATG[CG]GGTCTGATATAACTGAAAGATTTGCTTAAGTGATCTATCTATGAACTGAACCGCTCAGAA	37	2	39891341	CGGGTCTGATATAACTGAAAGATTTGCTTAAGTGATCTATCTATGAACTG	2	39744845	F	rs13405420		NA	NA	TMEM178	NM_001167959	TSS1500	chr2:39893121-39893496	N_Shore			NA				NA
cg13725340	3.93932	94.3744	2.07125e-06	0.00316968	0.86466	0.899756	0.860312	0.905391	0.823624	0.900651	0.838471	0.903199	0.834625	0.90129	0.825813	0.894419	cg13725340	27607390	TTAATATTTCTCATTATTTTCTATCAAACTTCACAAACAATAACACAACA	39654427	TTAATATTTCTCATTATTTTCTATCAAACTTCACAAACGATAACGCGACG	I	A	Red	CTTATAAAAGATTTAGTGTTTCTCATTATTTTCTGTCAAGCTTCACAAGCGATGGCGCGG[CG]GTTATCATTTGCATCCTGGGGTGTGTGTGTGCAGGGTGTGTGTTGGGTGCGTGTGTTGGA	37	9	135432492	CGCCGCGCCATCGCTTGTGAAGCTTGACAGAAAATAATGAGAAACACTAA	9	134422313	R			NA	NA	C9orf171	NM_207417	Body					NA	9:134422302-134422610			NA
cg18269457	3.58209	94.1779	2.09103e-06	0.00317625	0.760677	0.87871	0.782983	0.857035	0.698204	0.86459	0.731011	0.858953	0.721383	0.839132	0.698981	0.836274	cg18269457	10624450	ATACACTCACAAAACAAAATAACTTCTAAAAACATATAACTACTATTAAC			II			GTATCCAAACAGTACACTCACAAAGCAAAATAACTTCTAAAAGCATATAACTACTATTAA[CG]GACTTTAAAATGCTAATCATTTCATTGGAAGTGATTTTCCTGAGAATAAGATATATTTTT	37	1	98383686	TACACTCACAAAGCAAAATAACTTCTAAAAGCATATAACTACTATTAACG	1	98156274	R			NA	NA	DPYD;DPYD	NM_000110;NM_001160301	Body;Body	chr1:98386189-98386724	N_Shelf			NA				NA
cg00465137	2.21667	94.0796	2.10102e-06	0.00317625	0.618466	0.802603	0.541988	0.760492	0.566976	0.785216	0.486149	0.764435	0.472595	0.742435	0.479529	0.73312	cg00465137	72725388	ACAAAAACCAAAAAATTAAATTTTAATAACCTCATAAAAAACATTCCCTC			II			CTATACTCATCACAAAAACCAGAAAGTTGAATTTTGGTAACCTCATGGGGGACATTCCCT[CG]CAGAGTTTCAGGATAGTCAGGGTTTTACTTTTTATTGTTATTGTTATTGCAGTAGAACCC	37	2	944510	CAAAAACCAGAAAGTTGAATTTTGGTAACCTCATGGGGGACATTCCCTCG	2	934510	R		rs80232737	NA	NA				chr2:945686-946774	N_Shore		RDMR	NA				NA
cg08314161	3.23204	94.0518	2.10385e-06	0.00317625	0.689488	0.826291	0.627922	0.855634	0.675613	0.807481	0.603748	0.822794	0.60779	0.801114	0.606361	0.74569	cg08314161	35612308	ATATCCCAAATAACTTTATAATAAATTTCCCTTCAATCCTATAATTACTC			II			GAATTATTATAAAATAGACCTGTATTCATAACTTAGACTCTATTTCAGTTTTCTACACTG[CG]AGCAATCATAGGACTGAAGGGAAATTTATTATAAAGTCACCTGGGATATTACTTCATAAA	37	5	108505130	TATCCCAGGTGACTTTATAATAAATTTCCCTTCAGTCCTATGATTGCTCG	5	108533029	F		rs75593347	NA	NA	FER	NM_005246	Body					TRUE				NA
cg18679274	3.90334	93.9073	2.11865e-06	0.00318432	0.752672	0.90861	0.745203	0.869105	0.756049	0.879338	0.674101	0.885884	0.66712	0.869648	0.652499	0.86877	cg18679274	63658333	TCATCCRTTCATCTTACTAAAAAACTTATTTATAATATATCCTTACTCTC			II			GCTTCCAGTCAATGCATTCACCATATCTGAAAATACTTCAGTTATACAAAGGGAACACTT[CG]AGAGTAAGGATATATTATAAATAAGTCTCTCAGCAAGATGAACGGATGAACAGTTCAATT	37	7	33054242	CGAGAGTAAGGATATATTATAAATAAGTCTCTCAGCAAGATGAACGGATG	7	33020767	F			NA	NA	NT5C3;NT5C3;NT5C3;NT5C3	NM_016489;NM_001166118;NM_001002010;NR_029372	3'UTR;3'UTR;3'UTR;Body					NA				NA
cg17759616	3.82003	93.7805	2.13173e-06	0.00318583	0.723433	0.89126	0.726733	0.869997	0.745609	0.86452	0.717946	0.878517	0.732211	0.863168	0.685746	0.807899	cg17759616	67632356	TTCTAAATTCACAACTAACTCTCAAAAAACRATTACCTATCTATATATAC			II			ATAACAACTAGAATAGAACAGTGATAAAACATGTAGAAAATTTCACAGTGAATAAACTAA[CG]CATACATAGATAGGCAACCGTTTTCTGAGAGTCAGTTGTGAACCCAGAAAAGGCATAAAA	37	21	40012948	CGCATACATAGATAGGCAACCGTTTTCTGAGAGTCAGTTGTGAACCCAGA	21	38934818	F			TRUE	NA	ERG;ERG	NM_001136154;NM_004449	5'UTR;5'UTR					NA				NA
cg10421435	3.84453	93.7145	2.13858e-06	0.00318583	0.761406	0.891408	0.751978	0.894475	0.70017	0.853974	0.699102	0.884652	0.656705	0.853373	0.666673	0.858963	cg10421435	11694503	CCACTCAAATCAAAATATAATATTCCTTACTAATTACAATCCCCTACCTC			II			TCATAGCACCGCCACTCAAGTCAAGATATGGTATTCCTTACTAATTGCAGTCCCCTACCT[CG]GTCTATTATTCTGACATGTGTGGTTTGAAATAATGCTTTTTAAACTCTTTTTCATCATAA	37	5	158709548	CACTCAAGTCAAGATATGGTATTCCTTACTAATTGCAGTCCCCTACCTCG	5	158642126	R			NA	NA	UBLCP1	NM_145049	Body					NA				NA
cg07074974	3.01273	93.5195	2.15899e-06	0.00320206	0.616916	0.823225	0.694755	0.819953	0.629611	0.771629	0.584687	0.795695	0.682221	0.780238	0.591266	0.793649	cg07074974	70750411	AATACTTAATATCCTACAATATCCAACTCAATTTCTCATAAAAAAAAATC			II			CCAAAATAACTTCTTAAAGTGGTTTTCACTAGGGGTGTGTGATTAGCCATTTAGGCTGGA[CG]ATTCTTCCTTATGAGAAACTGAGCTGGACACTGCAGGATATTAAGTATCCCTGGTGTCTG	37	2	161255064	ATACTTAATATCCTGCAGTGTCCAGCTCAGTTTCTCATAAGGAAGAATCG	2	160963310	F			NA	NA	RBMS1;RBMS1	NM_002897;NM_016836	Body;Body					TRUE				NA
cg08687995	3.50209	93.3739	2.17436e-06	0.00321072	0.621083	0.860081	0.714982	0.878018	0.64951	0.83936	0.642692	0.831085	0.669198	0.846249	0.627589	0.791232	cg08687995	52749324	AAAAAATAATCRTCTATACATTCCAAATTACTACACTTATCTAATATAAC			II			TCTCCAGGGAGAGAGGGTGGTCGTCTGTGCATTCCAGGTTACTGCACTTGTCTGATGTGA[CG]TAGCAACACCCAGGTCTTCTTAAAACAAAGTCATCAGCTTTGCCAGGTTACATACTTTAT	37	15	52201614	CGTCACATCAGACAAGTGCAGTAACCTGGAATGCACAGACGACCACCCTC	15	49988906	R			NA	NA	TMOD3	NM_014547	3'UTR			low-CpG:49988854-49988985		NA				NA
cg14410042	3.88582	93.0334	2.21086e-06	0.00324586	0.764895	0.910184	0.762733	0.89632	0.736165	0.865091	0.784155	0.875303	0.686837	0.888343	0.694034	0.847077	cg14410042	68665448	TCAAATCCCTTCTTACTAATAAAAACTTTACAAAATATTAAAACRACACC			II			GAAGTCCAAAGTCAAGTCCCTTCTTGCTGGTGGGGACTTTGCAGAGTATTGAGGCGGCAC[CG]GGCGTCATATGGTAAGGGGCTGAGTGTGCTACCTCAGGTGTCTTTTTCTTTTCTTATAAA	37	9	71654823	CAAGTCCCTTCTTGCTGGTGGGGACTTTGCAGAGTATTGAGGCGGCACCG	9	70844643	R			NA	NA	FXN;FXN;FXN	NM_001161706;NM_000144;NM_181425	Body;Body;Body	chr9:71650646-71651176	S_Shelf			NA				NA
cg17032184	3.70729	92.7757	2.23896e-06	0.00324586	0.709787	0.882128	0.738774	0.855572	0.760674	0.845978	0.741867	0.867421	0.708995	0.855213	0.692003	0.83328	cg17032184	39668329	ATATTTCTATAACAAATTTTCATATTCTTTTCAAACAATAATTTCTCTAC			II			CTCTCTACATCATGCATGGGTAGTTTTCTTACCCCATCTTTTTTTTTCCTCAATAATTAA[CG]CAGAGAAACCATTGTTTGAAAAGAATATGAAAACTTGCTACAGAAACACCCGGTGAAAGA	37	1	117117195	CGCAGAGAAACCATTGTTTGAAAAGAATATGAAAACTTGCTACAGAAACA	1	116918718	F		rs79539408	NA	NA	IGSF3;IGSF3	NM_001007237;NM_001542	3'UTR;3'UTR	chr1:117112960-117113883	S_Shelf			NA		1:117116873-117118122	Unclassified	TRUE
cg25399148	4.59175	92.5656	2.26219e-06	0.00324586	0.867079	0.920114	0.867298	0.910125	0.871526	0.915055	0.873455	0.907309	0.877923	0.907254	0.871928	0.891291	cg25399148	43739326	TAAATATTCCTAACATAAATCCTACTTCCACTAAATATAAAAAAATATCA	30780429	TAAATATTCCTAACGTAAATCCTACTTCCGCTAAATATAAAAAAATATCG	I	C	Grn	AGGCACCCCTTCGAGCAGTGAGCATTCACACAGGTTGTTATAATGCCATAGGGGCAAAAG[CG]ACATTTTTTCACACTCAGCGGAAGCAGGACCTACGTCAGGAACATCCACACGTGTCATCA	37	8	141417141	TGGATGTTCCTGACGTAGGTCCTGCTTCCGCTGAGTGTGAAAAAATGTCG	8	141486323	F			NA	NA	TRAPPC9;TRAPPC9	NM_001160372;NM_031466	Body;Body					TRUE				NA
cg23518214	3.10766	92.4014	2.28055e-06	0.00324586	0.731794	0.85319	0.735887	0.827138	0.723257	0.8083	0.685036	0.819453	0.68352	0.813404	0.678908	0.802159	cg23518214	52621406	TATATATCAAACATTATCTTAAACCTAAATATTTTCTTAAAATTCCTTCC			II			GTAGTGTTTATGTAATCTCCAAAATGTTTGTATTTGAGAATAATTCACCAACTCTTAAAA[CG]GAAGGAACCCTAAGAAAACATCTAGGCCTAAGATAATGCCTGACACATAGTAGATGCTGA	37	3	107240645	CGGAAGGAACCCTAAGAAAACATCTAGGCCTAAGATAATGCCTGACACAT	3	108723335	F			NA	NA	BBX;BBX	NM_001142568;NM_020235	TSS1500;TSS1500	chr3:107241845-107242731	N_Shore			NA				NA
cg06046936	3.92504	92.2413	2.29861e-06	0.00324586	0.768801	0.89002	0.814488	0.887466	0.720941	0.865369	0.792098	0.889647	0.746043	0.877194	0.728122	0.856892	cg06046936	71633492	TCRATCATTTATCATAAAAAAATACACCAACTTACACAAATTCTTAAAAC			II			TTAAAAAAGTATCGATCATTTATCATGGAAAAATACACCAGCTTACACAAATTCTTAAAG[CG]TTTTTCGTGTGTGTTTTTCGTGTGTGTGTGTGTGTGCGTGTGTGTGCGTGTGCGCGTGTG	37	16	14927087	CGCTTTAAGAATTTGTGTAAGCTGGTGTATTTTTCCATGATAAATGATCG	16	14834588	R		rs1379205	NA	NA	NOMO1	NM_014287	TSS1500	chr16:14927441-14928041	N_Shore			NA				NA
cg03555836	-1.67521	92.1816	2.3054e-06	0.00324586	0.119446	0.280979	0.129497	0.260201	0.0995389	0.207547	0.133044	0.220041	0.0936502	0.222493	0.113005	0.221148	cg03555836	61787421	TACATCAACAAACACAACTTACTTCTTAAATCACTAAAAATCAAAAAATC			II			CCCTTATTTTCTTCCAAACAGATAATCCACTTACTTGATATCATTAACCCCTGCCTGGCA[CG]ACCTCCTGATCCCCAGTGACCCAAGAAGCAAGTTGTGTTTGCTGATGCAAAGGGGCTCTT	37	8	41422764	GCATCAGCAAACACAACTTGCTTCTTGGGTCACTGGGGATCAGGAGGTCG	8	41541921	F			NA	NA				chr8:41424341-41425300	N_Shore			NA				NA
cg18793322	3.33763	92.1661	2.30717e-06	0.00324586	0.618429	0.871573	0.641183	0.823433	0.601982	0.81226	0.600592	0.822794	0.561621	0.818617	0.511038	0.800164	cg18793322	49636405	ATTCCTACTAAATAAAAATACACTACTACCTCATATAAAAACTCTTACAC			II			TTATGTGATTTATTCCTACTAAATGAAAGTGCACTACTGCCTCATGTAAAGACTCTTGCA[CG]CAGAGCCTTTAAGTGACTAAGGAACAACATAGATAGTGAGCATAGTCCCCACCTCCACCC	37	5	76003762	TTCCTACTAAATGAAAGTGCACTACTGCCTCATGTAAAGACTCTTGCACG	5	76039518	R			NA	NA	IQGAP2	NM_006633	3'UTR					NA				NA
cg03689601	3.70754	91.9271	2.33459e-06	0.00324586	0.72211	0.885191	0.720157	0.857811	0.684894	0.84483	0.617155	0.850149	0.675991	0.848739	0.622606	0.822721	cg03689601	38644479	AATAAAAATTAAAATACAATTTCTCATCCAATTTTTATATCTTAACATAC			II			TCTGACTCTAACACCTGTTTTAGATAATATGAAAAAATTACAAATGGTCAAGAGGGTCAG[CG]TATGCCAAGATATAAAAATTGGATGAGAAATTGTATTTCAATCTTCATCAAAGATTACTT	37	12	44123569	ATGAAGATTGAAATACAATTTCTCATCCAATTTTTATATCTTGGCATACG	12	42409836	F			NA	NA	PUS7L;PUS7L;PUS7L	NM_031292;NM_001098614;NM_001098615	3'UTR;3'UTR;3'UTR					NA				NA
cg24026331	4.21471	91.9011	2.33759e-06	0.00324586	0.844963	0.917037	0.828113	0.907543	0.846985	0.912578	0.840835	0.892783	0.816691	0.895433	0.791077	0.906676	cg24026331	56705424	CCTAAAACTATATAAAAATTTTCTCAATCRCACTATATAAAAAAATACTC			II			GACCAGATAATATAATTGGTATGCCATTGTTGCGAATAAATAAGAAGATTTAAATGATGG[CG]AGCACTTCTCCATACAGTGCGATTGAGAAAACCTTCACACAGTCCTAGGTGACACTGATT	37	3	166782547	CTAGGACTGTGTGAAGGTTTTCTCAATCGCACTGTATGGAGAAGTGCTCG	3	168265241	F			NA	NA								NA				NA
cg08869493	3.65691	91.8616	2.34217e-06	0.00324586	0.74732	0.879299	0.712233	0.859819	0.702696	0.836545	0.706766	0.865178	0.718585	0.85847	0.61712	0.836961	cg08869493	61645481	CACTTTCTTACATACTATTACTAACAAAACCATCTATAAACTTACTAAAC			II			ACCCTTTCTGTATAATGTATAGAAATGGGTCCAAAAAATGTTGAGATATGAGGTATAAAG[CG]TTCAGTAAGTTCACAGATGGTCCTGCTAGCAATAGCATGTAAGAAAGTGAAGCATATCGA	37	6	27096841	ACTTTCTTACATGCTATTGCTAGCAGGACCATCTGTGAACTTACTGAACG	6	27204820	F	rs59757260		NA	NA				chr6:27100174-27101124	N_Shelf			NA				NA
cg12798564	0.750732	91.4195	2.39414e-06	0.00324586	0.453115	0.600584	0.437613	0.545006	0.492202	0.599229	0.460133	0.608461	0.440174	0.592416	0.48038	0.635513	cg12798564	42778501	TAATATAAAAAACAAATCAAAAAAAACACATCACATAACAACTAACCCCA	66674457	TAATATAAAAAACAAATCGAAAAAAACGCGTCACGTAACGACTAACCCCG	I	C	Grn	TCTACTTTAGACTGATATAAGAAACAAATCGGGGAAAACGCGTCACGTGACGACTGGCCC[CG]CCTCTTCCTCTCGGTCCCATATTGAACTCGAGTTGGAAGAGGCGAGTCCGGTCTCAAAAT	37	3	75263641	CGGGGCCAGTCGTCACGTGACGCGTTTTCCCCGATTTGTTTCTTATATCA	3	75346331	R			NA	NA						low-CpG:75346302-75346380		NA	3:75346321-75346449			TRUE
cg26707407	4.23207	91.3779	2.39909e-06	0.00324586	0.776999	0.912989	0.818823	0.896172	0.806784	0.903312	0.793624	0.888305	0.77357	0.87004	0.750698	0.880346	cg26707407	11662365	ATTATATACTACCTACAAATCTTTATAAAAATTTCACCTTTCTTTATATC			II			CTTTTAAAAAAATTGTGTACTGCCTACAGGTCTTTATGGAAGTTTCACCTTTCTTTGTGT[CG]CACTGGCATCGGCTGTATAATTTTTGCAGCTAGACCACATTTTAAAAAAATCTACATTTT	37	4	75026843	TTGTGTACTGCCTACAGGTCTTTATGGAAGTTTCACCTTTCTTTGTGTCG	4	75245707	R			NA	NA	MTHFD2L	NM_001144978	Body	chr4:75023577-75024037	S_Shelf			NA				NA
cg04806150	2.52738	91.3454	2.40298e-06	0.00324586	0.727549	0.835086	0.780307	0.839272	0.78032	0.840335	0.735232	0.829375	0.757433	0.838543	0.732865	0.831025	cg04806150	15749346	TACCAAATAACAATACAAAAAAACACACAACAACACCTAAAAAACACTCA	25655404	TACCAAATAACAATACAAAAAAACACGCAACAACGCCTAAAAAACGCTCG	I	A	Red	TGAGTTCGCGGCTGCCAAATGGCAGTGCAGAGGAGCACGCAGCAGCGCCTGGGAGGCGCT[CG]GCTCCCTCCAAGTCCCTATTACGTTAATTTACTTCCTGGTCATAATCACCCATGGGATGA	37	13	112292610	TGCCAAATGGCAGTGCAGAGGAGCACGCAGCAGCGCCTGGGAGGCGCTCG	13	111090611	R			NA	NA								NA	13:111090533-111090635			NA
cg05657254	3.55672	91.3043	2.4079e-06	0.00324586	0.715307	0.875993	0.714239	0.842741	0.750748	0.841407	0.668897	0.863509	0.689318	0.837263	0.646398	0.817016	cg05657254	56800489	AAAAATTCAATCTCCAAACCTTTTCTTAAAAACAAAATTTACCACATATC			II			TAGGAAAAGAGAAAAATTCAGTCTCCAAACCTTTTCTTGGAGACAAAATTTACCACATAT[CG]AAAATGAAAAAAATTTAGAAAGCGATTTGATTATTTTTTAATGGAGTTTAACCAGCTTAA	37	5	139504432	CGATATGTGGTAAATTTTGTCTCCAAGAAAAGGTTTGGAGACTGAATTTT	5	139484616	R			NA	NA	C5orf53	NM_001007189	TSS1500					NA				NA
cg13283932	4.21185	91.2844	2.41029e-06	0.00324586	0.793877	0.927663	0.789481	0.902428	0.763792	0.900177	0.810133	0.892772	0.757555	0.891236	0.742237	0.886566	cg13283932	26792363	ATACAACTCATCCATACTAATCAACAAAAAAACTAACCCCAAAAATTATC			II			TATATATCTGGTAATAACAAACACCTTAACCTTTCCACAACTTGAATTTTTTACATACAG[CG]ATAACTTTTGGGGTTAGTTTTTCTGTTGATCAGTATGGATGAGTTGCATTGTAAAGAGGA	37	6	133829548	TGCAACTCATCCATACTGATCAACAGAAAAACTAACCCCAAAAGTTATCG	6	133871241	F			NA	NA	EYA4;EYA4;EYA4	NM_172105;NM_172103;NM_004100	Body;Body;Body					NA				NA
cg27380412	0.562399	91.2109	2.41913e-06	0.00324586	0.649593	0.5964	0.677863	0.575292	0.687495	0.575116	0.662338	0.585467	0.689019	0.610813	0.679932	0.600758	cg27380412	19732421	ACTATACAACAAAACATCAAAACTTATTCCTCTTATCAAACTAAAAATAC			II			GCCGGGGGCGGGGAGTGTGGACCGATTGGATGGAGAAAGGGAGAGTTTGGTCATCAGGCA[CG]CATTTTCAGTTTGACAAGAGGAATAAGTTCTGATGTCCTGTTGCACAGCATGGAGGGCTG	37	19	51994752	CGCATTTTCAGTTTGACAAGAGGAATAAGTTCTGATGTCCTGTTGCACAG	19	56686564	F	rs7256838		NA	NA	SIGLEC12;SIGLEC12	NM_053003;NM_033329	3'UTR;3'UTR					NA				NA
cg14634826	4.31997	90.868	2.46091e-06	0.00324586	0.849626	0.902313	0.863431	0.909587	0.834739	0.913202	0.810148	0.906541	0.797766	0.889228	0.795898	0.901055	cg14634826	33763364	TCTAATACCAAATATACAACCCATTTTAAATTAATTAACTAACTAAATAC			II			ACCTCAGGTGATCCACCTGTCTCAGCCTCCCAAAGTGCTGGGATTACAGGCGTGAGACAC[CG]CACCCAGCCAGTCAATCAATTTAAAATGGGCTGTATACTTGGCATCAGAGATGGAAGTGC	37	11	133982272	CGCACCCAGCCAGTCAATCAATTTAAAATGGGCTGTATACTTGGCATCAG	11	133487482	F			TRUE	NA	JAM3	NM_032801	Body					NA				NA
cg24362026	3.29994	90.6714	2.48525e-06	0.00324586	0.631864	0.862428	0.690799	0.837367	0.678246	0.822859	0.690119	0.824616	0.61475	0.786909	0.614936	0.820826	cg24362026	11702413	TTAAACATTTACCCCTTATTTAATAAAATCCTCCTTTTAAAAAATATACC			II			TGCATGCTGCTTTGAGCATTTGCCCCTTATTTGGTGAAATCCTCCTTTTGGAAAGTGTAC[CG]TCAGTTATTATCTACTCACAAAGGAGGGAGGATGATGTCATTGAAAACCATTTATACTTG	37	7	96368629	CGGTACACTTTCCAAAAGGAGGATTTCACCAAATAAGGGGCAAATGCTCA	7	96206565	R			NA	NA								TRUE				NA
cg23648919	3.75716	90.6615	2.48648e-06	0.00324586	0.785513	0.882389	0.816455	0.877923	0.796518	0.87659	0.765909	0.875598	0.736435	0.884331	0.711319	0.85502	cg23648919	32680488	AAACATCATACATTATACAAAATTTTTATATCTACTTTACACTCTATTAC			II			CACTGCTCTGAGGACATCATGCATTATACAAAGTTTTTGTATCTACTTTGCACTCTGTTA[CG]CTAAAGTCTAGCATTCTGGCAGGGAAATCCCAAACTCTTCATTGTCAGATAGTTTCCAAG	37	2	156787418	GACATCATGCATTATACAAAGTTTTTGTATCTACTTTGCACTCTGTTACG	2	156495664	R			NA	NA								TRUE				NA
cg15631563	3.08798	90.6219	2.49142e-06	0.00324586	0.719927	0.834682	0.687782	0.846341	0.667186	0.814887	0.686679	0.793856	0.675448	0.777556	0.628136	0.80146	cg15631563	33810311	ACAACCCTATAAAATAATTATTATTATACCCRTTAAACATATAAAACAAC			II			TATTACTTACAACAACCCTATGAAATAATTATTATTATGCCCGTTGAACATGTGAGGCAA[CG]GAGAGTCACAGCTGTTAACTATCTTTCCCAAAGTTAAACAGCTGGTAAATATCAAACTGG	37	6	92144447	CAACCCTATGAAATAATTATTATTATGCCCGTTGAACATGTGAGGCAACG	6	92201168	R			NA	NA								TRUE				NA
cg20477989	3.32494	90.5661	2.49841e-06	0.00324586	0.710685	0.850764	0.717991	0.869665	0.715516	0.832879	0.756346	0.83371	0.679223	0.826827	0.639708	0.816245	cg20477989	23644344	TTCCATAAAAATATCTCTTATTAACACTTCTTACRATTTTCTATAAAACC			II			GGGAACAGGAAAAGGAGGCCTGACTGGCAAAAGGGGACTTGTTATGTAAATGAAGCCTCA[CG]GTCTCACAGAAAACCGTAAGAAGTGCCAATAAGAGACATTTCCATGGAAATAGAAGAAAA	37	12	62048983	CGGTCTCACAGAAAACCGTAAGAAGTGCCAATAAGAGACATTTCCATGGA	12	60335250	F			NA	NA								TRUE				NA
cg03757819	3.93066	90.4973	2.50705e-06	0.00324586	0.813515	0.894868	0.825882	0.894746	0.793319	0.877604	0.808131	0.897086	0.794956	0.893351	0.746769	0.880241	cg03757819	73733459	TTTTTATCCAAAAAATAACCTAACATAATTTACTATCCCTAAAACTATTC			II			AGGTCTTCATCTTTTTGTCCAGGAAATAGCCTAGCATGGTTTACTGTCCCTGAGACTATT[CG]CCATCATAAATAATATTTACCAGAGTCTTTTGCCTTTAAACTACACAGGAGCAGAAAAAC	37	2	191002320	TTTTGTCCAGGAAATAGCCTAGCATGGTTTACTGTCCCTGAGACTATTCG	2	190710565	R		rs79350192	NA	NA	C2orf88	NM_001042521	TSS200					NA				NA
cg24981181	2.98309	90.4411	2.51413e-06	0.00324586	0.768782	0.86472	0.797618	0.86141	0.780115	0.836477	0.746907	0.850944	0.785153	0.855651	0.744082	0.849817	cg24981181	62714501	TTACRTAACAAATACTCRAAAACCTATAAACAACAAACAAACCCAACAAC			II			GGAATTCAGTTTTGCGTGGCAGGTACTCGAGGACCTGTGGGCAGCAGGCAAGCCCAGCAG[CG]CCCGTGCAGGGTCCTGTGGGAGACGCCATTGGAAAGCTGGTGTGGGCAGCCTGTACCTGG	37	22	46724065	TGCGTGGCAGGTACTCGAGGACCTGTGGGCAGCAGGCAAGCCCAGCAGCG	22	45102729	R			NA	NA	GTSE1	NM_016426	Body	chr22:46727378-46727703	N_Shelf			NA				NA
cg04338834	3.25965	90.4393	2.51436e-06	0.00324586	0.717296	0.857429	0.698317	0.832378	0.713282	0.817074	0.659721	0.841569	0.718218	0.838704	0.602449	0.827583	cg04338834	72687352	AAATCRTCAAATATTAAACCCAAACCTCCACAAATATAAAATAAATCCAC			II			GTTTACAGCACAGATCGTCAGGTATTAAGCCCAGACCTCCACAGGTGTAGAGTGGGTCCA[CG]TGTTCTCATTATTCAGCTCCCACTTATAAATGGGAACATGTGATGTTTGGTTTTCTGTTC	37	14	22132021	CGTGGACCCACTCTACACCTGTGGAGGTCTGGGCTTAATACCTGACGATC	14	21201861	R			NA	NA	OR4E2	NM_001001912	TSS1500					NA				NA
cg11418663	3.8772	90.2299	2.54097e-06	0.00324586	0.811849	0.882403	0.806084	0.894436	0.719011	0.887551	0.762279	0.861397	0.767355	0.8781	0.764811	0.870649	cg11418663	16701493	TAAATCATAAAATTCACTAATACCATTTAATACACTTATTTAATCTCTTC			II			CCAAATGTCCCCGGAGTGCAAAACCGCCCCACTTGAGAATCACCGATCTAGGCTATGTAT[CG]AAGAGACTAAATAAGTGTACTAAATGGCATTAGTGAATTTCATGATCTACCTGAGTCTCA	37	1	15910166	CGAAGAGACTAAATAAGTGTACTAAATGGCATTAGTGAATTTCATGATCT	1	15782753	F			NA	NA	AGMAT	NM_024758	Body	chr1:15911088-15911608	N_Shore			NA		1:15910094-15910437	Unclassified_Cell_type_specific	NA
cg16604525	-3.9502	90.2285	2.54116e-06	0.00324586	0.0970175	0.0530425	0.106403	0.0506308	0.0892807	0.0596357	0.0979662	0.0655466	0.12181	0.0637514	0.108797	0.055261	cg16604525	41742440	CCTATTTCCCTTCCCTTTATATCCACAAAACRTAATAAATCCTCTAATAC			II			TGTGTTGTCAGCACAATTGATTACAGCTCCTACCGGAAGACCCAAGGAAATCCGGAATTT[CG]CACCAGAGGACCCACCACGTCCTGTGGATATAAAGGGAAGGGAAACAGGATAAAGAGATC	37	17	37009336	CGCACCAGAGGACCCACCACGTCCTGTGGATATAAAGGGAAGGGAAACAG	17	34262862	F			NA	NA	RPL23;SNORA21	NM_000978;NR_002576	Body;TSS200	chr17:37009471-37010118	N_Shore	low-CpG:34262434-34262884		NA	17:34262835-34263034			NA
cg05702774	1.07633	90.1107	2.55628e-06	0.00324586	0.423075	0.655128	0.440495	0.660992	0.42634	0.706243	0.385176	0.584935	0.336809	0.622228	0.403119	0.623301	cg05702774	15673480	ATCRATACTTTTAAAATCCAAATACATAAACTTAAACTCTAATCCCTCCC			II			CAAGAATCAGAGTCGGTGCTTTTAGAATCCAAGTACATAGGCTTAAGCTCTGGTCCCTCC[CG]TTATTGATTCTGCAATCTTGAGAAAGTTAATTGACCTCTCTGAACCTTAGCTTTTTAATC	37	3	151590098	CGGGAGGGACCAGAGCTTAAGCCTATGTACTTGGATTCTAAAAGCACCGA	3	153072788	R			NA	TRUE	SUCNR1	NM_033050	TSS1500					NA				NA
cg10095534	3.51012	90.005	2.56994e-06	0.00324586	0.686166	0.863896	0.725716	0.862828	0.698635	0.827411	0.660246	0.858561	0.635145	0.811752	0.630155	0.828464	cg10095534	18660486	ATATACCTAAATTAAACCACATAACTCAAACCTAATATATTATTAATATC			II			GCTAAACTATCATGTGCCTGAGTTAGGCCACATAACTCAGGCCTGATATATTATTGATGT[CG]GTTTCTTCAAAGAATCTCATGGGAAAAAATTCTAAGTTGCTTAAGCAGGCCCATTTGCTG	37	15	48931946	TGTGCCTGAGTTAGGCCACATAACTCAGGCCTGATATATTATTGATGTCG	15	46719238	R	rs75077289		TRUE	NA	FBN1	NM_000138	Body					NA				NA
cg13924954	3.63495	89.9561	2.57629e-06	0.00324586	0.81689	0.885288	0.832448	0.89256	0.80861	0.881914	0.846384	0.896551	0.797543	0.907303	0.810279	0.863172	cg13924954	34736409	ATTACCATAACTACTCCACAAAAATAACACTCAAATTCACAACAATCCCA	22605412	ATTACCGTAACTACTCCACAAAAATAACACTCAAATTCACGACGATCCCG	I	T	Red	CCACAGAGCAAGATTCCGTCTCAAAAATAAATAAAACAAATAAAAATACGTAGATAAATA[CG]GGACCGTCGTGAATTTGAGTGTCACCTTTGTGGAGCAGCCACGGTAATCTCTGTCATTCC	37	19	54227276	CGGGACCGTCGTGAATTTGAGTGTCACCTTTGTGGAGCAGCCACGGTAAT	19	58919088	F	rs4803168		NA	NA	MIR516B2	NR_030207	TSS1500					NA				NA
cg00448300	3.27953	89.917	2.58139e-06	0.00324586	0.703743	0.865517	0.687911	0.838978	0.591259	0.81658	0.664064	0.818866	0.671358	0.823497	0.630797	0.836413	cg00448300	62699503	AACTATTAAAACATACRAAACTCAACTATATAAACRCAAAATAACTCTAC			II			TTAAATCGTATGACTGTTAAAACATACGGAGCTCAGCTGTGTGGACGCAGAGTAACTCTG[CG]TGGGGTGTGAGGTAGGGTGTGTGTTTAGAACTCTGCAAGTTGAAGATTTCAGAGACAAGG	37	2	132205917	CGCAGAGTTACTCTGCGTCCACACAGCTGAGCTCCGTATGTTTTAACAGT	2	131922387	R			NA	NA				chr2:132202265-132203257	S_Shelf			NA				NA
cg07817886	3.70662	89.8547	2.58952e-06	0.00324586	0.785012	0.880739	0.811469	0.882781	0.749316	0.865547	0.761706	0.873808	0.736435	0.871094	0.730976	0.86272	cg07817886	28728483	CTAAAAATATAACACAAAAAAATAATTTACACCAACCRCTTTTTATTATC			II			TGTTTTTCCTTCTAAAAATGTGACACAAAAGAATAATTTACACCAACCGCTTTTTATTAT[CG]AGTTTCAGAAACCTTTCACAAGATGGTAAAAAAAAAAAAAAAGAAAAAAGAAAAAAAAAA	37	16	46990321	TAAAAATGTGACACAAAAGAATAATTTACACCAACCGCTTTTTATTATCG	16	45547822	R			NA	NA	DNAJA2	NM_005880	3'UTR					NA				NA
cg18688077	2.75095	89.8535	2.58968e-06	0.00324586	0.586437	0.805613	0.612279	0.75318	0.598582	0.811091	0.639178	0.797891	0.580882	0.800495	0.554254	0.781221	cg18688077	35700312	TTTCTACCAAAAATATTTACCTTTATCTCTTTTTCCCTAAAAAATATATC			II			ATTCAGCAAATATTTGCTAAATGTAATTTAAACGTGATTATTTAAATCACAAAGATTTAG[CG]ACACACCTTTTAGGGAAAAAGAGATAAAGGTAAACATTTCTGGCAGAAAACCCAATTTAT	37	10	85684424	TTCTGCCAGAAATGTTTACCTTTATCTCTTTTTCCCTAAAAGGTGTGTCG	10	85674404	F			NA	NA								TRUE				NA
cg24928877	3.66752	89.8531	2.58972e-06	0.00324586	0.777454	0.896516	0.78934	0.863452	0.761635	0.844011	0.767049	0.840122	0.751479	0.860465	0.769392	0.847785	cg24928877	54733427	AATATTAAAAAATATACTCATTCCCTTAAAAAACATAATTCTAAAATTAC			II			ATAAAGTGGAAAATATTGGAGGATGTGCTCATTCCCTTGAGGGGCATGATTCTGGAGTTG[CG]TGCATAACTTCTACTCTTCAACCATTGCGGAGAACTTAATCACATGGTCGCACCTGGTCA	37	8	27179177	CGCAACTCCAGAATCATGCCCCTCAAGGGAATGAGCACATCCTCCAATAT	8	27235094	R			NA	NA	PTK2B;PTK2B	NM_004103;NM_173174	5'UTR;5'UTR	chr8:27183090-27183390	N_Shelf			NA				NA
cg15537567	3.61096	89.6745	2.61323e-06	0.00324586	0.679593	0.883588	0.7045	0.867922	0.674403	0.82915	0.651476	0.840247	0.699786	0.832174	0.68225	0.834022	cg15537567	41746339	AATCAACACTATAAATTCTTCTTCCCTAACTAAACAATATTTAAATTTAC			II			GGATTGCAAGCAATCAGCACTGTAGATTCTTCTTCCCTAACTGAGCAATGTTTGAATTTG[CG]CCTTTCAGACAAATGCATTAATAACATTTAGCCACTAGGTATTTGTGGAAGAAATTGGAA	37	4	23017280	ATCAGCACTGTAGATTCTTCTTCCCTAACTGAGCAATGTTTGAATTTGCG	4	22626378	R			NA	NA								TRUE				NA
cg02231590	0.831038	89.6595	2.61521e-06	0.00324586	0.760531	0.62021	0.710755	0.645669	0.736975	0.606233	0.7235	0.634376	0.749466	0.634365	0.757427	0.657038	cg02231590	57617458	TATCTCCTTTTCTCTTTCRAAATTTATCTCRATTTCTCTTTAACCAAAAC			II			CTTTCGAGGTGTGTCTCCTTTTCTCTTTCGAGGTTTGTCTCGGTTTCTCTTTAGCCAGGA[CG]AGTCCGGGTGACCCTGGTGGGCCTTCCTTTCCCTTCTAGGTGTCATCTCCTTCCCTCCCT	37	2	231737958	CGTCCTGGCTAAAGAGAAACCGAGACAAACCTCGAAAGAGAAAAGGAGAC	2	231446202	R			NA	NA	ITM2C;ITM2C;ITM2C	NM_001012516;NM_030926;NM_001012514	Body;Body;Body				CDMR	NA		2:231737629-231738100	Unclassified_Cell_type_specific	NA
cg13776905	4.17243	89.5867	2.62488e-06	0.00324586	0.777904	0.896063	0.790912	0.905577	0.797233	0.872562	0.814497	0.892709	0.754092	0.907058	0.743729	0.869581	cg13776905	56687399	ATACACACTCATAACAAAAATACATATTATACTTTTAAAAACAATTCTAC			II			AGCCAAGAGCAGTGCACACTCATGGCAGAGATGCATGTTGTGCTTTTGAAAGCAGTTCTG[CG]TGAAGAAGACACTTCCAATACTACCTTTGGACCTGCTGATCTGAAAGATAGCGTTAATTC	37	17	65850328	CGCAGAACTGCTTTCAAAAGCACAACATGCATCTCTGCCATGAGTGTGCA	17	63280790	R			NA	NA	BPTF;BPTF	NM_182641;NM_004459	Body;Body			low-CpG:63280766-63281308		NA				NA
cg02065970	0.519279	89.5313	2.63225e-06	0.00324586	0.54917	0.574777	0.558499	0.575248	0.54602	0.581441	0.543514	0.591067	0.551281	0.579992	0.539065	0.582903	cg02065970	40692380	TCCAAAATTAACAAATTCTTAATCCCACTAACTTCAAAAATAAAACCACA	27769339	TCCGAAATTAACGAATTCTTAATCCCACTAACTTCAAAAATAAAACCGCG	I	A	Red	TGTAATCCTGGGTCCGGAATTGGCGGGTTCTTGGTCCCACTGACTTCAAGAATGAAGCCG[CG]GAGCCTCACGGTGAGTGTTAACAGTTCTTAAAGGCAGCGTATACGGAATTTGTTCCTTCT	37	2	196411276	CGCGGCTTCATTCTTGAAGTCAGTGGGACCAAGAACCCGCCAATTCCGGA	2	196119521	R			NA	NA								NA	2:196119519-196119567			NA
cg24854430	3.54048	89.488	2.63805e-06	0.00324586	0.711045	0.867512	0.767357	0.864798	0.702693	0.825915	0.727921	0.862699	0.731394	0.873283	0.68129	0.830707	cg24854430	33742326	ATAAAAATATCTAACTTATTTAACATTTTCTAACTACTTAACTCTAAATC			II			GACTGAACGTACACATACTATCTCAAATTGACATGGTTACAAGAAGCAACTTTATATATT[CG]ATTCAGAGCCAAGCAGCCAGAAAATGTTAAATAAGTCAGATATTCCCACTAGTAGGTTCC	37	4	185087000	CGATTCAGAGCCAAGCAGCCAGAAAATGTTAAATAAGTCAGATATTCCCA	4	185323994	F			NA	NA	ENPP6	NM_153343	Body	chr4:185089687-185089989	N_Shelf			TRUE				NA
cg01953850	3.06536	89.4829	2.63872e-06	0.00324586	0.628022	0.854143	0.667412	0.825048	0.65108	0.802937	0.645064	0.833733	0.654898	0.78897	0.562474	0.778804	cg01953850	52620432	CTATCAAATCTTATATTACCTCAAATCATTTTAAATAACAAACCAATAAC			II			AAGATTTAATTCTATCAAATCTTGTATTACCTCAGATCATTTTAAATAGCAAGCCAATAA[CG]AGCTTTGAAGGCTATTTTACCATTCCTGTTCACAAAAGGTTCTCATGGTGCCTGACAGGT	37	1	203711066	TATCAAATCTTGTATTACCTCAGATCATTTTAAATAGCAAGCCAATAACG	1	201977689	R			NA	NA	ATP2B4;ATP2B4	NM_001684;NM_001001396	3'UTR;3'UTR			low-CpG:201977569-201977762		NA				NA
cg22489491	3.808	89.4721	2.64017e-06	0.00324586	0.786871	0.888688	0.764209	0.883668	0.812579	0.89006	0.760447	0.857745	0.760927	0.882552	0.740475	0.869157	cg22489491	24678488	TATTACCTCACRAAACCTAACATTTATATTACCTCTAATAAATAAACAAC			II			ATGTTGGAATAAGGAAAGCAGGGAGAAATCCTGTCCAGGTAAAGTGACAACGGTGTCAAA[CG]CTGCCTACTCATCAGAGGTAATACAAATGTTAGGTCTCGTGAGGTAACACTAGATGCCTC	37	12	41963894	CGCTGCCTACTCATCAGAGGTAATACAAATGTTAGGTCTCGTGAGGTAAC	12	40250161	F	rs1868879		NA	NA	PDZRN4;PDZRN4	NM_001164595;NM_013377	Body;Body	chr12:41967265-41967475	N_Shelf			NA				NA
cg24118197	3.74	89.4373	2.64483e-06	0.00324586	0.784218	0.868481	0.76153	0.879533	0.726113	0.893848	0.777183	0.877281	0.748896	0.875989	0.737428	0.834193	cg24118197	11790389	AACCTTCAAAACAATAATAAAACATACACAATAATATTAACCACAACAAC			II			ATGAGGCTTTTGACCTTCAGAGCAATGATGAAACATACACAGTGGTGTTAGCCACAGCAG[CG]CTGAATGCTACAGAAATACTACAAGTGACAATTCTGTCTTTAACGAGATACAAAACCAAC	37	15	65674523	CGCTGCTGTGGCTAACACCACTGTGTATGTTTCATCATTGCTCTGAAGGT	15	63461576	R		rs76009112	NA	NA	IGDCC4	NM_020962	3'UTR	chr15:65669310-65670617	S_Shelf			NA				NA
cg08371050	3.90946	89.4232	2.64673e-06	0.00324586	0.799923	0.901542	0.791192	0.890011	0.77604	0.874638	0.747049	0.894149	0.716026	0.876293	0.706163	0.892932	cg08371050	14670503	TATTCAAATTATTTATCTCCTCTCCAAAACTCATTATTCTATACTTATAC			II			CTTGAGTTATTTGTTCAAATTATTTGTCTCCTCTCCAAGACTCATTGTTCTATACTTGTA[CG]CATTGCAAATACTATGCTCACTTGCAGAGTTTTTGAAATCGCATGCATTTGTTTGCTCAA	37	7	90192576	GTTCAAATTATTTGTCTCCTCTCCAAGACTCATTGTTCTATACTTGTACG	7	90030512	R			NA	NA								NA				NA
ch.6.15091466F	-4.50093	89.3342	2.65871e-06	0.00324586	0.0698896	0.0445262	0.065159	0.0328725	0.062771	0.0385344	0.0694756	0.0361674	0.073724	0.0392914	0.0688812	0.0466981	ch.6.15091466F	16761334	ACAAAAATAAACCACTATACCTAAACTTTAATTTCTACTTAACAAAAATT			II			TGTATGTTACCTCTGAATTAAATGTTCCTGGCAAGTGACTTAATTGTGATATGAATATTA[CA]ATTTTTGTTAAGTAGAAACCAAAGTCCAGGCACAGTGGCTCACTTCTGTAATCCCAGCAT	36	6	14983487	CAATTTTTGTTAAGTAGAAACCAAAGTCCAGGCACAGTGGCTCACTTCTG	6	15091466	F			NA	NA								NA				NA
cg02881005	3.62466	89.3148	2.66134e-06	0.00324586	0.738012	0.883012	0.714876	0.871016	0.687686	0.845085	0.702393	0.802072	0.727963	0.865162	0.682403	0.827144	cg02881005	28801482	AATCCTTAAATAAATATAAACACAATAATAACCCAATAAAAACTCAATAC			II			GATAAAGCTGCTAATGAATGTCGGCCAGAAGAGGACTTCAAGGCAGAGCAATATTAGCTG[CG]CATTGAGTCCTCACTGGGTCACCATTGTGTCCACATTTACCTAAGGACCCCAGTGATAAA	37	14	21422205	GTCCTTAGGTAAATGTGGACACAATGGTGACCCAGTGAGGACTCAATGCG	14	20492045	F			NA	NA	RNASE2	NM_002934	TSS1500					NA				NA
cg26554674	-4.67043	89.2996	2.66339e-06	0.00324586	0.0524125	0.036064	0.0511607	0.0344561	0.0582815	0.0352194	0.0503756	0.0380684	0.0469512	0.0398373	0.0518435	0.036705	cg26554674	33793360	AAAAAACTTCTAACTTTTCTTCTAATTACCRAATACTAAACACCRAAAAC			II			AGGAGACCCGAAGGAAGCTTCTAACTTTTCTTCTGGTTGCCGGATGCTGGACACCGGAAG[CG]AGCCCTAGAATTATGGCGACCTCCGCGACGTCGCCGCACGCGCCTGGTTTTCCAGCTGAG	37	1	100598711	CGCTTCCGGTGTCCAGCATCCGGCAACCAGAAGAAAAGTTAGAAGCTTCC	1	100371299	R			NA	NA	CCDC76;CCDC76;SASS6	NM_019083;NM_019083;NM_194292	1stExon;5'UTR;TSS1500	chr1:100598130-100598754	Island			NA	1:100370675-100371527	1:100597913-100599191	Promoter_Associated	TRUE
cg24724857	3.08199	89.2956	2.66393e-06	0.00324586	0.633541	0.835203	0.553862	0.828882	0.533882	0.799694	0.553275	0.77081	0.461454	0.756039	0.5025	0.816912	cg24724857	49752418	ACTACAAACAATCTTTAAAAAAAAACCTTAACCCTAAATCAAAAAATAAC			II			GACAATATGGAACTGCAAGCAATCTTTAAAAAAAGACCTTAGCCCTAGGTCAAAGAGTAG[CG]AGTGAATATATTTGTTTCATTAACATATTTTAAGTTAAAAGATTCAAGATATGTGTATCT	37	1	184914722	CGCTACTCTTTGACCTAGGGCTAAGGTCTTTTTTTAAAGATTGCTTGCAG	1	183181345	R			NA	NA	FAM129A	NM_052966	Body					TRUE				NA
cg16659808	3.22027	89.2952	2.66398e-06	0.00324586	0.670477	0.844204	0.669241	0.842646	0.609478	0.808664	0.585302	0.829152	0.601433	0.794782	0.55969	0.755424	cg16659808	41669385	CATTCTTTCACTAAATTCTCCTAATAACCTTATAAAATAACAAAACAAAC			II			CCTTAACTTTTCGAAATCTCAGTTACTATAATACATCCGCAAAATGGAAGGAATGAGTCC[CG]CCTGCCCTGCCACCTCATAAGGTTATTAGGAGAATCCAGTGAAAGAATGGGTGTGAAAGT	37	11	73312786	CGCCTGCCCTGCCACCTCATAAGGTTATTAGGAGAATCCAGTGAAAGAAT	11	72990434	F			NA	NA				chr11:73308799-73309500	S_Shelf			NA				NA
cg19616783	1.87471	89.187	2.67869e-06	0.00324586	0.672571	0.784542	0.716709	0.789752	0.687628	0.7651	0.689489	0.751723	0.693591	0.771378	0.679028	0.791465	cg19616783	57736502	AAACCAAAAAATAAACAACAACACTCTAACAAAACCACACCAACCAAACA	29797500	AAACCAAAAAATAAACAACAACACTCTAACGAAACCACGCCAACCAAACG	I	A	Red	AGCCCAAGCACTTGCTGTCTGGGAAGAGGAAAGCTGGTAAAAAGGACAGGAGATAGTATC[CG]TTTGGTTGGCGTGGCTTCGCTAGAGTGTTGCTGTTTATTTCCTGGTTTGGCACAGTATGG	37	10	1063172	AAACCAGGAAATAAACAGCAACACTCTAGCGAAGCCACGCCAACCAAACG	10	1053172	F		rs41294978	NA	NA	GTPBP4	NM_012341	3'UTR					NA				NA
cg15824062	3.52319	89.1643	2.68178e-06	0.00324586	0.755539	0.863607	0.692333	0.844477	0.755788	0.832305	0.730153	0.871275	0.655522	0.837694	0.655117	0.828349	cg15824062	20768307	TAATTAAAAAATATCTTAAACTTATCRTCTATCTTACATCTATCTTAAAC			II			AAGGAAAAGGCCCAAATTTGTTTAGGGTCACAACCTGTTAGTGGGCAGGTTTAGACCTTA[CG]TCTAAGATAGATGTAAGACAGACGATAAGCTCAAGATATTTTCTAATCATTTAGAGTGTG	37	14	66972956	CGTCTAAGATAGATGTAAGACAGACGATAAGCTCAAGATATTTTCTAATC	14	66042709	F	rs7160519		NA	NA	GPHN;GPHN	NM_020806;NM_001024218	TSS1500;TSS1500	chr14:66974369-66976235	N_Shore			NA				NA
cg13288599	3.46104	89.101	2.69044e-06	0.00324586	0.721377	0.865467	0.691221	0.861229	0.679189	0.808283	0.657929	0.814307	0.69012	0.827075	0.617572	0.811563	cg13288599	65633327	AACCAATTACTAATATAATATTCRTCAAATAATAATTTTTAAATTCTTCC			II			ATTTTTGCCTGAACCAGTTGCTAGTGTGGTGTTCGTCAAATGGTAATTTTTAAATTCTTC[CG]CTTATTCCACTTTTGTAGTTTAAGTCCTACTGTAAGGAAGAGCTTTCCCTTCTCATTGAC	37	5	14195757	CGGAAGAATTTAAAAATTACCATTTGACGAACACCACACTAGCAACTGGT	5	14248757	R			NA	NA	TRIO	NM_007118	Body					TRUE				NA
cg14665812	2.67421	89.0805	2.69324e-06	0.00324586	0.801584	0.846187	0.791369	0.854493	0.784612	0.842039	0.778381	0.833468	0.805443	0.842118	0.771839	0.835373	cg14665812	73734419	AATAAACAAAATCATAAAAATAACCAAAAACAAAAACAAACRTCAAACCC			II			GTCTCTGCTGTGGTGAGCAGGGTCATAGAGGTAGCCAGGAGCAGAGGCAAGCGTCAAGCC[CG]GATGTAGCCTGCTGTTAGCTTCTTATCCATTTTTGCCTGAGGTCACGCAGGGGAACTTGT	37	5	170880235	CGGGCTTGACGCTTGCCTCTGCTCCTGGCTACCTCTATGACCCTGCTCAC	5	170812840	R			NA	NA	FGF18	NM_003862	Body	chr5:170883600-170883836	N_Shelf			NA		5:170880164-170880798	Unclassified_Cell_type_specific	NA
cg10342614	-3.69576	88.9718	2.7082e-06	0.00324586	0.118944	0.0613077	0.0953882	0.0665767	0.101026	0.0682753	0.118418	0.0704414	0.113189	0.0781014	0.110816	0.064955	cg10342614	69621419	AAATAAACTAAACAAAACAAACAATATAAACAAAACCTATTTAATAAACA	39660463	AAATAAACTAAACGAAACGAACGATATAAACGAAACCTATTTAATAAACG	I	A	Red	GTGGGCGGGGCCAGGTGGGCTAAGCGGGACGGGCGGTGTGGGCGGGACCTGTTTGGTGGG[CG]GGGCCTGTTATTCGCTCTGCCTTCCACCCAGCAAGTCTTTGTTCTCCCGATTTAGGAGTA	37	19	52674985	AGGTGGGCTAAGCGGGACGGGCGGTGTGGGCGGGACCTGTTTGGTGGGCG	19	57366797	R			NA	NA	ZNF836	NM_001102657	TSS200	chr19:52674327-52674855	S_Shore			NA	19:57366140-57366812	19:52674229-52675399	Unclassified	NA
cg19021929	3.52746	88.9651	2.70913e-06	0.00324586	0.73351	0.865022	0.703982	0.872825	0.692831	0.842456	0.745112	0.846784	0.63062	0.870025	0.637329	0.830292	cg19021929	23804448	TATAACATATTTAATTAAATCCTTTTTAATATTTACCATAACTCATAACC			II			AGTATTGACATCAGGGGAAAAAAATTGTAGATGATGATGTCATGAGTATGCTAGATGGCT[CG]GCTATGAGCCATGGTAAACACTAAAAAGGATTTAATTAAATATGCTATATTTGAAAGATT	37	12	92997209	CGGCTATGAGCCATGGTAAACACTAAAAAGGATTTAATTAAATATGCTAT	12	91521340	F			NA	NA								TRUE				NA
cg02570361	3.13544	88.8333	2.72741e-06	0.00325617	0.763637	0.896367	0.785027	0.901246	0.752842	0.880348	0.750414	0.848523	0.738141	0.864634	0.760278	0.886367	cg02570361	59777367	AAATCTAACACAAAAAAATAAACTAAATCTTCAAAAACTTCAACAACATC			II			TGGTTGAACTCAGGTCTGGCACAGAGAAGTAAGCTAGGTCTTCAGGAACTTCAACAACAT[CG]CCTCAACCTTTGTTTTCTCTTATCTCCCGCCTCCTTTTCAGGAATTCTTCACTCCAGTGA	37	17	42280026	GGTCTGGCACAGAGAAGTAAGCTAGGTCTTCAGGAACTTCAACAACATCG	17	39635552	R			NA	NA				chr17:42276906-42278143	S_Shore			NA				NA
cg19741868	2.86036	88.5848	2.76228e-06	0.00326389	0.673528	0.851336	0.633255	0.819233	0.662254	0.802801	0.693113	0.813998	0.597561	0.770808	0.621254	0.794964	cg19741868	66743414	ACCACTTTAAATTAATTTATAAATATCCTAACATTCATCCATAACTAAAC			II			ATTATTTACACACCACTTTAAATTAATTTGTAGATATCCTGACATTCATCCATGACTAAA[CG]AGAATGTTTTAAATAACAGTATACTTGCTTATATTGCAACAATAATATTATTCATAACAA	37	13	69587760	CCACTTTAAATTAATTTGTAGATATCCTGACATTCATCCATGACTAAACG	13	68485761	R			NA	NA								TRUE				NA
cg14956284	3.68232	88.4646	2.77934e-06	0.00326389	0.710208	0.872539	0.760258	0.868836	0.724683	0.849234	0.799634	0.870679	0.739334	0.871936	0.711128	0.838033	cg14956284	51612358	ATAATCTCTTCCTCTTCTAAATTCCTATCATAAAAAAACATAACTAAACC			II			TCTTCACTGAGGTGATCTCTTCCTCTTCTGAATTCCTATCATGAAGGAGCATAGCTAGAC[CG]AGGTTTGAATCTCATCTCCGCTATGTGATTGTTGAAGTCAATTTCCTTATCTATAAAAGA	37	11	133954227	CGGTCTAGCTATGCTCCTTCATGATAGGAATTCAGAAGAGGAAGAGATCA	11	133459437	R			NA	NA	JAM3	NM_032801	Body					TRUE				NA
cg01726065	2.76797	88.4146	2.78648e-06	0.00326389	0.827958	0.861736	0.831507	0.86881	0.821488	0.861699	0.802137	0.857023	0.826956	0.856624	0.82141	0.866172	cg01726065	12788413	CAAAAACCCAAAATTCCAAAACAAACCTACCTCACCCACAAAAAACACCC			II			CGGGGCTTGGACAAAGGCCCAAAGTTCCAGGGCAGGCCTGCCTCACCCACAGGAAGCACC[CG]CCCCACCAGGGGCTCAGCCGCCTCCCGCTGCCTCAGTTCCTCGGGGGACCCCTGCTCCTC	37	15	90171768	AAAGGCCCAAAGTTCCAGGGCAGGCCTGCCTCACCCACAGGAAGCACCCG	15	87972772	R			NA	NA	KIF7	NM_198525	Body	chr15:90171665-90171904	Island			NA	15:87972709-87972948			NA
cg03504005	1.1147	88.3893	2.79009e-06	0.00326389	0.452679	0.6763	0.531071	0.662718	0.418943	0.649329	0.457703	0.625722	0.409063	0.610931	0.412106	0.634022	cg03504005	24765442	ACAAAATAAATATTTTATACCAAAAATTAACAAACTACTACCCACRAACC			II			CTTTAAAAATGTAAAAATCATTTTTAGTTTGCACCATACAAAAACAGACTGGGCCAAATT[CG]GCCCGTGGGCAGTAGTTTGCCAACCCCTGGTATAAAATATCTACTTTGTCTTGTCAGAGA	37	17	42755130	CGGCCCGTGGGCAGTAGTTTGCCAACCCCTGGTATAAAATATCTACTTTG	17	40110656	F			NA	NA	CCDC43;CCDC43	NM_001099225;NM_144609	3'UTR;3'UTR					NA				NA
cg02182794	4.0032	88.3891	2.79012e-06	0.00326389	0.81684	0.910904	0.801356	0.893862	0.778432	0.854183	0.793939	0.896553	0.731203	0.874327	0.741323	0.886467	cg02182794	23617459	AATCTTAATCATCAACCAAAATTTTACCACAACAATTTCATTCTCTTATC			II			TAAAATATATTACTTGCTTAATGTTTGCACTCTGAAGTATACTTTGACACATACAAGTTC[CG]ATAAGAGAATGAAATTGCTGTGGCAAAATCCTGGCTGATGATCAAGACTTGGAGAGTTTT	37	4	13369795	GTCTTGATCATCAGCCAGGATTTTGCCACAGCAATTTCATTCTCTTATCG	4	12978893	F			NA	NA	RAB28;RAB28;RAB28	NM_001017979;NM_004249;NM_001159601	3'UTR;3'UTR;3'UTR					NA				NA
cg16669619	4.09333	88.3756	2.79204e-06	0.00326389	0.820597	0.91147	0.796816	0.899949	0.798777	0.886993	0.756995	0.893981	0.742014	0.897126	0.795227	0.877005	cg16669619	41807358	TACAATTTTAAATACAAATTTTACTATCATTTCCAACCTCTAACACRTAC			II			CATATATTTAGTGCAATTTTAAATGCAAATTTTACTGTCATTTCCAGCCTCTAACACGTG[CG]CATACACACACACAAACACACACCATTCTTTAAAACATTTCATTGTCTCCCCATGAGCTC	37	18	52630472	CGCACGTGTTAGAGGCTGGAAATGACAGTAAAATTTGCATTTAAAATTGC	18	50781470	R			NA	NA				chr18:52626517-52626849	S_Shelf			TRUE				NA
cg02499494	-3.30712	88.1725	2.82132e-06	0.0032867	0.0601518	0.0929557	0.0651302	0.0855177	0.0609207	0.0938107	0.0531662	0.0838461	0.0528918	0.101132	0.0508495	0.0868361	cg02499494	12780322	ATTCTTTTCRATTTCCCTCCTACTATTTAAAAACATAAAAAAACTTCRCC			II			CGCGGTCGCGTGCGCGCTCCTCCCTCGCGCTGCCCGGTCAATTCCTTCTTTTACTCCCGG[CG]GCGAAGCCCTTTCATGCCCCCAAACAGCAGGAGGGAAACCGAAAAGAACTGCCAACTGCA	37	12	59314172	TTCTTTTCGGTTTCCCTCCTGCTGTTTGGGGGCATGAAAGGGCTTCGCCG	12	57600439	F			NA	NA	LRIG3;LRIG3;LRIG3	NM_153377;NM_153377;NM_001136051	5'UTR;1stExon;TSS1500	chr12:59313559-59314452	Island			NA	12:57599343-57600719	12:59314083-59314212	Unclassified_Cell_type_specific	TRUE
cg09063859	3.93798	87.9426	2.8549e-06	0.00329025	0.765691	0.900549	0.698346	0.870285	0.66996	0.871253	0.638881	0.888882	0.669198	0.868267	0.647407	0.848721	cg09063859	26809307	TTAAATTTTATTTACTCRCTCTCATTTTACAATAATCTCTCACAAATATC			II			CAAAGATTAAATTAAGTTTTATTTGCTCGCTCTCATTTTACAATAATCTCTCACAAATGT[CG]CTTAGAAACAGAACACATATCCAGGGTGTGTGATACAAAATTATAAGTTAGTTTTTTCCA	37	10	1086904	TAAGTTTTATTTGCTCGCTCTCATTTTACAATAATCTCTCACAAATGTCG	10	1076904	R			NA	NA	IDI1;C10orf110;C10orf110;C10orf110;C10orf110	NM_004508;NR_024629;NR_027708;NR_027709;NR_024628	3'UTR;Body;Body;Body;Body					NA				NA
cg03535862	3.33505	87.8842	2.8635e-06	0.00329025	0.712834	0.869958	0.664156	0.864622	0.63883	0.838865	0.672339	0.828789	0.667358	0.810438	0.642078	0.787754	cg03535862	16641485	CTAATAAATTATAATCCCTATCACAAACCAAAATAACRAAATCCTACTTC			II			ATATTATCTGACTGATGAATTGTGATCCCTGTCACAGGCCAAAATAGCGAGGTCCTGCTT[CG]ATAATTGCTAAATATATTTTTCTTGAATTATATATTTTTTGCCTTATGTCGACTGTGAAA	37	6	139348428	CGAAGCAGGACCTCGCTATTTTGGCCTGTGACAGGGATCACAATTCATCA	6	139390121	R			NA	NA	C6orf115	NM_021243	TSS1500	chr6:139349955-139350740	N_Shore		RDMR	NA				NA
cg25620321	3.56456	87.8693	2.86572e-06	0.00329025	0.722961	0.882542	0.692559	0.879753	0.684947	0.857519	0.671786	0.845923	0.700194	0.840045	0.607341	0.817432	cg25620321	43691461	AATTCTCTTTTCCCATTCAATTACCTTATAACCTTTATTTTATATCAATC			II			AGGAGAACAGAGTCAAAGTACATACATACACACACACACACACACACACACACATATTAG[CG]ATTGATACAAAATAAAGGTCATAAGGTAATTGAATGGGAAAAGAGAACTTTCAACAAGTG	37	2	188481707	GTTCTCTTTTCCCATTCAATTACCTTATGACCTTTATTTTGTATCAATCG	2	188189952	F	rs73980912		NA	NA								TRUE				NA
cg03275076	3.28504	87.8674	2.86599e-06	0.00329025	0.759932	0.868709	0.700098	0.858026	0.768281	0.849686	0.715334	0.839104	0.706174	0.843938	0.709627	0.820455	cg03275076	41670311	AAAATAATAACRCATTTCTTAAATACTTAACAACTAATAAAATACTCTAC			II			ATCAAGGAAACAGCTGTCAAAATACAGTGTTTGAGAATAGCTTTTTAAAATTTCTTTGTA[CG]TAGAGTATTTTATCAGTTGCTAAGTACTTAAGAAATGCGCTATTATCCTAATTTATGAAT	37	3	150985693	CGTAGAGTATTTTATCAGTTGCTAAGTACTTAAGAAATGCGCTATTATCC	3	152468383	F			NA	NA	MED12L;P2RY14	NM_053002;NM_014879	Body;5'UTR					TRUE				NA
cg14618310	3.48864	87.7597	2.88196e-06	0.00329025	0.669592	0.874626	0.710692	0.852163	0.684099	0.840735	0.686658	0.84481	0.688425	0.857793	0.667178	0.807049	cg14618310	46617379	ACTTTTAACRCTTTCCATTCATTTAATTTAACACAACCAATAAACTTCTC			II			CCTGGGTGACAGAGCAAGCGAGGCTCTGTCTCAAAAAAAAAAAAAAAAAGAAAGAAAGTA[CG]AGAAGCTCACTGGCTGTGCTAAACCAAATGAATGGAAAGCGCCAAAAGTGATTTTATACC	37	10	120070029	CGAGAAGCTCACTGGCTGTGCTAAACCAAATGAATGGAAAGCGCCAAAAG	10	120060019	F			NA	NA	C10orf84;C10orf84	NM_001134672;NM_022063	3'UTR;3'UTR					TRUE				NA
cg25195416	1.92135	87.6803	2.8938e-06	0.00329025	0.609667	0.796102	0.697042	0.77236	0.662571	0.763246	0.631399	0.755396	0.642374	0.773896	0.622907	0.795038	cg25195416	50617378	ACCCAACAAACTCAAAAATATTCTCAAAACACAACAAAACCAAAAACACA	55670357	ACCCAACGAACTCAAAAATATTCTCAAAACGCGACAAAACCAAAAACGCG	I	A	Red	CAATCAAGTCAAGAGGGAAAAAGGCCGAACGTGCCTCTGACCACCTCGAGCTCCTGCTTC[CG]CGCTCCTGGCCTTGCCGCGCTCTGAGAACACCTTTGAGTCCGCTGGGCCTGCCATGACTG	37	21	46696626	CGCGCTCCTGGCCTTGCCGCGCTCTGAGAACACCTTTGAGTCCGCTGGGC	21	45521054	F			NA	NA	POFUT2;POFUT2;POFUT2	NR_004858;NM_015227;NM_133635	Body;Body;Body	chr21:46696590-46696835	Island			NA	21:45521019-45522304			NA
cg04551655	2.98188	87.6024	2.90548e-06	0.00329025	0.716691	0.830771	0.751055	0.830299	0.730793	0.83774	0.753215	0.82191	0.737594	0.826045	0.699189	0.795266	cg04551655	69808356	AAAAATCACTTAAACCTAAAATATTAAAACTACAATAACCTATAAATCAC			II			TTTTTTTTTTTTTTTTTTTTTTTAGACAGAGTCTCTGTCACCCAGGCCAGAGTGCAGTGG[CG]TGATTCACAGGTCACTGCAGCCTCAACATCCCAGGCTCAAGTGATCCTCCCACCTCAGCC	37	2	27853316	AGGATCACTTGAGCCTGGGATGTTGAGGCTGCAGTGACCTGTGAATCACG	2	27706820	F			NA	TRUE	GPN1;GPN1;GPN1;GPN1;CCDC121;GPN1	NR_026735;NM_007266;NM_001145048;NM_001145049;NM_024584;NM_001145047	Body;Body;5'UTR;Body;TSS1500;Body					NA				NA
cg24768595	3.41139	87.5488	2.91354e-06	0.00329025	0.735939	0.869335	0.795795	0.862851	0.691076	0.840542	0.667227	0.85777	0.729342	0.861197	0.667878	0.850128	cg24768595	74717487	TATAATCTTAAACTTCCTCTCTTCAACTATTCTATAAAATAAAAAACCCC			II			ACTGGTTTTTTGGAGTCCTCCACTTCCCGGATACTCAGATTCTCTAAAGGGATGATTCCA[CG]GGGCTCCTTATCCTACAGAACAGTTGAAGAGAGGAAGTTTAAGATCACAGTTTAAGGACA	37	17	76677111	CGGGGCTCCTTATCCTACAGAACAGTTGAAGAGAGGAAGTTTAAGATCAC	17	74188706	F			NA	NA	CYTH1;CYTH1	NM_017456;NM_004762	Body;Body					TRUE				TRUE
cg00370820	-4.09612	87.3653	2.94137e-06	0.00329025	0.100882	0.0517186	0.0886365	0.0529536	0.0750339	0.0500036	0.104653	0.0548547	0.0802723	0.0575761	0.0893866	0.0518653	cg00370820	38685481	CTTCTCTACTTCCATTAACAAAAAAACTTCAAACAAATAACAAAAACTCA	43695499	CTTCTCTACTTCCGTTAACGAAAAAACTTCAAACGAATAACGAAAACTCG	I	A	Red	GTCAGTCAGACACTTCTCTGCTTCCGTTGGCGGGAAGGCTTCAGGCGGGTAGCGGGGACT[CG]GTACTGCCCCCTCCCAAGCTGGGAGCAGGGCGCGTGACGTCTCAGACATTTGTTGTTGGG	37	22	39101671	CTTCTCTGCTTCCGTTGGCGGGAAGGCTTCAGGCGGGTAGCGGGGACTCG	22	37431617	R			NA	NA	GTPBP1	NM_004286	TSS200	chr22:39101825-39102668	N_Shore			NA	22:37431285-37431657	22:39101147-39103108	Promoter_Associated	NA
cg07510282	2.90016	87.3112	2.94963e-06	0.00329025	0.63978	0.845094	0.62231	0.812349	0.653433	0.767336	0.605824	0.788585	0.641814	0.757677	0.592246	0.739441	cg07510282	24768504	ATTCTAAAATAACACAAACACAACTATTCTCTACATAATAAAACRTAACC			II			TGCTTATCACTGTTCTGAAGTAGCACAAACACAGCTATTCTCTGCATAATGAAACGTGGC[CG]TTCCTACCAAGTATTTATTTGACAAGTAGGCTCTTAAGCACTTGAACAGAAGTGAAAAGC	37	10	90644018	CGGCCACGTTTCATTATGCAGAGAATAGCTGTGTTTGTGCTACTTCAGAA	10	90633998	R			NA	NA	STAMBPL1	NM_020799	5'UTR	chr10:90639787-90640623	S_Shelf			NA				NA
cg02317746	4.17451	87.2688	2.95612e-06	0.00329025	0.791603	0.918865	0.780402	0.902516	0.760441	0.880009	0.736434	0.877507	0.672747	0.881296	0.70926	0.869506	cg02317746	62620360	AAAATCAACTAACCTAATACCTACTTTAATAACACTCAAAACAAATAATC			II			ATGGGCTATTAAAGGGGGTTATGCCATTGCCATCCTTAGAAATTTTAAGGTAATAGTGGG[CG]ACCATCTGTCTTGAGTGTTATCAAAGCAGGTACCAGGCCAGCTGATCTCCTAAATTCCAT	37	3	143258538	AGATCAGCTGGCCTGGTACCTGCTTTGATAACACTCAAGACAGATGGTCG	3	144741228	F			NA	NA	SLC9A9	NM_173653	Body					TRUE				NA
cg03208707	3.11604	87.1866	2.96876e-06	0.00329025	0.713411	0.828873	0.681412	0.836835	0.709448	0.813104	0.702205	0.825037	0.736446	0.809241	0.676142	0.788349	cg03208707	49652383	TTTAATATATTTAATCCAATATATTCAAAATATAATCATCTCAACATATC			II			GAATTTCAAAAACTTACTATAAAAAAGTTAACATATTGTATTAGTAATTTTTTCTTTTGG[CG]ACATGTTGAGATGATCATATTTTGAACATATTGGATTAAATATATTAAAATGAAGTTCAT	37	1	12289388	TTAATATATTTAATCCAATATGTTCAAAATATGATCATCTCAACATGTCG	1	12211975	F	rs235241		NA	NA	VPS13D;VPS13D	NM_015378;NM_018156	TSS1500;TSS1500	chr1:12289954-12290585	N_Shore			NA				NA
cg20034856	3.54611	87.1775	2.97017e-06	0.00329025	0.702126	0.873621	0.688023	0.881644	0.645537	0.824746	0.739656	0.842078	0.635554	0.842717	0.661872	0.799476	cg20034856	37708373	AAATAAAATCTCACATATAAACTAAAATAAAACTTACCAATATATTACCC			II			CATCTAGAATGTCACTAGGTGGAAAAAATCTTGGCAAATTAACATCATTTGTAAGACGTT[CG]GGTAATATATTGGCAAGTTTCATTCTAGTTTACATGTGAGATTTCATTTTGGTGAAAACA	37	3	57807083	CGGGTAATATATTGGCAAGTTTCATTCTAGTTTACATGTGAGATTTCATT	3	57782123	F			NA	NA	SLMAP	NM_007159	Body					TRUE				NA
cg00257920	1.36353	87.1747	2.9706e-06	0.00329025	0.363287	0.719587	0.507011	0.719207	0.397738	0.689674	0.362465	0.653993	0.38923	0.659578	0.378709	0.610492	cg00257920	64769420	AATTCTAAATCTTCTATATATTACATATTTAATCCTTACAACAACCCTAC			II			GTGTCAGGTACAATTCTAAGTCTTCTATATATTACATATTTAATCCTTGCAGCAACCCTG[CG]AAGTAGTTATTACTATTATTCCCATTTTAAGATGAGGAAACTAAAGCACAGAAAAGTTAA	37	1	36177329	CGCAGGGTTGCTGCAAGGATTAAATATGTAATATATAGAAGACTTAGAAT	1	35949916	R			NA	NA				chr1:36173406-36173979	S_Shelf			NA				NA
cg12098896	3.4976	87.1723	2.97096e-06	0.00329025	0.691035	0.872376	0.671099	0.859713	0.580718	0.824583	0.652065	0.824147	0.682872	0.83887	0.55969	0.836518	cg12098896	56651481	TCAACTTAATTTTAAAATATCAATTTATAAAATACCCTCTTCATAAAAAC			II			CCATATATTCCTATTTTATTAAGAGTTTTTAATCAAGGCTGAGTGTTGGATTTTGTCAAA[CG]CCCCCATGAAGAGGGTATTCTATAAATTGATATCCTAAAATCAAGCTGACAGGCTGGTCC	37	7	2022568	CGCCCCCATGAAGAGGGTATTCTATAAATTGATATCCTAAAATCAAGCTG	7	1989094	F			NA	NA	MAD1L1;MAD1L1;MAD1L1	NM_003550;NM_001013837;NM_001013836	Body;Body;Body	chr7:2019763-2020100	S_Shelf			NA		7:2022404-2022658	Unclassified_Cell_type_specific	NA
cg01503740	2.6246	87.0622	2.98801e-06	0.00329345	0.797483	0.85762	0.815166	0.846982	0.814706	0.85507	0.823532	0.852219	0.80511	0.848157	0.790161	0.856233	cg01503740	23649459	AATAACACCATTAAATATATAATCACCRACACCCAAAAAACATAATACRC			II			GACAGGCCCCTGGTGACACCATTGAGTGTGTGGTCACCGACACCCAGAAAGCATGATGCG[CG]TCTGTGACAACATGAGTCAAGAAACGACGGGAAGCAGCGCCTGGTCCTTCCCAGCCCCTG	37	16	1445865	CGCGCATCATGCTTTCTGGGTGTCGGTGACCACACACTCAATGGTGTCAC	16	1385866	R			NA	NA				chr16:1449295-1449545	N_Shelf			NA	16:1385785-1385906			NA
cg21194785	3.2502	87.024	2.99396e-06	0.00329345	0.720685	0.853011	0.676965	0.828446	0.620882	0.783734	0.59846	0.832683	0.632633	0.804611	0.628814	0.808329	cg21194785	46626428	ATTTAACTAAAAAAAATTTTACCCCAAAATATTACTAAATAAACAATACC			II			TTGGTCAAGAACTAACTCAGAAGAAATATCATTTGTTTATTTAATCATGAAATCTTTATA[CG]GTATTGTTCACTCAGTAACATTTTGGGGTAAAACTCTTCCCAGCTAAATGACAGCTAGGC	37	22	29105478	CGGTATTGTTCACTCAGTAACATTTTGGGGTAAAACTCTTCCCAGCTAAA	22	27435478	F	rs2073326		NA	NA	CHEK2;CHEK2;CHEK2	NM_001005735;NM_007194;NM_145862	Body;Body;Body					TRUE				NA
cg03992651	1.36682	86.9145	3.01107e-06	0.00329345	0.783389	0.681776	0.782271	0.71369	0.804538	0.726523	0.789119	0.702071	0.771083	0.70612	0.810788	0.717544	cg03992651	16754458	TATAAAACAAAAACACTTTATAAAATAAACCCCATTTCTCTTATCCTTTC			II			TCTGAGTTCAGACCGGAGTAATCCAGGTTGGTTTCTATCTATTCTACATTTCTTCCAGTA[CG]AAAGGATAAGAGAAATGGGGCCCACTTCATAAAGTGCCCCTGCCCCATAGATGATATTAT	37	17	22023880	ATGGGGCAGGGGCACTTTATGAAGTGGGCCCCATTTCTCTTATCCTTTCG	17	21948007	F			NA	NA								NA		17:22023617-22023958	Unclassified_Cell_type_specific	NA
cg17804143	1.98608	86.756	3.03606e-06	0.00329345	0.529429	0.727939	0.61126	0.771574	0.548184	0.729232	0.570117	0.734675	0.519263	0.770578	0.512352	0.74345	cg17804143	41725322	TACCTAAAATTCCTCRTCTAATACCAAAAAAATTAAAAACATAAATACAC			II			TCTGGGGTAAATACCTGAGGTTCCTCGTCTAGTGCCAAGAAGATTAAGGACATGGATACA[CG]CAAGGAGCGAGTTTAGGAGAGGAGATTTCATAGGCAAAAAAGGGAGAAAAGGTCTCTCAT	37	1	113394877	ACCTGAGGTTCCTCGTCTAGTGCCAAGAAGATTAAGGACATGGATACACG	1	113196400	R			NA	NA				chr1:113392142-113392807	S_Shelf			NA				NA
cg21400851	2.85164	86.6808	3.04799e-06	0.00329345	0.759103	0.878107	0.786656	0.863712	0.748091	0.86881	0.755101	0.846196	0.750001	0.839535	0.731531	0.839766	cg21400851	43710318	CTTTTCACTTCTATATTATCCTAATTAAAATTAACAAAAAACAACTAACC			II			CTCTTGATGCCCTTTTCACTTCTGTGTTGTCCTGGTTGAAGTTGGCAAAGAGCAGCTGGC[CG]GCGCCGGCCTCCCCGCTCTGGCTCGCCAGGTTCATGGCTGGGCGCGTGGCGAGTGGGCCC	37	17	73056681	TTTTCACTTCTGTGTTGTCCTGGTTGAAGTTGGCAAAGAGCAGCTGGCCG	17	70568276	R			NA	NA	KCTD2	NM_015353	Body					TRUE	17:70568276-70568403			TRUE
cg02617418	2.56433	86.6737	3.04911e-06	0.00329345	0.730721	0.811785	0.742115	0.827273	0.711207	0.789924	0.737083	0.837017	0.730404	0.822577	0.725141	0.800659	cg02617418	44627362	TATAATTTACCATCTCTCTTAAATATTTTAAATACTAAAATCACCATATC			II			AGGGAAATAACTCCTAAAAACAACTGTCCACTCACCATGGAAGGCAGAAACACCCTTCAG[CG]ATATGGTGATCCCAGCATCTAAAATACCCAAGAGAGATGGCAAATCATAAGGTTGATTTC	37	3	111846889	ATGATTTGCCATCTCTCTTGGGTATTTTAGATGCTGGGATCACCATATCG	3	113329579	F			NA	NA	GCET2;GCET2	NM_001008756;NM_152785	5'UTR;Body					TRUE				NA
cg14282126	3.44529	86.6571	3.05176e-06	0.00329345	0.683558	0.871729	0.693699	0.833071	0.705089	0.801461	0.725754	0.845251	0.675118	0.828117	0.623863	0.852888	cg14282126	59633372	AACRCTACAAATATCCAAAACAATAAATAATTAACTAATAAAACAAAAAC			II			TAGAAAAATATACAAAAGCAAAATTTTGCAAATCATGGGAGAAGGGAATTTCCAGGCGAC[CG]CTTCTGCTTTACCAGCCAATCATCTACTGTCTTGGATACTTGCAGCGTTATCTAGTCTTT	37	12	93859780	ACGCTGCAAGTATCCAAGACAGTAGATGATTGGCTGGTAAAGCAGAAGCG	12	92383911	F	rs76353160		NA	NA	MRPL42;MRPL42;MRPL42	NM_172178;NM_014050;NM_172177	TSS1500;TSS1500;TSS1500	chr12:93861204-93861539	N_Shore			NA				NA
cg08051049	1.46816	86.6549	3.05211e-06	0.00329345	0.633809	0.716623	0.647401	0.739697	0.657981	0.743294	0.666689	0.709843	0.652817	0.711904	0.666957	0.733851	cg08051049	48699483	TAAAATCCAAAACAACATAACACAACTTCTCCTTAATATCACACRTAATC			II			CACCTCCTGCTTGAAGTCCAGGGCAACATAGCACAGCTTCTCCTTAATGTCACACGTGAT[CG]CCCGCTCGGCCGTGGTGGTGAAGCCGTAGCCATGCGCAGTGAGATCTTTGTGAGGTAGTC	37	11	1824719	GAAGTCCAGGGCAACATAGCACAGCTTCTCCTTAATGTCACACGTGATCG	11	1781295	R			NA	NA								NA	11:1781116-1782111			NA
cg13960493	3.43072	86.5439	3.06987e-06	0.00329579	0.767075	0.872816	0.771419	0.870935	0.746359	0.841717	0.754713	0.84655	0.729326	0.859306	0.711388	0.836499	cg13960493	38712503	TCCTACTCATAATTATTCTTATTACCACRACAAATTTTTAACTATACTAC			II			AGAACCTCAAGTCCTGCTCATAATTATTCTTGTTACCACGACAGATTTTTGACTATGCTG[CG]TACTTTCTAGGGCCCTCATTATATTTTCAAAAACATTGCTGACAATTTTCTTTTTGACAG	37	9	113658492	CGCAGCATAGTCAAAAATCTGTCGTGGTAACAAGAATAATTATGAGCAGG	9	112698313	R			NA	NA	LPAR1;LPAR1	NM_001401;NM_057159	Body;Body					TRUE				NA
cg24601911	3.89724	86.5008	3.07679e-06	0.00329579	0.770984	0.883937	0.795137	0.876424	0.778458	0.869467	0.779779	0.884392	0.712702	0.893864	0.795655	0.892796	cg24601911	36810336	ACTCTTAATACRACACACCTATTATAAAATTCTTACTTTTCCTTTTAATC			II			GTGTGGAAACAACTCTTGGTGCGGCACACCTATTGTAGAGTTCTTGCTTTTCCTTTTGAT[CG]GAGAGGGGTAGGGTGCCTGGGAACTAGGGCTGGAGCAGAATCTCTACCTGAAACAGTAAG	37	5	52637229	CTCTTGGTGCGGCACACCTATTGTAGAGTTCTTGCTTTTCCTTTTGATCG	5	52672986	R			NA	NA								TRUE				NA
cg13996731	-3.59125	86.3987	3.09327e-06	0.00329579	0.100498	0.0762378	0.0933004	0.0795256	0.0956123	0.0710916	0.0985273	0.0719987	0.10679	0.0776854	0.103152	0.0799069	cg13996731	41732320	CAAATAACTAACTACACRAACTTCCTCTAAACAACCTAAAATTAACTCCC			II			GCTCTTGCACCCAGGTGACTGACTGCACGGGCTTCCTCTGAGCAGCCTGAAGTTGGCTCC[CG]TCTCCCGGGCCCAATGACACCCCGGGCGCGGAGGGGCTGAGAGGAGGGGGCAGGGGCAGG	37	4	149363522	CGGGAGCCAACTTCAGGCTGCTCAGAGGAAGCCCGTGCAGTCAGTCACCT	4	149582972	R			NA	TRUE	NR3C2;NR3C2;NR3C2;NR3C2	NM_001166104;NM_000901;NM_000901;NM_001166104	1stExon;5'UTR;1stExon;5'UTR	chr4:149363212-149367056	Island	high-CpG:149582754-149583021		NA	4:149582591-149583730	4:149363459-149364090	Promoter_Associated	NA
cg25134401	1.97374	86.329	3.10458e-06	0.00329579	0.586861	0.810716	0.563303	0.777126	0.565229	0.75759	0.610939	0.741962	0.561643	0.739512	0.533687	0.704862	cg25134401	48809436	TTTAAATACATATTTCATATACATCTTCAATCCTCAAACAAAAAACCCCA	40668379	TTTAAATACGTATTTCATATACGTCTTCAATCCTCAAACGAAAAACCCCG	I	A	Red	GAGAGGGGTTTGTTTGGGTACGTGTTTCATGTGCGTCTTCAGTCCTCAGACGAAGGACCC[CG]GGAAGTCTTTGGACTCTGTGGCTTTCTCTGAGGGAGTGTGCAGCAGTGTTTGGGCACAGA	37	17	80730489	CGGGGTCCTTCGTCTGAGGACTGAAGACGCACATGAAACACGTACCCAAA	17	78323778	R			NA	NA	TBCD	NM_005993	Body					TRUE				NA
cg24688065	0.125442	86.2584	3.11609e-06	0.00329579	0.370823	0.518999	0.435925	0.519479	0.382418	0.524295	0.406941	0.486071	0.383998	0.49345	0.364811	0.524273	cg24688065	46712389	AAATATCACAAACACTCCCTTAACTCCCCTATCTAATATCTCAATAAATC			II			ACAGCAACTCCTAAGCAAGCCCAAATGCTGAGCTCAGAGCCAGTAGACTTGGAGGGCATG[CG]ACTTACTGAGACACCAGACAGGGGAGCTAAGGGAGTGCTTGTGACACCCCTACCCCAACC	37	4	16087775	GGTGTCACAAGCACTCCCTTAGCTCCCCTGTCTGGTGTCTCAGTAAGTCG	4	15696873	F			NA	NA				chr4:16084195-16085735	S_Shelf			NA				NA
cg11627632	-3.47454	86.2226	3.12196e-06	0.00329579	0.11456	0.079202	0.105348	0.083023	0.104617	0.0739797	0.103056	0.0850203	0.113001	0.0840173	0.109818	0.0870231	cg11627632	34748344	CCACTACCRAACCTAAAAATCCAAATAAAAAATTTTTTCCTCTAAACACC			II			CCGTGCGGCCCCATTCCAAGGACCCCGCCAGTGTGAGTCACTGACAGCTTCGCGAATCAA[CG]GTGCCCAGAGGAAAAAACTTCTCATTTGGACTTCTAGGCCCGGCAGTGGCCGGCGGCCAG	37	5	76011698	CGGTGCCCAGAGGAAAAAACTTCTCATTTGGACTTCTAGGCCCGGCAGTG	5	76047454	F			NA	NA	F2R	NM_001992	TSS200	chr5:76011120-76012292	Island			NA	5:76047230-76048274	5:76010566-76012369	Unclassified	TRUE
cg27385049	3.46495	86.2174	3.1228e-06	0.00329579	0.708785	0.851011	0.711679	0.868855	0.582155	0.845213	0.649116	0.847864	0.60885	0.839667	0.641346	0.826214	cg27385049	25619345	AATAAATTTACATTCCCACTAATAATACATAAAAATCTTTAATTTCCCAC			II			ACTTTCCCATATGATTAGAAAAACTTTAAAATTTTGACAAAACCAAGTGTTAGAGAGGAT[CG]TGGGAAACCAAAGATTCTCATGCACTATTAGTGGGAATGCAAATTTATTCAATCACTTTG	37	6	4738782	CGTGGGAAACCAAAGATTCTCATGCACTATTAGTGGGAATGCAAATTTAT	6	4683781	F		rs75799344	TRUE	NA	CDYL	NR_026590	Body					NA				NA
cg19748495	-2.49637	86.1093	3.14057e-06	0.00329959	0.100133	0.159376	0.103122	0.140148	0.0804452	0.135445	0.098627	0.145274	0.0998771	0.163669	0.0969899	0.151389	cg19748495	34793482	ACAAAAACACTTACTCTTCCCTATTCTCACCAAAAAAACACAAACRCTCC			II			AGAAACAGGAGAGAAAAACAACAGACCCTTTCTCTTCCCTCTGCCTGCCTCTAGAAGGGA[CG]GAGCGCTTGTGCCTCTCTGGTGAGAATAGGGAAGAGCAAGTGCCCTTGCTAAGTAGGGAG	37	1	150979359	CGGAGCGCTTGTGCCTCTCTGGTGAGAATAGGGAAGAGCAAGTGCCCTTG	1	149245983	F			NA	NA	FAM63A;FAM63A;FAM63A;FAM63A;FAM63A;FAM63A	NM_018379;NM_001163258;NM_001040217;NM_001040217;NM_001163260;NM_001163259	5'UTR;5'UTR;1stExon;5'UTR;TSS200;TSS200	chr1:150980735-150981092	N_Shore	low-CpG:149245931-149246003		NA		1:150978992-150979607	Promoter_Associated	TRUE
cg17006443	2.8319	86.0445	3.15129e-06	0.00329959	0.827115	0.873352	0.824679	0.873409	0.824167	0.8842	0.823838	0.865238	0.830473	0.855562	0.813924	0.863905	cg17006443	21665420	TCAAAAATAATAAAAAAACCRCAAATAACAATCACAACCATATCATCATC			II			GGTGCTCGGCCTCAGAAGTAATAAGGGAACCGCAAATGGCAATCACAACCATATCATCAT[CG]CACACGCAGCACGTCCGCAGCGGAAGGGCCCGTCAGTAGTGAGCTGGTGACACGTGGGCA	37	11	70628938	CAGAAGTAATAAGGGAACCGCAAATGGCAATCACAACCATATCATCATCG	11	70306586	R			NA	NA	SHANK2	NM_012309	Body					NA	11:70306586-70306641			NA
cg26698638	-3.95704	86.0173	3.1558e-06	0.00329959	0.0878123	0.064826	0.0864014	0.0526183	0.085577	0.0590231	0.0864872	0.0689467	0.0878729	0.0581755	0.0867897	0.0560971	cg26698638	22666498	AATCTTACTAAAAAATAAAATCCCAAAACRTCAATATTTCTTACRAAACC			II			AGGCGGCCGCGGGTCTTGCTGGGAAATGAAGTCCCAAAGCGTCAGTGTTTCTTGCGAGAC[CG]CCCAGAGCGCTGAAAGTAACTCGGCCGCCAGGGTCACAACAAACTTGCTGGCAGCGGCGG	37	7	134001922	GTCTTGCTGGGAAATGAAGTCCCAAAGCGTCAGTGTTTCTTGCGAGACCG	7	133652462	R			NA	NA	SLC35B4	NM_032826	TSS200	chr7:134001207-134001982	Island			NA	7:133651748-133652522	7:134000272-134002258	Promoter_Associated	NA
cg21207003	3.58378	85.937	3.16915e-06	0.00330122	0.732984	0.882214	0.753493	0.890711	0.710183	0.876531	0.74918	0.857568	0.737255	0.86218	0.768958	0.831471	cg21207003	21658365	CAAATAACAAAACRAAAATATACCCTAACTTTCAATTTTAATTACCAACC			II			TTTTCCCTTATCAAGTAACAGAGCGGGGATGTGCCCTGACTTTCAGTTTTGATTACCAGC[CG]AATCCTGAAGAGACACGTAAGTCTTTTGAAGTTTATCTCTTATCCTTAAGTTTCTTCCAT	37	3	113798887	CGGCTGGTAATCAAAACTGAAAGTCAGGGCACATCCCCGCTCTGTTACTT	3	115281577	R			NA	NA	QTRTD1	NM_024638	Body					TRUE				NA
cg27056418	3.55111	85.7313	3.20367e-06	0.00330122	0.773635	0.877693	0.687777	0.862975	0.716247	0.851674	0.709907	0.871244	0.672113	0.865214	0.620532	0.849824	cg27056418	12757466	CRAACTAAACAATTTTTCATACTTCTTTTTATATAATTACAATAATAATC			II			TCAGATTAGACATGTAAATCACCTAGTTTAGTAGCTGATATACAGATGTTCAATAAGTGG[CG]ACTATTATTGTAATCACATAAAAAGAAGCATGAAAAATTGCCCAGTTCGAGATAAGTGAG	37	1	120187351	GAACTGGGCAATTTTTCATGCTTCTTTTTATGTGATTACAATAATAGTCG	1	119988874	F			NA	NA	ZNF697	NM_001080470	5'UTR	chr1:120190377-120191251	N_Shelf			NA				NA
cg10208083	3.72103	85.69	3.21066e-06	0.00330122	0.718523	0.898104	0.721269	0.891044	0.628403	0.862477	0.671505	0.851529	0.649347	0.849711	0.556746	0.857807	cg10208083	74712460	TAAATATATATTTATAAAAACACCACCRCATCAACACCATAAACATATCC			II			CACAAAAATAATACTAATAATACATTCATAATAAAAGGGACAGGGAAACTTTAGGAATGA[CG]GACATGTCTATGGTGTTGATGCGGTGGTGTTTTCACAAATATATACTTATCTCCAAACTC	37	2	24146420	CGGACATGTCTATGGTGTTGATGCGGTGGTGTTTTCACAAATATATACTT	2	23999924	F			NA	NA	ATAD2B	NM_017552	Body	chr2:24149256-24150354	N_Shelf			NA				NA
cg01814186	-3.15779	85.6699	3.21407e-06	0.00330122	0.129147	0.100297	0.121845	0.102605	0.134327	0.102382	0.1289	0.101205	0.124739	0.104417	0.136342	0.0905171	cg01814186	49651335	TCTAAATACAAAATCACCATTTTCCTCCCTTTCCAACTTATTTTTACRCC			II			CTGGAGCCGGTTCTGAGTGCAGGGTCACCATTTTCCTCCCTTTCCAGCTTGTTTTTGCGC[CG]TCGTTCCACCCCCTCTCCCTCCGGCCTAGTCCACTCCCTCCCCATGTTGGGACAGCCCCC	37	16	69600788	CGGCGCAAAAACAAGCTGGAAAGGGAGGAAAATGGTGACCCTGCACTCAG	16	68158289	R			NA	NA	NFAT5;NFAT5;NFAT5;NFAT5;MIR1538;NFAT5	NM_138714;NM_001113178;NM_138713;NM_173214;NR_031719;NM_006599	5'UTR;Body;Body;5'UTR;TSS1500;Body	chr16:69599437-69600736	S_Shore			NA	16:68156939-68158313	16:69600528-69600817	Promoter_Associated	TRUE
cg01339444	-4.35468	85.6644	3.21501e-06	0.00330122	0.0686033	0.0488205	0.0595174	0.0457825	0.0690103	0.0486534	0.069556	0.0477052	0.0771016	0.0438387	0.0687034	0.0416217	cg01339444	67768438	ACAAACCATATATCAACCCRAATACTAACAACRAAAAAAACACTAAACAC			II			CCTGGGACGCGGCAAGCCATATGTCAGCCCGGGTGCTGACAGCGGGGAGGACACTGGGCA[CG]CGGCGGCGTCGGGGAGGCGGCCGGGGTAAGACAGGCCTGAGGCGGGAGGGGAGCGGCGGC	37	6	118972232	CAAGCCATATGTCAGCCCGGGTGCTGACAGCGGGGAGGACACTGGGCACG	6	119078925	R			NA	NA	C6orf204;C6orf204	NM_206921;NM_001042475	Body;Body	chr6:118971662-118973137	Island			NA	6:119078317-119079830	6:118971584-118973343	Promoter_Associated	NA
cg06930856	4.19507	85.6574	3.2162e-06	0.00330122	0.855627	0.907422	0.871791	0.918162	0.860664	0.924733	0.872261	0.915277	0.824097	0.910958	0.852792	0.911433	cg06930856	55687506	ATTCTCTACTAAATACTAAAAAACAATAAAAACAAACTCACAAAAATAAC			II			CACTGTCTCAGGTTCTCTACTGGGTGCTAGGGGACAATGAGAACAAGCTCACAGGGATGG[CG]CACTATTAAAGCACTTTGCAAATTGTAAAGTATTGATTCAATGCTGTTGCTGTGGGGATG	37	5	175220617	CGCCATCCCTGTGAGCTTGTTCTCATTGTCCCCTAGCACCCAGTAGAGAA	5	175153223	R			NA	NA				chr5:175223609-175224679	N_Shelf			NA				NA
cg02118630	3.31203	85.4596	3.24997e-06	0.00330857	0.633541	0.833792	0.709112	0.865531	0.644997	0.824156	0.619769	0.79716	0.666674	0.824504	0.663205	0.799265	cg02118630	60757417	TAATTTCCAAATACCTCTTTAACCCATACAATAAATAAAATATACAACRC			II			TGCACACGCTGGGGCACCTGGAGCCAGAGGATGCTGGGCGGGCCTTCCGACACAGGCACA[CG]CGTTGCACATTTCACCTACTGTATGGGCCAAAGAGGCATTTGGAAACCAGCTTGGGAACC	37	2	25552751	CGCGTTGCACATTTCACCTACTGTATGGGCCAAAGAGGCATTTGGAAACC	2	25406255	F	rs12329362		NA	NA	DNMT3A;DNMT3A;MIR1301;DNMT3A	NM_022552;NM_175630;NR_031570;NM_175629	5'UTR;5'UTR;TSS1500;5'UTR					NA				NA
cg11917415	4.05121	85.4485	3.25188e-06	0.00330857	0.643757	0.90993	0.733801	0.900728	0.69441	0.883169	0.749776	0.875063	0.725022	0.86844	0.674536	0.843089	cg11917415	46793490	ATAATCTAAACCCTACACACAAAAATATATATACAAAAAAAACTATCTTC			II			AAAACCAGAACATAATCTAAACCCTGCACACAAGAATATATGTACAGGAGAAGCTATCTT[CG]ACATCATTTCCACAAAATGGGGAATATCTTATATAAAGATAGCATTGTTTGATCTTAGAA	37	6	71135081	TAATCTAAACCCTGCACACAAGAATATATGTACAGGAGAAGCTATCTTCG	6	71191802	R			NA	NA	FAM135A;FAM135A;FAM135A	NM_001162529;NM_020819;NM_001105531	TSS1500;5'UTR;5'UTR					NA				NA
cg20879939	3.40378	85.4315	3.25481e-06	0.00330857	0.638276	0.882128	0.662508	0.844672	0.616957	0.829142	0.634799	0.842622	0.641885	0.810257	0.650206	0.793018	cg20879939	49735356	CTTCACACTTTTATCTTATTTAATAAATAATCTAATATTATCATTACACC			II			GATGAAATGTTAGTGTGGGATTTAGATGCATTTTTTTTTTCTGCAACGACAAAGAATATA[CG]GTGCAATGATAACATTAGATTATCCATTAAACAAGACAAAAGTGTGAAGGAACACAAAAC	37	12	10961541	CGGTGCAATGATAACATTAGATTATCCATTAAACAAGACAAAAGTGTGAA	12	10852808	F			NA	NA								TRUE				NA
cg01613401	3.40004	85.3544	3.26811e-06	0.00330857	0.62656	0.848599	0.71105	0.841773	0.606074	0.818681	0.726036	0.849321	0.67837	0.851336	0.584471	0.804871	cg01613401	23642307	TAAAACTAAACCTTTCAACAAAATATTAAATTAAAATTCTTTCCAAACCC			II			GACCTTTTTTGTGAAGCTGGGCCTTTCAACAGAGTGTTAGGTTAGGATTCTTTCCAAGCC[CG]TAGAGCAATGCAGACAAGAGATAGTCCCTTGGTAAGCCAATTCTCTATTTCAGCCTTCTT	37	2	80545942	CGGGCTTGGAAAGAATCCTAACCTAACACTCTGTTGAAAGGCCCAGCTTC	2	80399453	R			NA	NA	CTNNA2;CTNNA2	NM_004389;NM_001164883	Body;Body	chr2:80549578-80549798	N_Shelf			NA				NA
cg09024920	3.98133	85.3291	3.27249e-06	0.00330857	0.756914	0.901929	0.805725	0.895027	0.761239	0.852401	0.755801	0.879398	0.73876	0.880295	0.722856	0.863317	cg09024920	62622437	TTAACCTTAAACCTAAAAATTAACCTCCTCAAACTTCTATTTTCTTATAC			II			GATAAATTATAGTTTTTAATCTTTAGAAAAATCTAAGGAAGTCGGCATTATTTCCATTAA[CG]TATAAGAAAATAGAAGCCTGAGGAGGTTAATTTTCAGGCTTAAGGTTAAGGTAGGTTCCA	37	3	167172692	TAACCTTAAGCCTGAAAATTAACCTCCTCAGGCTTCTATTTTCTTATACG	3	168655386	F			NA	NA	SERPINI2	NM_006217	Body					TRUE				NA
cg02628016	4.29745	85.2101	3.2932e-06	0.00331953	0.86416	0.923931	0.873982	0.916638	0.851697	0.915007	0.841657	0.919913	0.82249	0.901035	0.845417	0.920792	cg02628016	59615327	AACAACTCTAATCCAAATATTTAACTATAAATTATAAATCCAAACATCAC			II			TATCATGATAAATTATCGTGTGTGCATTGTTTTGCATTTCAAGGTGGAAGAATCAACAGC[CG]TGATGTCTGGATTTATAACTCACAGTTAAATATTTGGATCAGAGTTGCCTCTCTCAATAA	37	3	183382726	GCAACTCTGATCCAAATATTTAACTGTGAGTTATAAATCCAGACATCACG	3	184865420	F			NA	NA	KLHL24	NM_017644	Body					NA				TRUE
cg08480307	3.58146	84.9392	3.34091e-06	0.00335758	0.696437	0.86059	0.740674	0.887039	0.669039	0.830743	0.668587	0.825583	0.673232	0.869784	0.630553	0.834123	cg08480307	30606354	ATAAAAACTAAAACCTAAATACTAATAAAAAAATCTTCCTAATTTCAATC			II			CATAATACACAAGCGCCAGGAGAGGCCAAAGAACCTTTACTCCAGGACACAAATGTGTGA[CG]ACTGAAATCAGGAAGATTTTTCTATCAGCACCCAGGTCTTAGTTTTCACCTCTAGTTCTG	37	1	100547766	TGAAAACTAAGACCTGGGTGCTGATAGAAAAATCTTCCTGATTTCAGTCG	1	100320354	F			NA	NA	HIAT1	NM_033055	3'UTR					NA				NA
cg14515032	2.94029	84.8595	3.35511e-06	0.0033618	0.651992	0.845877	0.735034	0.856492	0.595986	0.81942	0.681078	0.84774	0.712324	0.823467	0.633308	0.83929	cg14515032	14694380	AAAAACAAATACATAAACAAACACCTAACCAAAACTCRACATACAAAAAC			II			GTGCTTAACAAAGGAACAAATGCATAGACAGGCACCTAGCCAGGACTCGACATACAGGAG[CG]GGTTTTTGTGTGTGTGTGAGGAGGGCTGTCACTCTCTCACCCAGGCTGGAGTGCAGTGGT	37	17	2900269	GGAACAAATGCATAGACAGGCACCTAGCCAGGACTCGACATACAGGAGCG	17	2847019	R			NA	NA	RAP1GAP2;RAP1GAP2	NM_015085;NM_001100398	Body;Body					TRUE				NA
cg12669271	3.88209	84.6912	3.38531e-06	0.00337433	0.756735	0.891035	0.801636	0.870701	0.8061	0.879809	0.793219	0.876979	0.777445	0.878398	0.734031	0.862779	cg12669271	37702467	AACTCAAAAATCAATTCCAAAAAACCACTTATATACAAAAAACACTTATC			II			TGAAAGCCAAGTCTTTGGGAACCTGTACTTTCACGTTAGGAGGTTACAGACTTATTCCAA[CG]ATAAGTGCTTTTTGCACACAAGTGGCCTTTTGGAATTGATTTCTGAGTTCTGGGACACAC	37	8	118987299	ACTCAGAAATCAATTCCAAAAGGCCACTTGTGTGCAAAAAGCACTTATCG	8	119056480	F			NA	NA	EXT1	NM_000127	Body					TRUE				NA
cg04213522	4.04135	84.6783	3.38765e-06	0.00337433	0.790671	0.898741	0.8075	0.870025	0.798746	0.892891	0.77887	0.877534	0.801768	0.905817	0.758837	0.889571	cg04213522	28748376	CRACCCACCCCAAATAATACTATTTCATATTTAAACCTACTAATAAATTC			II			TGCTAATCTAACGACCCACCCCAAATGGTGCTATTTCATGTTTGAGCCTACTAATAAGTT[CG]CAGCTATCAGTTTCATATCATCTTTCATATTCGTGAAATATTCATATTCATAAACTAGAG	37	14	65020060	GACCCACCCCAAATGGTGCTATTTCATGTTTGAGCCTACTAATAAGTTCG	14	64089813	R			NA	NA	C14orf50	NM_172365	Body	chr14:65016516-65016909	S_Shelf			NA				NA
cg23320987	2.87803	84.5294	3.41466e-06	0.00338242	0.573932	0.830991	0.558142	0.768454	0.626217	0.759913	0.614228	0.768704	0.606189	0.80909	0.531372	0.76359	cg23320987	46718480	TCRAATTTTTAAATTCAACTAATCAATTTCACACACATAAATCTCTTAAC			II			CCAAATTCCACTCGAGTTTTTAGATTCAGCTGGTCAGTTTCACACACATGAGTCTCTTGG[CG]CTCCTGTGCGTCTGTTGGCCAGGGGAGGGAGCATCCGCCGCTCCGCCGTGCTGAGCCCTT	37	13	114192810	CGCCAAGAGACTCATGTGTGTGAAACTGACCAGCTGAATCTAAAAACTCG	13	113240811	R	rs2259511		NA	NA	TMCO3	NM_017905	Body	chr13:114195709-114196719	N_Shelf			NA	13:113240669-113240902			NA
cg13783191	3.20206	84.5228	3.41587e-06	0.00338242	0.605006	0.858131	0.5735	0.837248	0.689306	0.810673	0.662691	0.84693	0.613398	0.828432	0.61824	0.776766	cg13783191	21682334	CTAACAAAACTAAAACCTCTAAACAATCACCTACAACTAAAAACAACATC			II			TTTTCACATCAAGGCACACATAGAAAGTAATCTTTCTTTGGCACTCTGGGATAAAACCAA[CG]ATGCTGCTCCCAGCTGCAGGTGACTGCCTAGAGGCTCCAGCCCTGCCAGGCCACACTCAA	37	2	43618836	CGATGCTGCTCCCAGCTGCAGGTGACTGCCTAGAGGCTCCAGCCCTGCCA	2	43472340	F			NA	NA	THADA;THADA	NM_022065;NM_001083953	Body;Body					TRUE				NA
cg05335893	2.32776	84.2239	3.47092e-06	0.00342686	0.606418	0.813712	0.698423	0.824405	0.666454	0.800489	0.608956	0.802811	0.586847	0.780638	0.577804	0.786086	cg05335893	29798372	AACACTTTTATTTACAAAAACTACCAACCAAAATTTCCAAAAAACTCCAC			II			AAAGAGCAAACCAACAGGTATAAAGAGACCAGCCCTCAAAACAGATCAAAGCAAACAGCC[CG]TGGAGTCCTTTGGAAATCTTGGCTGGCAGCTCTTGTAAATAAAAGTGCTTCTAAAGCAGA	37	2	43690472	GCACTTTTATTTACAAGAGCTGCCAGCCAAGATTTCCAAAGGACTCCACG	2	43543976	F			NA	NA	THADA;THADA	NM_022065;NM_001083953	Body;Body					TRUE				NA
cg02305024	3.94444	84.1359	3.48735e-06	0.00343301	0.807108	0.902608	0.845961	0.883907	0.826438	0.868255	0.835434	0.879277	0.790037	0.885189	0.795846	0.867905	cg02305024	27697317	ATCCTTACCTAAAAACTTAAAACAATCCAAATAACAAAACTTTTATTTTC			II			TAAAAGGATTGAAAAAGGAGAACCAAAGTAAAATAGGATTTTGTAGGTCAATGAAAAAGC[CG]AAAACAAAAGCTCTGTCACTTGGACTGTTCCAAGTTCTCAGGCAAGGATCTGAGAATTTC	37	14	53794995	TCCTTGCCTGAGAACTTGGAACAGTCCAAGTGACAGAGCTTTTGTTTTCG	14	52864745	F			NA	NA								TRUE				NA
cg13684955	3.41198	83.9614	3.52016e-06	0.00345521	0.616637	0.863029	0.700601	0.840775	0.66231	0.821634	0.683144	0.83288	0.63511	0.836221	0.58478	0.765179	cg13684955	66690430	TCTATCCAAAATTTCTAACTTAAAACRAAAATCTTCACAATTAAATTCAC			II			CGCTCCATTTTGGATCACTCCTGGAGGAACTGAAAAAGCAAAGGGGAGAAAGACACCGCA[CG]TGAATTCAACTGTGAAGATTTCCGTTCCAAGTCAGAAATTCTGGATAGACCAATAAGAGA	37	14	89647182	CTATCCAGAATTTCTGACTTGGAACGGAAATCTTCACAGTTGAATTCACG	14	88716935	F			NA	NA	FOXN3;FOXN3	NM_005197;NM_001085471	Body;Body					NA	14:88716861-88716936			NA
cg15829728	-0.929699	83.8975	3.53228e-06	0.00345702	0.233623	0.337897	0.216583	0.349255	0.183949	0.308521	0.210484	0.338534	0.167954	0.3384	0.232148	0.344699	cg15829728	41791428	ACATCTAAAACTCCCTATCTACTAAAAAAAATAAACCAAATATACACAAC			II			CTGCTGCTGCCATATCACACACAAACTCTTCCCCTTTCACCGCGCTCGGAGAGAGCCCCA[CG]CTGTGTATACCTGGCTCACTTCCCCCAGTAGACAGGGAGCTCCAGATGCTCAGGGCCATA	37	20	31174419	CGCTGTGTATACCTGGCTCACTTCCCCCAGTAGACAGGGAGCTCCAGATG	20	30638080	F			NA	NA				chr20:31170740-31173640	S_Shore			NA		20:31174062-31174571	Unclassified_Cell_type_specific	NA
cg02175309	3.54762	83.6915	3.57166e-06	0.00347624	0.631747	0.882584	0.681841	0.86995	0.715457	0.834757	0.659061	0.834281	0.625276	0.800627	0.655442	0.814166	cg02175309	48696502	TTAACAAACTAATCTTAAATCCCCCAAAAAATAAACTAAATAATTAAAAC			II			CACTTTCTCTGTTGACAGGCTGATCTTAAGTCCCCCAAGAAATAAACTGAATGATTAAGG[CG]TTCACTTAAAAGAATGTGGAATCTTAAAAATGCAACTTATAAATTATTTTTGAATCTTAG	37	14	32073463	CGCCTTAATCATTCAGTTTATTTCTTGGGGGACTTAAGATCAGCCTGTCA	14	31143214	R			NA	NA	NUBPL	NM_025152	Body					TRUE				NA
cg21969190	2.38009	83.6868	3.57257e-06	0.00347624	0.551384	0.786274	0.616086	0.786702	0.470362	0.773678	0.504808	0.758707	0.477276	0.753683	0.43707	0.694905	cg21969190	41736365	AAATTAAATAACTAATTTTAAAATCCAAAAAAACAAAAACAACTTCCCCC			II			ATACAGTATAAATATATTTTTAAAGAAATAAACCACACTGTAGTCTTAACTGAGGAGGAA[CG]GGGGAAGTTGTCTTTGCTTCCTTGGATTCCAAAACTAGTCACCTAATTTCTTGTTTCTTC	37	5	94990682	CGGGGGAAGTTGTCTTTGCTTCCTTGGATTCCAAAACTAGTCACCTAATT	5	95016438	F			NA	NA	RFESD;RFESD;RFESD	NM_001131065;NM_001131066;NM_173362	Body;Body;Body					NA				NA
cg09749788	2.09037	83.6043	3.5885e-06	0.00348168	0.697173	0.810451	0.744117	0.806881	0.717869	0.81498	0.706031	0.789166	0.728755	0.777595	0.718491	0.797667	cg09749788	46698371	TATTATCTATCAACAACRAAATAAAAACAACRAACAACAACAACAACTCC			II			CTCTCTAGGGCTGTTGTCTGTCAACAGCGAGATGAGAACAACGGGCAACAGCAGCAGCTC[CG]TCGGCCCACGGCCGCCCCAGGGGCCCTGGGAGGGCGGGAAGGGAGACACTGCCAGACCTC	37	8	6519110	CGGAGCTGCTGCTGTTGCCCGTTGTTCTCATCTCGCTGTTGACAGACAAC	8	6506518	R			NA	NA								TRUE				NA
cg19494811	3.6679	83.3611	3.63595e-06	0.00351758	0.704318	0.895079	0.713144	0.872926	0.681381	0.847097	0.71475	0.834869	0.600942	0.854466	0.624285	0.846704	cg19494811	57638430	ATACCAAAAACATTAACTACCACACATTATAAAAATATAAAATTCCAACC			II			TCTTGATTAAGGCCATTAGTGCCCATTAAAATTTTTTTTAATTGGGTTGAATGCCTTATT[CG]GTTGGAATTTTACATTCCCACAATGTGTGGCAGCTAATGCTTCTGGCACATCTACTGAGA	37	6	34356253	CGGTTGGAATTTTACATTCCCACAATGTGTGGCAGCTAATGCTTCTGGCA	6	34464231	F			NA	NA	NUDT3	NM_006703	Body	chr6:34359620-34360802	N_Shelf			NA				NA
cg02740696	3.34885	83.2109	3.66562e-06	0.00352925	0.704242	0.832164	0.705388	0.851018	0.706793	0.854767	0.682377	0.870977	0.671848	0.853603	0.663198	0.830766	cg02740696	26688503	TATTTTCRCAACTTAATAATATACCTTTTTCAACATCRACTTTTAAAAAC			II			TTATAAAAAGGCTGCTGAGCACATCAGTATTTTGAGAAAATGCCATATGTTTTAAAAACA[CG]TTTTTAAAAGTCGATGTTGAAAAAGGCACACCACCAAGCTGCGAAAACATCACCAATGGC	37	2	74348255	GTTTTCGCAGCTTGGTGGTGTGCCTTTTTCAACATCGACTTTTAAAAACG	2	74201763	F	rs55913357		NA	NA				chr2:74347273-74347777	S_Shore			NA		2:74346472-74348474	Unclassified	NA
cg13715401	3.96832	83.194	3.66898e-06	0.00352925	0.845847	0.897811	0.824634	0.898355	0.800384	0.895121	0.860573	0.912814	0.817088	0.899752	0.832587	0.890043	cg13715401	56659430	TAAACATTTAAAACACAAAACTTTAAAAACATTAAAACACTAACCATTAC			II			CAGTGTTTGGATGAGCATTTGAGACACAAAGCTTTGGAGACATTAAAACACTGACCATTA[CG]GGCAATTTTATGAACAAGAAGAAGGATACACAAAACGTACCCTTATCTGTTTCCCCTTCC	37	9	79118591	GAGCATTTGAGACACAAAGCTTTGGAGACATTAAAACACTGACCATTACG	9	78308411	R			NA	NA	GCNT1;GCNT1;GCNT1;GCNT1;GCNT1	NM_001097636;NM_001097634;NM_001097633;NM_001490;NM_001097635	3'UTR;3'UTR;3'UTR;3'UTR;3'UTR					NA				NA
cg08815785	3.99814	83.0897	3.68979e-06	0.00353143	0.761215	0.895327	0.786392	0.88191	0.741572	0.884148	0.750665	0.882487	0.679375	0.858912	0.648387	0.865462	cg08815785	49748301	TCCTACATTTTCCCTTATACTCTAAAACTAAACTTTAATTACTCTATAAC			II			AGGACCCAATATCCTGCATTTTCCCTTGTGCTCTAAAGCTGGACTTTAGTTGCTCTGTAG[CG]TAAGGTATCCCAGAGGTTTATTGTAAGATATCCTTGGAATCCATGGGTGAAGAGGCTTAT	37	3	178970966	CGCTACAGAGCAACTAAAGTCCAGCTTTAGAGCACAAGGGAAAATGCAGG	3	180453660	R			TRUE	NA	KCNMB3;KCNMB3;KCNMB3;KCNMB3;KCNMB3	NM_171829;NM_001163677;NM_171830;NR_028135;NM_171828	Body;Body;TSS1500;Body;Body					NA				NA
cg17603219	3.3406	83.0671	3.69432e-06	0.00353143	0.674614	0.859941	0.704873	0.862033	0.698347	0.787512	0.656303	0.831734	0.652494	0.853175	0.639788	0.832608	cg17603219	54680493	ATAAACACCTCTCACAACAATTAACTAATACTACTACTCCTAAACACCTC			II			AAGTGCCTCAAGTAAGCACCTCTCACAACAGTTGACTGGTACTGCTGCTCCTGAGCACCT[CG]TGTCATAGATTTTATACTCTTACAGACTTGGAATGCAGTAGAGGTATGTGGATTTTTAGG	37	1	90401764	CGAGGTGCTCAGGAGCAGCAGTACCAGTCAACTGTTGTGAGAGGTGCTTA	1	90174352	R			NA	NA	LRRC8D;LRRC8D	NM_001134479;NM_018103	3'UTR;3'UTR					NA				NA
cg14632507	3.58853	83.0253	3.70271e-06	0.00353143	0.781043	0.892575	0.715454	0.874821	0.743965	0.846989	0.770498	0.860464	0.693848	0.874166	0.705754	0.845461	cg14632507	65679313	TACCTTACAAATAAACTCATTAAAAAACRTATTTTACAACRATACCATCC			II			TCGTTTCATCGTGCCTTACAGATGAGCTCATTGAAAAACGTGTTTTGCAGCGGTACCATC[CG]CTGAGTATGTCCAGAGGACATTTCTGGCCATATACGTGTCTTAATTGCTATCGCAGGCTT	37	3	73468875	GCCTTACAGATGAGCTCATTGAAAAACGTGTTTTGCAGCGGTACCATCCG	3	73551565	R			NA	NA	PDZRN3	NM_015009	Body					TRUE				NA
cg11027456	1.93908	82.7006	3.76866e-06	0.00357817	0.632091	0.791089	0.687664	0.789815	0.647148	0.778864	0.626716	0.775522	0.559559	0.771076	0.566503	0.792294	cg11027456	10745358	TTCTATAAAAATTAAAACCACAACAAAACCACACAACTCCTCCAACTCCA	46612393	TTCTATAAAAATTAAAACCACGACAAAACCACACGACTCCTCCAACTCCG	I	A	Red	CAAATCTGTGGCTTCTGTGGGAGTTGGGGCCACGACAGGGCCACACGGCTCCTCCAGCTC[CG]AGGGAGACGGGGCCGCGCGGCTCCTCCAGCTCTGAGGGAGACGGGGCCGCGCGGCTCCTC	37	7	799693	CGGAGCTGGAGGAGCCGTGTGGCCCTGTCGTGGCCCCAACTCCCACAGAA	7	766219	R			NA	NA	HEATR2	NM_017802	Body	chr7:796345-796926	S_Shelf			NA	7:766191-766288			NA
cg09164574	3.72992	82.6796	3.77297e-06	0.00357817	0.777045	0.872515	0.788615	0.874765	0.766828	0.871992	0.745258	0.860759	0.769607	0.879974	0.705252	0.838377	cg09164574	51722382	AAATTATAAAATCTATAAACTACAAATACAAAACCAAACATTTCRATTTC			II			CATGGGGACCAAAGTTATGAGATCTATGGGCTACAAATACAGGACCAGACATTTCGGTTT[CG]CCTGAAATTAAGAAGCAGGGTATGTTTTCATTTTTGTTAAGTGTCTCGGGAGCAGGTGTA	37	2	159994738	AGTTATGAGATCTATGGGCTACAAATACAGGACCAGACATTTCGGTTTCG	2	159702984	R			NA	NA	TANC1;TANC1	NM_033394;NM_001145909	Body;Body					TRUE				NA
cg27409870	3.89458	82.4327	3.82413e-06	0.0036165	0.824679	0.895032	0.810843	0.890938	0.761745	0.877866	0.780042	0.89279	0.764512	0.881498	0.723882	0.876224	cg27409870	51610391	ATACTTATAAAATACTAAAAACAAATTAAAAACCTTAACATCTCATTTCC			II			CGTGAGAACAGACTAATACACACACATACACTTCTCTCCCACTCCATATTTGAGGTGGAA[CG]GAAATGAGATGCCAAGGCCCTCAATCTGTTTCCAGTACTCCATAAGCACACCTCAACCTT	37	8	117635401	CGGAAATGAGATGCCAAGGCCCTCAATCTGTTTCCAGTACTCCATAAGCA	8	117704582	F		rs5894338	NA	NA								TRUE				NA
cg09115275	-2.10427	82.3292	3.84583e-06	0.00361776	0.263087	0.171101	0.250364	0.183122	0.251192	0.163704	0.253963	0.196218	0.275961	0.19907	0.288475	0.191974	cg09115275	66761408	TTAAAATTAACATCAACCTCTTCCTACCCTAATACCCCAAAAATTTCCCA	23646300	TTAAAATTAACGTCAACCTCTTCCTACCCTAATACCCCGAAAATTTCCCG	I	A	Red	AGGCCTGCCCCCAGCCAGCGAGATGTCACGCATGCAGCCGGGTGTCATCCCCAAAACTCC[CG]GGAAACTCTCGGGGCACCAGGGCAGGAAGAGGCTGACGTCAACTTTAACTCCGGGGACTT	37	10	6093271	TTAAAGTTGACGTCAGCCTCTTCCTGCCCTGGTGCCCCGAGAGTTTCCCG	10	6133277	F			NA	NA	IL2RA	NM_000417	Body					TRUE		10:6092688-6093460	Promoter_Associated	TRUE
cg03655884	3.66168	82.3238	3.84696e-06	0.00361776	0.800492	0.88616	0.738674	0.871203	0.710865	0.878093	0.720482	0.858854	0.699203	0.851969	0.732217	0.838071	cg03655884	54730341	AAATTTTTAACATAAACTTACTACTTTTTATCTATTACATTATCTTTTAC			II			ATCTTGTGTCTGAATTTTTAGCATGGACTTACTACTTTTTGTCTGTTGCATTATCTTTTA[CG]TATTTTAGTTTGTACGACAAGATGGTTTTTCTTCAATGACATCTATTCTTCTTAAGTTAG	37	8	86230419	CGTAAAAGATAATGCAACAGACAAAAAGTAGTAAGTCCATGCTAAAAATT	8	86417671	R		rs72682926	NA	NA								TRUE				NA
cg15401252	3.65291	82.2505	3.86244e-06	0.0036222	0.666188	0.888179	0.757197	0.870989	0.670075	0.850077	0.632179	0.834992	0.648677	0.847372	0.556942	0.837919	cg15401252	36632413	CATATTAAAATCTAACCTCTATAAACCTATTTCTTCATCTATAAAAAACC			II			TATCTGACCTCCATGTTAGAATCTGGCCTCTGTAAGCCTATTTCTTCATCTGTGAAAAGC[CG]CCTACCTCAGTGTCAGTGTAAAGAACAAATCAAAAATACTCAGTGAAATGTAGTGTTATA	37	4	184408755	ATGTTAGAATCTGGCCTCTGTAAGCCTATTTCTTCATCTGTGAAAAGCCG	4	184645749	R			NA	NA				chr4:184404501-184404771	S_Shelf			NA				NA
cg06783102	3.94872	82.1387	3.88616e-06	0.003633	0.806756	0.905525	0.823269	0.89116	0.767819	0.883777	0.757413	0.891892	0.711601	0.879328	0.702999	0.866996	cg06783102	40769456	AATATACTAAATTAATAAATAATCCACCAACTATTTTAACCATTAACTTC			II			GGTACACTTTAGGTATGCTGAATTAATAAATAATCCACCAGCTGTTTTAGCCATTAGCTT[CG]CTTTGTTCTCCCCAAACCTTTGGCCAGACTAAGTTATTACTGAATAATAACTGTTATTCA	37	1	169394524	GTATGCTGAATTAATAAATAATCCACCAGCTGTTTTAGCCATTAGCTTCG	1	167661148	R			NA	NA	C1orf114	NM_021179	5'UTR	chr1:169396621-169396869	N_Shelf			NA				NA
cg09423066	2.27641	82.0948	3.89553e-06	0.003633	0.745387	0.803284	0.758618	0.788986	0.733111	0.813028	0.71262	0.816415	0.714024	0.799164	0.72637	0.794837	cg09423066	31759500	ACAAAAATATAAAATCTAAACCTACAAACAAAAAAACCAACAAAAAACAC			II			CAGGGGATGGCACAGAGATGTGGGGTCTGAGCCTGCAGGCAGAGGAACCAGCAGGAGGCA[CG]GCCACCACGAAGGCTGGAGCTGGGGCACTGGCAGTGGGAGTGGAGAGGGCACAGGGGCCA	37	15	76461960	CAGAGATGTGGGGTCTGAGCCTGCAGGCAGAGGAACCAGCAGGAGGCACG	15	74249015	R			NA	NA	C15orf27	NM_152335	Body					TRUE				NA
cg21214715	4.36792	81.9793	3.92029e-06	0.00363701	0.845829	0.915141	0.854757	0.912904	0.838562	0.903285	0.822468	0.893085	0.825818	0.895152	0.797591	0.895312	cg21214715	43802358	CATTTCCAATATAACCCTTTCRCTTTTTATACTAAACRATCTAATTTTAC			II			ACTAGTGGAGATCATCCATGTACACCTACACACGGTACAGCTTACCAGAGTGAGCTCTTA[CG]TAAAATTAGATCGTCCAGTATAAAAAGCGAAAGGGTCACACTGGAAATGCAAAACTCAGT	37	1	184838445	ATTTCCAGTGTGACCCTTTCGCTTTTTATACTGGACGATCTAATTTTACG	1	183105068	F			NA	NA	FAM129A	NM_052966	Body					NA				NA
cg24260323	3.81294	81.974	3.92144e-06	0.00363701	0.828319	0.905001	0.848373	0.889736	0.81035	0.886469	0.81567	0.883801	0.811118	0.89414	0.789921	0.870322	cg24260323	62638349	CCAAATTTATCACCATACACAACTATATAATAACAATATATTAAACCCTC			II			TGTCCTTCTATATATTTCTTTCTTTGAGAAAGTGAACCCTTGAAGGTGTACTTCGTATAG[CG]AGGGTCTAACATATTGTCATTACATAGTTGTGCATGGTGACAAATTTGGAATTAATCAAT	37	15	47497566	CAAATTTGTCACCATGCACAACTATGTAATGACAATATGTTAGACCCTCG	15	45284858	F			NA	NA								TRUE				NA
cg16566353	3.382	81.8878	3.94004e-06	0.00363838	0.692428	0.848332	0.712093	0.859024	0.686567	0.829469	0.680546	0.851884	0.666871	0.80295	0.603735	0.818139	cg16566353	63714300	TTTCTTCAACTTATTTCATCTATCTTTTTAAACAACAAATTCCAAAATAC			II			GGCCTAAAATCTTGGAAGTACATGTCCATGAATACAAATTTTAAAGGATGAAAATCTTAC[CG]TACTTTGGAACTTGCTGTTTAAAAAGACAGATGAAATAAGTTGAAGAAACCTCATGTAAT	37	3	37860954	TTCTTCAACTTATTTCATCTGTCTTTTTAAACAGCAAGTTCCAAAGTACG	3	37835958	F			NA	NA	ITGA9	NM_002207	3'UTR					NA				NA
cg25198255	0.645213	81.8626	3.94551e-06	0.00363838	0.474939	0.601635	0.512888	0.587807	0.447532	0.621801	0.458509	0.579478	0.465887	0.599507	0.417476	0.573784	cg25198255	50617403	ACATATTCACCCAACAAAACACCACCTTCTCAAATAAATATATATATTCA	53784407	ACGTATTCGCCCAACAAAACGCCGCCTTCTCGAATAAATATATATATTCG	I	C	Grn	AGGCGGCGTTCTGCTGGGCGAACACACACACACACTCGAGAAGGTGGCACTCCAGCTGGG[CG]AACACACACACCCACTCGAGAAGGCGGCGTTCTGCTGGGCGAACACGCACACACACTCGA	37	10	134878094	GCGTGTTCGCCCAGCAGAACGCCGCCTTCTCGAGTGGGTGTGTGTGTTCG	10	134728084	F	rs35376520		NA	NA				chr10:134876330-134878539	Island			NA	10:134726203-134728529			NA
cg00981146	3.32616	81.8173	3.95534e-06	0.00363838	0.720987	0.873776	0.781033	0.845309	0.725418	0.850625	0.724643	0.849165	0.679877	0.858204	0.672507	0.817082	cg00981146	45775510	ATTTACAAATTCCCTCTAACTATAAACTAATTTTATAACTTAATATTCCC			II			AGCTTAAGAAAGACAGAATGGCTTAAAAATCAAAGATGAGATGAAGTGGACTGGGGGTCT[CG]GGAACACCAAGTCACAAAATCAGCTTACAGTCAGAGGGAACTTGCAAATGATCTGATTCA	37	10	79117696	CGGGAACACCAAGTCACAAAATCAGCTTACAGTCAGAGGGAACTTGCAAA	10	78787702	F			NA	NA	KCNMA1;KCNMA1;KCNMA1;KCNMA1	NM_001161353;NM_001161352;NM_002247;NM_001014797	Body;Body;Body;Body					TRUE				TRUE
cg27382860	4.39311	81.6641	3.98885e-06	0.0036557	0.889047	0.936555	0.887745	0.927239	0.873511	0.920631	0.870993	0.918143	0.860261	0.927222	0.86895	0.912881	cg27382860	34663443	CTCCATATACAATAAAAATAAAACATATCCCTCCATATACAATAAAAACA	48677400	CTCCGTATACGATAAAAATAAAACGTATCCCTCCGTATACGATAAAAACG	I	A	Red	CGTCCTCACCGCACACGGAGGCACCCGCTCCGTCCTCACCGCACACGGAGGGACACGCTC[CG]TCCTCACCGCACACGGAGGGACACGCTCCATCCTCACCGCACACGGAGGGACACGCTCCG	37	7	151300485	CTCCGTGTGCGGTGAGGATGGAGCGTGTCCCTCCGTGTGCGGTGAGGACG	7	150931418	F			NA	NA	PRKAG2;PRKAG2;PRKAG2	NM_016203;NM_001040633;NM_024429	Body;Body;Body	chr7:151300169-151300726	Island			NA	7:150931103-150931644			NA
cg11952263	3.08588	81.5936	4.00437e-06	0.0036557	0.605428	0.844504	0.727069	0.840096	0.666845	0.831276	0.705687	0.805414	0.674416	0.84142	0.618149	0.826226	cg11952263	37711391	AAAAAAACTCATTTCCCTCTCAAAAATACCRTAAATTATTTTCAATAAAC			II			AGGTGCCTGATGAGAGAACTCATTTCCCTCTCAAAAATACCGTGAGTTATTTTCAGTAGG[CG]AAAAGTTCTCAGATAAAACTGTCCGTTTTACATCCGTATCCCCCTGTGTAGGTAGGTTCT	37	21	15437169	CGCCTACTGAAAATAACTCACGGTATTTTTGAGAGGGAAATGAGTTCTCT	21	14359040	R			NA	NA				chr21:15436119-15436962	S_Shore			NA				TRUE
cg01162053	3.00197	81.5829	4.00675e-06	0.0036557	0.602046	0.806995	0.615437	0.767184	0.524298	0.776787	0.608585	0.752945	0.648862	0.814566	0.584955	0.838617	cg01162053	41774419	TTCTATCTTAACAAAATCTTATTCTATCTCCCAACCTACTAAACTAACRC			II			GGAGGCTGAGGTGGGAGGATCATTTGAACTCGGGAGGTGGAGGTTGCAGTTAGCCGAGAT[CG]CGTCAGCCTAGCAGGCTGGGAGACAGAACAAGACCTTGTCAAGACAGAAAGAAAGAAAGA	37	20	4991784	CGCGTCAGCCTAGCAGGCTGGGAGACAGAACAAGACCTTGTCAAGACAGA	20	4939784	F	rs71197740		NA	NA	SLC23A2	NM_203327	TSS1500					NA				NA
cg05849499	1.02225	81.4346	4.03965e-06	0.00367576	0.723608	0.655239	0.724454	0.654598	0.697444	0.67623	0.710322	0.666512	0.724039	0.661911	0.726952	0.667539	cg05849499	54628354	TTATCTCCCTTAACATCCCCTTCAACCTTTCTCTTAAACATAATAATAAC			II			TCACCTTGGCTTTATCTCCCTTAGCATCCCCTTCAGCCTTTCTCTTGGGCATGGTGGTGG[CG]GCGACGGCAGCAGGACGTAGGTGCTGGACGCGGGATGCAGTGGCGCGCGGGCTTTGGTCG	37	16	26044141	TATCTCCCTTAGCATCCCCTTCAGCCTTTCTCTTGGGCATGGTGGTGGCG	16	25951642	R			NA	NA	HS3ST4	NM_006040	Body					NA	16:25951642-25951742			NA
cg27412613	3.11666	81.3741	4.05319e-06	0.00367814	0.81947	0.859522	0.825628	0.860787	0.801908	0.866333	0.793289	0.875792	0.820011	0.864231	0.834385	0.862268	cg27412613	26744393	TCAAAAAAACAAACACTAAACAAAAATCAAACCACTCCAAAAAACAAACA	30649363	TCGAAAAAACGAACGCTAAACGAAAATCAAACCGCTCCGAAAAACGAACG	I	C	Grn	GGATCAGAGCGCTCGGAGAAGCGGACGCTAAGCGAGGATCAGACCGCTCCGAGAAGCGGA[CG]CTAAGCGAGGATCAGAGCGCTCGGAGAAGCGGACGCTAAGCGAGGATCAGAGCGCTCGGA	37	17	79183705	TCGGAGAAGCGGACGCTAAGCGAGGATCAGACCGCTCCGAGAAGCGGACG	17	76798300	R	rs12936079		NA	NA	AZI1;AZI1	NM_014984;NM_001009811	Body;Body	chr17:79183373-79183967	Island			NA	17:76797830-76798529			NA
cg09758937	4.38351	81.1827	4.09633e-06	0.00369773	0.856708	0.919346	0.870951	0.922776	0.84818	0.916907	0.866031	0.921768	0.80852	0.906504	0.816721	0.894993	cg09758937	38668324	AAAAATAATCRCCTACAACCACRAATATACTCAAAAACAAAATAATAATC			II			TTCTTGTGTTGAATGCTTGTTTCAGCTATGTTTACTCTTCCTTAATAATAGCAGCCTTTG[CG]ACTATCATTCTGCCTCTGAGTATACCCGTGGTTGCAGGCGATCATCCTTGTTATGTTCTG	37	2	100230232	AGGATGATCGCCTGCAACCACGGGTATACTCAGAGGCAGAATGATAGTCG	2	99596664	F			NA	NA	AFF3;AFF3	NM_001025108;NM_002285	Body;Body					TRUE				NA
cg13661648	3.42058	81.1738	4.09837e-06	0.00369773	0.80916	0.884867	0.821016	0.88903	0.793647	0.888533	0.78684	0.860905	0.770715	0.906934	0.767438	0.876734	cg13661648	70649379	TAAAAACTTCCAAAATCCCCCAACAAAAACAAATACTAATACCATATTTC			II			TCCACCATGAGTAAAAGCTTCCAGAATCCCCCAACAGAAGCAGATGCTAGTGCCATGTTT[CG]CGTACAGCCTGCAGATCTGTGAGCCATTTAAAGCTCTTTTCTTCGTAAATTAGGTAACTT	37	6	33035284	AAAAGCTTCCAGAATCCCCCAACAGAAGCAGATGCTAGTGCCATGTTTCG	6	33143262	R	rs73400034		NA	NA	HLA-DPA1	NM_033554	3'UTR					NA				NA
cg09406584	4.27428	81.1326	4.10773e-06	0.00369773	0.835187	0.916402	0.836096	0.907345	0.834309	0.907877	0.807944	0.903872	0.833192	0.906807	0.793586	0.879271	cg09406584	37698345	AACTAAATCAATCTTTTTTATTTTTACCAATTTAAACAACACATTATTTC			II			GCTCTTAACCACTATGCTATATTACCTTGTATGGATCTAGGGATCCAGGAAAATACAAAT[CG]AAACAATGTGTTGTCCAAACTGGCAAAAATAAAAAAGATTGACCTAGTCAACGTGGAAAA	37	2	232641742	CGAAACAATGTGTTGTCCAAACTGGCAAAAATAAAAAAGATTGACCTAGT	2	232349986	F			NA	NA	PDE6D	NM_002601	Body	chr2:232645313-232646505	N_Shelf			NA				NA
cg13057506	0.674812	81.0512	4.12631e-06	0.00370398	0.403348	0.630595	0.380256	0.591114	0.367695	0.563612	0.34127	0.523614	0.407089	0.559698	0.341725	0.516917	cg13057506	63796470	ACTCTATACAACATATTAACTACACTAAATATCATAAACAATTATAACAC			II			CCTAGGCTACAACTCTGTACAGCATGTTAACTGCACTGAATATCATAGGCAGTTGTAACA[CG]TGGTGTTTGTGTGTCTACACATAGGAAAGGTATGGTAAAAATATGATATTATAATTTAAT	37	15	42064259	CTCTGTACAGCATGTTAACTGCACTGAATATCATAGGCAGTTGTAACACG	15	39851551	R		rs12324066	NA	NA				chr15:42066488-42067230	N_Shelf			NA				NA
cg08208899	2.58502	81.006	4.13667e-06	0.00370398	0.645861	0.818216	0.557806	0.768856	0.612623	0.796667	0.645389	0.757374	0.614613	0.770943	0.573125	0.762045	cg08208899	47752313	ATTCCAAAAACATTCCCTTAAAAAAAATACTTATAAATTTAAAAACTCTC			II			TCATATCTAAGGCATACACACACAAGCCTCACTTCCTTCTTTTTCTCCCTGACTCTCTTA[CG]AGAGCTCCTAAACTCATAAGCATTTCTCTTAAGGGAATGTCCTTGGAACTCCAGCAGTAT	37	2	181931215	CGAGAGCTCCTAAACTCATAAGCATTTCTCTTAAGGGAATGTCCTTGGAA	2	181639460	F			NA	NA								TRUE				NA
cg06186808	2.87811	80.8314	4.17699e-06	0.0037181	0.856822	0.86364	0.848496	0.869034	0.843838	0.872209	0.843194	0.871494	0.843648	0.871376	0.851958	0.878191	cg06186808	58694309	TACTACTCTAAATAACCTCTACCTTACTATACTTTAAAAACRAACAAACC			II			CCTGCTCAAGGTGCTGCTCTGGGTGGCCTCTGCCTTGCTGTACTTTGGAAGCGAACAGGC[CG]CCCGCCTTCTGGGCAGCCCCTGCTTACGGCGCCTCTACCATGCCTGGCTGGCAGCAGTGG	37	14	24600901	GCTGCTCTGGGTGGCCTCTGCCTTGCTGTACTTTGGAAGCGAACAGGCCG	14	23670741	R			NA	TRUE	FITM1	NM_203402	1stExon	chr14:24601498-24601700	N_Shore			NA				NA
cg05008825	3.14938	80.7483	4.19635e-06	0.0037181	0.839806	0.885258	0.839586	0.88202	0.839811	0.892169	0.827613	0.867505	0.83627	0.872131	0.819167	0.891604	cg05008825	29686412	CTTCCAATAAAACCAATAAAACCRACAACACCACTCTCACCTAAAAAACC			II			TATCACTGAAAGTGATGAATGGTGCAACACTTCTTCTAATCACTTTTTTCAGGGGGAACG[CG]GTCCCCCAGGTGAGAGTGGTGCTGCCGGTCCTACTGGTCCTATTGGAAGCCGAGGTCCTT	37	7	94045725	TTCCAATAGGACCAGTAGGACCGGCAGCACCACTCTCACCTGGGGGACCG	7	93883661	F	rs67745466	rs72658141	NA	NA	COL1A2	NM_000089	Body					NA				NA
cg26023902	3.65828	80.6691	4.2149e-06	0.0037181	0.707948	0.88578	0.774449	0.873967	0.737256	0.852493	0.770069	0.889381	0.73014	0.845605	0.711201	0.837039	cg26023902	11800333	AATCTTCCTTTTACCTCCTATTACACCTTAATAACCATTAAAAAATAACC			II			CGACTTCTTGAAATCTTCCTTTTGCCTCCTGTTGCACCTTAATGGCCATTAGGAAATGGC[CG]TCATTGTATCAGGGGAGGTGCCAAGACCAGTCCTTTGCTAGTTTCTGGAGGATATTGCAT	37	6	133407909	CGGCCATTTCCTAATGGCCATTAAGGTGCAACAGGAGGCAAAAGGAAGAT	6	133449602	R			NA	NA	LOC285735	NR_026969	TSS1500					NA				NA
cg03847373	-2.9557	80.6128	4.22814e-06	0.0037181	0.0738747	0.111138	0.0676008	0.109423	0.0771791	0.106011	0.0776531	0.118035	0.0772595	0.127275	0.0836312	0.101173	cg03847373	16643361	AATCCTATCCCTCCCAAAAAAAAACTCACRATTAAATTAAAACTTCTAAC			II			GTGGATAACTGCCTCGGACTTGGCGGGGCCGGTCCCCACCTGAAGCTCACCTCAGGCAGT[CG]CTAGAAGTTCCAATCCAATCGTGAGCTTTCCTCTGGGAGGGACAGGATCCCCTTCAACTC	37	5	50265767	CGCTAGAAGTTCCAATCCAATCGTGAGCTTTCCTCTGGGAGGGACAGGAT	5	50301524	F			NA	NA				chr5:50265085-50265737	S_Shore		RDMR	TRUE	5:50300853-50301689			NA
cg00611301	3.99129	80.507	4.25315e-06	0.0037181	0.766438	0.899278	0.740994	0.899291	0.807127	0.881326	0.775124	0.893443	0.717375	0.856506	0.715117	0.852737	cg00611301	35637349	ATATCATAAACCAAAACTAAACRTACACATCTAATCAAACAAAAAATATC			II			TGCATTCTGCCATATCATGAACCAGGGCTAGGCGTACACATCTGATCAGGCAAGAAATGT[CG]AATAATTACACAGAATTATATTTACTACAAGTTCCTTCTCTATACTCTTCCAAAGTTATA	37	6	125619982	CGACATTTCTTGCCTGATCAGATGTGTACGCCTAGCCCTGGTTCATGATA	6	125661681	R			NA	NA	HDDC2	NM_016063	Body	chr6:125622704-125623117	N_Shelf			NA				NA
cg10256726	2.17103	80.504	4.25387e-06	0.0037181	0.661525	0.814359	0.699538	0.787987	0.617494	0.781237	0.596798	0.778377	0.58219	0.782405	0.592461	0.773194	cg10256726	59621338	AATAACATCAACAAAAAATTAAAACAATCCAAAACAACAAAACCAAACTC			II			TGAATGCCAATTCATGAAGTCTTAACAATTGGTTCTTTATTTTTGTTTTCAATTTATGGC[CG]AGTTTGGTTTTGCTGTTTTGGACTGTCTCAACTCCCTGCTGATGCCACCATACAGAGTCA	37	14	35514333	GTGGCATCAGCAGGGAGTTGAGACAGTCCAAAACAGCAAAACCAAACTCG	14	34584084	F	rs34919620		NA	NA	FAM177A1;FAM177A1;FAM177A1	NM_001079519;NM_173607;NM_001079519	1stExon;TSS1500;5'UTR	chr14:35515262-35515937	N_Shore			NA				NA
cg05717160	-4.10555	80.4905	4.25707e-06	0.0037181	0.0855931	0.0543027	0.0696615	0.0507881	0.0770391	0.0549554	0.0817073	0.0539528	0.089624	0.0580803	0.0921424	0.0543036	cg05717160	63633425	AAAACCAAACCTAAAACAAACCTAACAACCATAAAATTTCCTCCTTTTTC			II			GGCGCGAGGTTAGTGGTAGCTGGGTGCAGACGCCGTGGCGCTGGTGAGTAAAGGCAGAGG[CG]AAAAAGGAGGAAACCTCATGGCTGTCAGGTCTGTCCCAGGCCTGGTTCCCTGCCAGGCAC	37	10	105156505	GAACCAGGCCTGGGACAGACCTGACAGCCATGAGGTTTCCTCCTTTTTCG	10	105146495	F			NA	TRUE	USMG5;PDCD11	NM_032747;NM_014976	TSS1500;5'UTR	chr10:105155820-105156484	S_Shore			NA	10:105145670-105146496	10:105155717-105156833	Promoter_Associated	NA
cg27511181	0.603017	80.389	4.28128e-06	0.0037181	0.421603	0.569994	0.370996	0.55572	0.393791	0.538413	0.408088	0.593099	0.390655	0.588811	0.341714	0.491916	cg27511181	44784333	TCTTATCCCCTAAACCATTTAAAAAATACAAACATCCTAACACTAAAAAC			II			GACACTTTTTTTCTTGTCCCCTGAACCATTTGAAAGATGCAGACATCCTGACACTAAGAA[CG]AGGATGGCTTTCTGTATCACCACATTACCGTCAAATTGCTCAAGAAATGGAACATCAGTT	37	17	78685224	CTTGTCCCCTGAACCATTTGAAAGATGCAGACATCCTGACACTAAGAACG	17	76299819	R			NA	NA	RPTOR;RPTOR	NM_001163034;NM_020761	Body;Body					TRUE				NA
cg02092589	3.46237	80.3774	4.28404e-06	0.0037181	0.62102	0.877852	0.577564	0.839141	0.672534	0.836545	0.632498	0.82982	0.685638	0.836921	0.639116	0.786576	cg02092589	11639340	TAAAACAACRTAAATTTTACCTTACRAAAAACTTCTACATTAAATTCTTC			II			TGCACACAGCATGGGGCAACGTGGATTTTGCCTTGCGGGGGGCTTCTGCATTAAGTTCTT[CG]TTCTTTAAAGGACAGTCTTCACTTCTAAGACCCACCTCATCATGAGTGATGCTTTGTTAT	37	6	160498383	CGAAGAACTTAATGCAGAAGCCCCCCGCAAGGCAAAATCCACGTTGCCCC	6	160418373	R			NA	NA	IGF2R	NM_000876	Body					TRUE				NA
cg05302542	-5.09146	80.3681	4.28629e-06	0.0037181	0.0520341	0.0257783	0.0390998	0.0263772	0.0535875	0.0278072	0.0540699	0.0323233	0.0603549	0.0274664	0.0521593	0.0255053	cg05302542	35680413	AAATTACCCCATAAATCACATAACTACTAAAATCAAAAAACAACTCTACA	22751302	AAATTACCCCATAAATCGCGTAACTACTAAAATCGAAAAACGACTCTACG	I	C	Grn	AGACATTTTTATTGTAGAAAATTTCAAGATACACAGAAGTGGAATAACCCGATGAAGCCG[CG]TAGAGTCGCTCTCCGACCTCAGCAGTTACGCGACTCATGGGGCAATCTTGTTTCCTCTAT	37	17	73286267	AGATTGCCCCATGAGTCGCGTAACTGCTGAGGTCGGAGAGCGACTCTACG	17	70797862	F	rs73358212		NA	NA	SLC25A19;SLC25A19;SLC25A19	NM_001126122;NM_021734;NM_001126121	TSS1500;TSS1500;TSS1500	chr17:73285180-73285854	S_Shore			NA	17:70797860-70797895	17:73284790-73286493	Promoter_Associated	NA
cg24057637	-3.40764	80.3672	4.28651e-06	0.0037181	0.109275	0.0941873	0.11255	0.084758	0.105539	0.0840569	0.110458	0.0847792	0.105129	0.0843944	0.104319	0.0797516	cg24057637	48663388	TCCCAATTCTTACCTAATTTAAAAAAAAACCRCAACCCTTCTACTAATAC			II			CTCCCGCGGCCTCCCAATTCTTGCCTAATTTGGAAGAGAGCCGCAGCCCTTCTGCTGATG[CG]CGCGCGCTGGCGCCTTTTTAAGGCAACTGGCGGAGTGGCGGCTCCACCAGAGCCTGGGAG	37	11	66176608	CCCAATTCTTGCCTAATTTGGAAGAGAGCCGCAGCCCTTCTGCTGATGCG	11	65933184	R			NA	NA				chr11:66176034-66176649	Island	high-CpG:65933135-65933264		NA	11:65932611-65933298	11:66175758-66177101	Unclassified	NA
cg13491848	2.89745	80.3369	4.29376e-06	0.0037181	0.657326	0.856696	0.71759	0.819409	0.658667	0.824626	0.616087	0.835135	0.637004	0.7996	0.605768	0.782913	cg13491848	55643321	TAATATTTAATCCACATTATAATAAAAAAAACTACCCAAACTCTAAACTC			II			GCAATACAGGGTAGTATTTGATCCACATTATGGTAGAAAGAGCTGCCCAAACTCTGAACT[CG]TACTAGTTCTTATTTATCAAAGTAACACCCAAGATTCTAAAAGCTTTGGAGGGACTTCTT	37	4	120991796	CGAGTTCAGAGTTTGGGCAGCTCTTTCTACCATAATGTGGATCAAATACT	4	121211244	R			NA	NA				chr4:120987617-120988156	S_Shelf			NA		4:120991736-120991803	Unclassified_Cell_type_specific	NA
cg13518270	1.83956	80.2542	4.31367e-06	0.0037181	0.476771	0.750113	0.560223	0.766721	0.540978	0.627891	0.474917	0.713954	0.486518	0.729131	0.440297	0.709943	cg13518270	29803473	TCTAACAAAAATAACAATATACTACCTACCAAACACCAAACTAAAAACTC			II			TGAGTAAAAACATGACTATCACTTTTGGTCTTTAATATCTTGAATTAAAGATAGCGCACT[CG]AGTCCCCAGCCTGGTGTCTGGCAGGCAGCACACTGCCATTTCTGCTAGATTGCCTCAACT	37	20	50415588	CGAGTCCCCAGCCTGGTGTCTGGCAGGCAGCACACTGCCATTTCTGCTAG	20	49848995	F	rs6021445		NA	NA	SALL4	NM_020436	Body	chr20:50417312-50419045	N_Shore		RDMR	NA				NA
cg01886234	2.72725	80.2419	4.31663e-06	0.0037181	0.760143	0.8446	0.793455	0.865098	0.759462	0.84804	0.780382	0.841554	0.761496	0.842349	0.801313	0.8641	cg01886234	61705439	AAAACAAATACATTCAAAACACAAACCCCAACATCACCCCAAAAACAACA	66775334	AAAACAAATACGTTCAAAACACAAACCCCGACATCACCCCAAAAACAACG	I	A	Red	GCCCCTGCACAGGAGACAAGTGCGTTCAGGGCACAGGCCCCGACATCACCCCAAGGACAA[CG]GCACAAGTAGAGAGAAACTACCTACCTCACTTCAAATTATGTTTGGACTTGACAAAAATG	37	16	70367582	GAGACAAGTGCGTTCAGGGCACAGGCCCCGACATCACCCCAAGGACAACG	16	68925083	R			NA	NA	DDX19B;DDX19B;DDX19B	NM_001014451;NM_007242;NM_001014449	3'UTR;3'UTR;3'UTR					NA				NA
cg09936146	1.86582	80.2004	4.3267e-06	0.0037181	0.649028	0.734872	0.632485	0.75885	0.651213	0.764458	0.60131	0.777739	0.575084	0.746494	0.543227	0.762244	cg09936146	40659305	AATAACCTAATTTAACTAACAAAAAACCAAAATCAAACCCACCTAACCCC			II			CTCCATTCCAAACCTTAAGAAGAGTTTGAGGGAAAGACACCAGGTTGTGTCTCTAGGGCA[CG]GGGTCAGGTGGGCTTGACCTTGGTTCCCTGTCAGCTAAACTAGGTCATTCCAAAGTGCAG	37	17	54589122	CGGGGTCAGGTGGGCTTGACCTTGGTTCCCTGTCAGCTAAACTAGGTCAT	17	51944121	F			NA	NA				chr17:54587954-54588499	S_Shore			NA				NA
cg16550500	4.10562	80.1615	4.33613e-06	0.0037181	0.793529	0.904541	0.820047	0.908964	0.773945	0.887306	0.770191	0.880957	0.738134	0.897987	0.718609	0.899065	cg16550500	19787364	AAACATTCATATCAAACAAAATCAATATCTCACCAATCAACAATTACTAC			II			GTACCCTATGCTCTGAAAAGGATCCAGAAAAGTACCCCAAGTTGGGGGATGAGATTTTTA[CG]CAGTAATTGTTGACTGGTGAGACATTGACTCTGTTTGACATGAATGTTTATGGTTGTGTT	37	14	51556555	CGCAGTAATTGTTGACTGGTGAGACATTGACTCTGTTTGACATGAATGTT	14	50626305	F	rs3007082		NA	NA	TRIM9;TRIM9	NM_015163;NM_052978	Body;Body	chr14:51560116-51562487	N_Shelf			NA				NA
cg18444231	4.09906	80.1261	4.34474e-06	0.0037181	0.786735	0.910396	0.817975	0.888999	0.804763	0.884148	0.827797	0.885019	0.761939	0.877956	0.79232	0.870965	cg18444231	56792320	TCAACAATAAAAAACRAATTTAATCCAACAATATAACCTAAAAATTCRAC			II			GGGCTGATGTCTCAGCAGTGAAGGGCGGATTTGGTCCAGCAGTGTGACCTGGGGGTTCGG[CG]TGCTTCTGAGGTAGGCTGAGGCAATGGTATAGCCAAGGAGGCTAAATCAGAGGGCGAGGG	37	17	55058723	CGCCGAACCCCCAGGTCACACTGCTGGACCAAATCCGCCCTTCACTGCTG	17	52413722	R			NA	NA	SCPEP1	NM_021626	Body	chr17:55055296-55055555	S_Shelf			NA				NA
cg17726535	3.73396	80.0995	4.35122e-06	0.0037181	0.767234	0.892291	0.799673	0.874867	0.750964	0.867698	0.726579	0.891305	0.727135	0.85585	0.76366	0.843579	cg17726535	40742461	ATATTTTTTATCTTTTTATCTTATCACTAATACRTTATAAATAACCAAAC			II			TTTGATCAATGGAAACCCTGAGTGGTTTATCTTTCCCTGGCTGAAGTTTTTGGGGGGAAG[CG]CTTGGTTATCTACAACGCATCAGTGATAAGATAAAAAGATAAAAAACATAATCCCCACCC	37	19	15441195	TGTTTTTTATCTTTTTATCTTATCACTGATGCGTTGTAGATAACCAAGCG	19	15302195	F			NA	NA				chr19:15442261-15443077	N_Shore			NA		19:15440974-15441271	Promoter_Associated_Cell_type_specific	NA
cg07307335	3.32458	79.9988	4.37585e-06	0.00371913	0.659389	0.859272	0.609919	0.849259	0.678243	0.787792	0.584687	0.787248	0.595182	0.816405	0.583994	0.797789	cg07307335	62806446	TTTTTAATACTAATACTTTTACTACTTATTCTTAAACTATTTTACCATAC			II			CAAACAGCATCATGCAATACTGACTTGTCAAGTACAACTGGAGGTGAGAAAACAGAGCAG[CG]TATGGCAAAATAGTCTAAGAACAAGTAGTAAAAGCATCAGCATCAAAAACTCCAGGCTAT	37	8	12602187	TTTTGATGCTGATGCTTTTACTACTTGTTCTTAGACTATTTTGCCATACG	8	12646558	F	rs76713927		NA	NA	LONRF1	NM_152271	Body					NA				NA
cg12768993	4.02471	79.9846	4.37934e-06	0.00371913	0.786201	0.904064	0.793442	0.866288	0.759483	0.889174	0.784278	0.872875	0.751703	0.90033	0.710002	0.880489	cg12768993	24612474	CTTTAAACTATCTTTAAAAATAATCCTAAATCTTATAAAACCTACTTTCC			II			ACCAAAAACAATAAACCTTTTATGACTTAACCAAGGAAGCACAAATTATCTCCAAAGAGG[CG]GAAAGCAGGCCTTACAAGATCCAGGACCACCCCCAAAGACAGTTCAAAGAAAGCAAAGTT	37	11	108767893	TTTGAACTGTCTTTGGGGGTGGTCCTGGATCTTGTAAGGCCTGCTTTCCG	11	108273103	F			NA	NA	DDX10	NM_004398	Body					TRUE				NA
cg01703291	2.64454	79.9593	4.38557e-06	0.00371913	0.789553	0.847244	0.795132	0.857493	0.794294	0.853849	0.774486	0.827645	0.775271	0.830353	0.783139	0.849939	cg01703291	57616345	ATCTAAAACAACAAAACAAAACTCAAACAAACAAAAAACCAAAAATCCAC			II			ATCATCTGTGTGCCGTCAAAAACCCTGCCATTGCTCTCCTCGCCTGTATGCTTTTGTTCA[CG]TGGACCTTTGGCTCTCTGCTTGCCTGAGTCCTGCCCTGTTGCTCCAGACCTACCCTGATT	37	15	85574661	CGTGGACCTTTGGCTCTCTGCTTGCCTGAGTCCTGCCCTGTTGCTCCAGA	15	83375665	F			NA	NA	PDE8A;PDE8A	NM_173454;NM_002605	Body;Body					TRUE				NA
cg06255943	2.17944	79.7993	4.42519e-06	0.00372996	0.625887	0.776892	0.70057	0.782189	0.660037	0.778012	0.664148	0.779007	0.67218	0.798781	0.656143	0.750634	cg06255943	37633468	AACTTTCACATATCACAAAATATAATTCTTTTAAATTTTTTTCCCCAACC			II			ATTTGGCATACCTGTTTTTTGTACAGCCCAGGAAACAGGAACGGTTTTGACATTTTTAAA[CG]GTTGGGGAAAAAAACCCAAAAGAATCATATTTTGTGACATGTGAAAGTTATATGAAATTC	37	7	16922326	CGGTTGGGGAAAAAAACCCAAAAGAATCATATTTTGTGACATGTGAAAGT	7	16888851	F	rs10950638		NA	NA	AGR3	NM_176813	TSS1500					NA				NA
cg21392868	2.9694	79.7993	4.4252e-06	0.00372996	0.829065	0.873091	0.842296	0.872661	0.825145	0.877171	0.826349	0.86637	0.841856	0.861133	0.82115	0.885549	cg21392868	72616509	CAACCTCCACAAATCAAAAAACTACAAAATCTACTAAACRAAAAACAACC			II			TTCTGGAGGGTCAGCCTCCACAGGTCAGAGAGCTGCAGGATCTGCTGGACGGAGGACAGC[CG]CCCCGGCCACAGGTTCTCGGCGTGCATGGTGGCGTGCCCGCTGAAGCAGTGATCTTCATA	37	1	11983333	AGCCTCCACAGGTCAGAGAGCTGCAGGATCTGCTGGACGGAGGACAGCCG	1	11905920	R			NA	NA	KIAA2013	NM_138346	Body	chr1:11985643-11986634	N_Shelf			NA	1:11905909-11906008			NA
cg04651621	3.96568	79.697	4.45076e-06	0.00372996	0.704353	0.905941	0.775544	0.888748	0.724295	0.879265	0.676424	0.863509	0.669463	0.861451	0.617795	0.839168	cg04651621	71713365	CATTATTATCCTATCCRAAATCRACAAACTACRATCTACTATCTATCTTC			II			ACCGGATATTTCATTATTATCCTGTCCGGAGTCGGCAAACTACGGTCTACTATCTGTCTT[CG]TATACGTCAAAAGCTAAGAATGGTTTTTACATTTTTAAATGACTGGGGAGGGAGGGCCAG	37	6	30292292	CGAAGACAGATAGTAGACCGTAGTTTGCCGACTCCGGACAGGATAATAAT	6	30400271	R			NA	NA	HCG18;HCG18	NR_024052;NR_024053	Body;Body	chr6:30294169-30295071	N_Shore			NA				NA
cg17052756	1.74885	79.6817	4.45459e-06	0.00372996	0.630331	0.767818	0.676049	0.731271	0.661593	0.761442	0.65318	0.768886	0.680313	0.742248	0.661629	0.737029	cg17052756	59657485	CAAATAAAAAAAACAACTCAAACTAAAACCCTAAAATAAAAACCTACCCA	61708500	CAAATAAAAAAAACAACTCGAACTAAAACCCTAAAATAAAAACCTACCCG	I	A	Red	CCTGCCCTCTTTCTCACTCACTCCAGCCCCACTGGCCTCCCTGCAGTTCCTCCAGCACAC[CG]GGCAGGCTCCCACCTCAGGGCCCCAGTCCGAGCTGTTCCCTCTACTTGGAATGCTGTTCT	37	7	28143676	CGGGCAGGCTCCCACCTCAGGGCCCCAGTCCGAGCTGTTCCCTCTACTTG	7	28110201	F	rs35717384		NA	NA	JAZF1	NM_175061	Body					TRUE				NA
cg17136548	3.87329	79.5878	4.47823e-06	0.00372996	0.763766	0.889701	0.806599	0.892032	0.719233	0.854472	0.752104	0.862391	0.743858	0.86997	0.695787	0.858609	cg17136548	26801497	AATACATTTTACTCCCAAATATAAACTTTACTTTTCCAATATTTATTTAC			II			ATGCATTTTAAGATACATTTTACTCCCAAATATAAGCTTTGCTTTTCCAGTATTTGTTTA[CG]TATTTGTTTAATAAGAACAAAGTTTAATTTGTCAAGTTAAACAAAATTTAACATAACTTT	37	8	441881	CGTAAACAAATACTGGAAAAGCAAAGCTTATATTTGGGAGTAAAATGTAT	8	431881	R			NA	NA	C8orf42	NM_175075	3'UTR					NA				NA
cg08259137	3.94087	79.549	4.48802e-06	0.00372996	0.811429	0.888282	0.823831	0.89135	0.787045	0.867612	0.785269	0.873757	0.757963	0.882695	0.751824	0.84363	cg08259137	74675483	TACTAAAACCACTAAACTACTTACTTTAAAATAATTAATTTTAACTAAAC			II			CATTGTGAATGTACTAAAGCCACTGAGCTGCTTACTTTAAAATGGTTAATTTTAGCTGGG[CG]CGGTGGCTCACACCTGTGATCCCAGCACTTTGGGAGGCTGAGGTGGGCGGATCACGAGGT	37	16	68007294	ACTAAAGCCACTGAGCTGCTTACTTTAAAATGGTTAATTTTAGCTGGGCG	16	66564795	R			NA	NA				chr16:68003407-68003759	S_Shelf			NA				NA
cg00569418	1.8537	79.5329	4.49211e-06	0.00372996	0.708714	0.783094	0.722132	0.774145	0.727182	0.778502	0.729273	0.759325	0.724156	0.774098	0.740621	0.766748	cg00569418	49698424	AATATCCCCAACTACAAAAAACTAAACACAATTAAACCTTAAAAAAACCC			II			CAGTCTCCCCACCTCCCCCCAACACTCGACATTGTTCCTCTCTGGCTGTTTTTTCCTGTT[CG]GGTCCCTTCAAGGCCCAACTGTGCCCAGCCCTCTGCAGCTGGGGACACTGAGTGGGTTGG	37	19	50192100	CGGGTCCCTTCAAGGCCCAACTGTGCCCAGCCCTCTGCAGCTGGGGACAC	19	54883912	F			NA	NA	C19orf76;C19orf76	NM_001101340;NM_001101340	1stExon;5'UTR	chr19:50192499-50192802	N_Shore			TRUE				NA
cg01096617	4.1394	79.5224	4.49477e-06	0.00372996	0.764025	0.911803	0.761841	0.910377	0.647472	0.881546	0.709922	0.876654	0.731066	0.881638	0.656086	0.849464	cg01096617	27684325	AAATCCCTTTACCATACTAACATTCTATCCCAACAAAATACAATATTATC			II			TTTTTGAAACAACTTAACTGTTCCTGATAAGCAGTAAAGACAACTGAACTGGTTGGACTA[CG]ATAATACTGTACCCTGCTGGGACAGAATGCCAGCATGGCAAAGGGACTTTTTGTCTACAC	37	16	58569180	AGTCCCTTTGCCATGCTGGCATTCTGTCCCAGCAGGGTACAGTATTATCG	16	57126681	F			TRUE	NA	CNOT1	NM_016284	Body					NA				NA
cg12999579	1.22564	79.4872	4.5037e-06	0.00372996	0.657028	0.683989	0.644695	0.700284	0.653142	0.704687	0.63208	0.684116	0.649077	0.701394	0.65593	0.693349	cg12999579	34615360	CCAAAAAACACCCAAAAAACTCCAAATAAAAATAAACCCTTCCAACAATC			II			CTCTGAGAACGCCAAGAGACACCCAAGGGACTCCAGGTAAAGGTGAGCCCTTCCAGCAGT[CG]CCCTCTGGCTCGGCACGGAGGGGGGCGCTCAGCCTTTCTGGGGCAAATTTAGTAATATGG	37	2	25438726	CAAGAGACACCCAAGGGACTCCAGGTAAAGGTGAGCCCTTCCAGCAGTCG	2	25292230	R			NA	NA				chr2:25438725-25439276	Island			NA	2:25292230-25292769	2:25437990-25439471	Promoter_Associated	TRUE
cg18039847	-3.83197	79.3248	4.54521e-06	0.00372996	0.082375	0.0705929	0.0820355	0.0658708	0.0840511	0.0661825	0.0927018	0.0650279	0.0844351	0.0644849	0.0868107	0.0590681	cg18039847	53600360	RCTATATAACCTTAAACTAACRTCTAAACTCTCTAAACCCTTATTTCCRC			II			GGGGCTCCTTAGGTCACAGGCGGCAGGGCCAGAGAAACTCCCCCGCCCCTACGTTTAACT[CG]CGGAAACAAGGGCCCAGAGAGCCCAGACGCCAGCCCAAGGTCACACAGCGAAGCCCCGGC	37	3	13521379	CGCGGAAACAAGGGCCCAGAGAGCCCAGACGCCAGCCCAAGGTCACACAG	3	13496379	F			NA	NA	HDAC11;HDAC11	NM_001136041;NM_024827	TSS1500;TSS1500	chr3:13521506-13522262	N_Shore			NA	3:13495937-13497262	3:13521157-13521925	Promoter_Associated	NA
cg07579997	3.4354	79.272	4.55881e-06	0.00372996	0.760959	0.872347	0.740831	0.856043	0.728314	0.834648	0.690152	0.861442	0.6924	0.85259	0.702666	0.803886	cg07579997	74686432	ATATTTATTAAAAATTAACACTTTATACCAAAAATCTTTCATTCATTCAC			II			CGGGAGCACTTAAAACAATACCTATTATGTTGTAAGTGCTCAGCTAATATTTGTTGAACA[CG]TGAATGAATGAAAGATTCCTGGCACAAAGTGCTAATCTTCAATAAATATTGTTTGAACTG	37	4	140187043	TATTTATTGAAGATTAGCACTTTGTGCCAGGAATCTTTCATTCATTCACG	4	140406493	F			NA	NA								TRUE				NA
cg23237097	4.07367	79.176	4.58367e-06	0.00372996	0.766718	0.904367	0.824495	0.903449	0.748138	0.87094	0.787939	0.894221	0.79462	0.880175	0.79222	0.853799	cg23237097	52740300	CTAACTCTATTTCTTTTATAAATACCCCTAAATTATTATTATTACTAATC			II			ATACCAAATACAAATATCTTTTCTTTCTCTCACTATGAACACATTTAAAAGAGAGGAGAT[CG]ATTAGCAACAATAATAACCCAGGGGCACCCACAAAAGAAACAGAGCTAGCAAATTATTTC	37	1	160278129	TAGCTCTGTTTCTTTTGTGGGTGCCCCTGGGTTATTATTGTTGCTAATCG	1	158544753	F			NA	NA	COPA;COPA	NM_004371;NM_001098398	Body;Body					TRUE				NA
cg25977504	1.94872	79.1035	4.60253e-06	0.00372996	0.616716	0.784117	0.669616	0.776404	0.562689	0.77684	0.618469	0.752375	0.610778	0.740745	0.541243	0.747642	cg25977504	20683501	ATATAACACATATATTATTTAACATACTAAAACACACACACRTACCACAC			II			ATATTAAATATATATAACACATATATTATTTAGCATACTGAAACACACACACGTACCACA[CG]TATGGTAATTCCATGCCAATTTGCCACAAAAAATACTTTCATCTAGTTCTTTTTTAGTGC	37	1	247979157	CGTGTGGTACGTGTGTGTGTTTCAGTATGCTAAATAATATATGTGTTATA	1	246045780	R			NA	NA	OR14A16	NM_001001966	TSS200					NA				NA
cg27415032	-4.47226	79.066	4.61234e-06	0.00372996	0.0726096	0.0316272	0.0770817	0.0388671	0.0674787	0.0405375	0.0819818	0.0482675	0.0944906	0.0407737	0.0893459	0.0424902	cg27415032	73764304	TTTATAATCATTTATACCTACTACCATTTCCRTTTACAATAACATAAATC			II			CAGAAGTCAACTAGGTGCAGCCAGTAAAGTGCGTATGTACTGCAGGGTAATAACCGGAGA[CG]ACTCATGTCATTGCAAACGGAAATGGTAGTAGGTACAAATGACTATAAAGAAAATTAAGT	37	8	80997524	TTATAGTCATTTGTACCTACTACCATTTCCGTTTGCAATGACATGAGTCG	8	81160079	F			NA	NA	TPD52;TPD52	NM_005079;NM_001025253	Body;Body					TRUE		8:80996920-80997730	Promoter_Associated	NA
cg14861497	3.5835	78.9129	4.65261e-06	0.00372996	0.723283	0.876277	0.70004	0.842949	0.736644	0.824864	0.700616	0.854867	0.61786	0.822157	0.626174	0.820826	cg14861497	41721409	CCCCCCAAATACTCCAAATATTATCAAATATATAAATAATTACTATTTAC			II			TACTTTAAAGGCCCCCCAAATACTCCAAATATTGTCAAATATATAGATGGTTACTATTTG[CG]ATTTTCTTAAAAGAGCAGCCCTAAAGAAAAGAACTTATATAAAGTGATTGTGTTTTTTTC	37	13	73639108	CGCAAATAGTAACCATCTATATATTTGACAATATTTGGAGTATTTGGGGG	13	72537109	R			NA	NA	KLF5	NM_001730	Body					TRUE				NA
cg02765225	-2.79798	78.8504	4.66915e-06	0.00372996	0.156759	0.104311	0.167744	0.110853	0.165666	0.113625	0.177953	0.113721	0.158273	0.135427	0.167401	0.115035	cg02765225	47690508	AATTTTAAAAAATACCAAATATTACTACAATTTTCTACAATAAAAAAACA	19617479	AATTTTAAAAAATACCAAATATTACTACGATTTTCTACAATAAAAAAACG	I	T	Red	CGAACAGGGTAGAGTTTTAGGAAATACCAGATGTTGCTGCGATTTTCTACAGTGAAGGGG[CG]TGGAAGGGGACAATGGGAGTAGAAGCGGGTTTCTGAAGTTGTGTTTGTACTTGATTTTAA	37	15	44083979	CGCCCCTTCACTGTAGAAAATCGCAGCAACATCTGGTATTTCCTAAAACT	15	41871271	R			NA	NA	SERF2	NM_001018108	TSS1500	chr15:44084144-44085272	N_Shore			NA		15:44083694-44085780	Promoter_Associated	NA
cg27567953	2.58049	78.8307	4.6744e-06	0.00372996	0.730615	0.833355	0.716856	0.810343	0.692394	0.793804	0.639237	0.796118	0.682384	0.8287	0.696664	0.824729	cg27567953	19655451	TAACACAATCTCCCAAATTAAAATCAACCCCCTAAATAACTAAAACTACC			II			CACTGTGAAACCCCTTCTCTATCAAATATACAAAAATTAGCTGAGTATGGTGGTGTGTGC[CG]GTAGTCCCAGCTACTCAGGGGGCTGATTTTAACCTGGGAGATTGTGCCACTGCACTCCAG	37	1	109553055	GGCACAATCTCCCAGGTTAAAATCAGCCCCCTGAGTAGCTGGGACTACCG	1	109354578	F	rs2359116		NA	NA	WDR47;WDR47;WDR47	NM_014969;NM_001142551;NM_001142550	Body;Body;Body					NA				NA
cg01519164	-3.47412	78.8162	4.67826e-06	0.00372996	0.0992248	0.0760126	0.103593	0.0846975	0.0992828	0.0796552	0.0999959	0.0816713	0.10662	0.0875937	0.108494	0.0820236	cg01519164	16640367	AATAATTCTTTAACCAACCATAACAAACAAAACRAAATATACAAACACTC			II			GCTGCGATCCGGATGGTTCTTTAACCAGCCATGGCAGGCAGAGCGAGGTGTGCAGACACT[CG]GCGGCGTTCGCGGCTTCCTGACGGTCCCCTCCCTCTCCTTCCCCCCGAGGCTCCTCCCTC	37	14	69619846	ATGGTTCTTTAACCAGCCATGGCAGGCAGAGCGAGGTGTGCAGACACTCG	14	68689599	R			NA	NA	DCAF5;DCAF5	NM_003861;NM_003861	5'UTR;1stExon	chr14:69619828-69620458	Island	high-CpG:68689058-68690159		NA	14:68689165-68690303	14:69619689-69620225	Promoter_Associated	NA
cg20122981	3.13885	78.7412	4.69825e-06	0.00372996	0.664198	0.84785	0.670838	0.825836	0.638837	0.815246	0.658705	0.812745	0.569819	0.789924	0.666709	0.7964	cg20122981	24762457	ATAAATAATACCCATTTAAAAACCTCTAAACCCTTCAATTTAATACTCAC			II			AAATTGCCTTTATGAGTGATACCCATTTGAGGGCCTCTAAACCCTTCAATTTGGTACTCA[CG]TGAAGAGGGAAAGCGGAAGATGGTAATTTTTTTTTATGGATGATATGGCAGGATGATTGG	37	2	62450705	CGTGAGTACCAAATTGAAGGGTTTAGAGGCCCTCAAATGGGTATCACTCA	2	62304209	R			NA	NA	B3GNT2	NM_006577	3'UTR					TRUE				NA
cg05024413	-3.12706	78.721	4.70367e-06	0.00372996	0.127927	0.103288	0.133426	0.107439	0.118129	0.0980359	0.127598	0.102215	0.1278	0.105807	0.127856	0.0957359	cg05024413	31698386	CAACCTCCATTTTCCAAATCTTTCTCRAACCCRCAACTTCTTAAACAACC			II			GGATAGCTCAGCAGCCTCCATTTTCCAGATCTTTCTCGAACCCGCAGCTTCTTGGGCAGC[CG]TTGCCCGAGTGCTGACGGAAGCGGCCGAAGTCCGGGCCCGGAGCTGGCTCGGGCGCGGAG	37	4	128703335	CGGCTGCCCAAGAAGCTGCGGGTTCGAGAAAGATCTGGAAAATGGAGGCT	4	128922785	R			NA	NA	HSPA4L	NM_014278	TSS200	chr4:128702830-128704215	Island			NA	4:128922287-128924038	4:128702977-128704151	Promoter_Associated	NA
cg25743584	2.35777	78.7068	4.70747e-06	0.00372996	0.721312	0.811208	0.748139	0.820832	0.719731	0.847805	0.715149	0.798627	0.688724	0.815947	0.681467	0.815254	cg25743584	41751464	CAAATTAAAACTCTAAAATCTAAAAACAAAACTACAACTCCAAAAACCAC			II			ACACCATTGGAGAAAACACAGCCCAGTGTGGCTCCTCTCCTACTGATGCCCCACACTCGG[CG]TGGTCCCTGGAGCTGCAGCCCTGCCTCCAGATCCTAGAGTTCCAACTTGGGCAAGCAGGA	37	17	27402893	AAGTTGGAACTCTAGGATCTGGAGGCAGGGCTGCAGCTCCAGGGACCACG	17	24427019	F			NA	TRUE	TIAF1;MYO18A;MYO18A	NM_004740;NM_078471;NM_203318	TSS1500;Body;Body	chr17:27406753-27408059	N_Shelf			NA				NA
cg09667551	-5.6382	78.6757	4.71581e-06	0.00372996	0.0271418	0.0187992	0.027008	0.0178466	0.0288034	0.0167576	0.0311359	0.0204196	0.0273449	0.021349	0.0293987	0.0203128	cg09667551	21637362	ATAACTAACTTATTTCCAATTCCTCTATAACACCATTCTCACAATACTCA	69665318	ATAACTAACTTATTTCCGATTCCTCTATAACGCCGTTCTCGCGATACTCG	I	C	Grn	CCTGTTCCTCCCTGCCGGGAAGCGTCTCTCACCCGAGACTACAACTCCCATAAGGCATCG[CG]AGCATCGCGAGAACGGCGCCACAGAGGAACCGGAAACAAGCCAGTTACTTTCATACTCAG	37	10	69609229	GTAACTGGCTTGTTTCCGGTTCCTCTGTGGCGCCGTTCTCGCGATGCTCG	10	69279235	F			NA	NA				chr10:69609477-69609722	N_Shore			NA	10:69279233-69279330	10:69609039-69609895	Promoter_Associated	NA
cg20746702	0.442454	78.6447	4.72415e-06	0.00372996	0.42625	0.539198	0.414171	0.561684	0.435632	0.606021	0.472626	0.56299	0.400081	0.573865	0.441711	0.541663	cg20746702	47702500	ACTAAACATAAAATCRAACRTACTATACCRTACTACTACCATAATAAAAC			II			GACACGCCGCGCGGCCCCCCAGTCTCCCGCGGCCGCTCCCCCAGGCATGGCACAGGGCCT[CG]CCTCACTATGGCAGCAGCACGGCACAGCACGCTCGACTTCATGCTCAGTGCCAAAGCTGA	37	1	160864761	CGCCTCACTATGGCAGCAGCACGGCACAGCACGCTCGACTTCATGCTCAG	1	159131385	F			NA	NA								NA	1:159131329-159131507			NA
cg15592184	4.24073	78.6017	4.73574e-06	0.00372996	0.845011	0.912961	0.847627	0.910201	0.828984	0.908951	0.82572	0.896431	0.843084	0.894349	0.801054	0.887826	cg15592184	51732442	ATAAAACAAATAACCACTAATATAAAAACRAAAACACCRTAAAACCTATC			II			CAGATTTCAGTGTGAAACAGATGACCACTGGTGTGAGAACGAGAACACCGTAGGACCTAT[CG]CTTTTTTATCTTCCGCACTCTGAATTGTGACCCATTTTCTAGACCTTCTGATGAGAAATA	37	17	39334982	TGAAACAGATGACCACTGGTGTGAGAACGAGAACACCGTAGGACCTATCG	17	36588508	R			NA	NA	KRTAP4-2	NM_033062	TSS1500					NA				NA
cg26674558	3.62509	78.6001	4.73617e-06	0.00372996	0.685807	0.871473	0.706499	0.867061	0.695328	0.874023	0.700019	0.836446	0.63001	0.823732	0.595941	0.799561	cg26674558	21771464	CATAAAACACTACCTATTACCATATCTCTATAAACACCTAAAAATTATAC			II			TGCTCCTTGAACATGGGGCACTGCCTGTTGCCATGTCTCTGTGAGCACCTAAGGGTTATA[CG]CGGAGGTACCAAACACAGGACCCTTGAGAAATGTCAGCCTTGTCATGTAATGGCATGAGG	37	8	67405257	ATGGGGCACTGCCTGTTGCCATGTCTCTGTGAGCACCTAAGGGTTATACG	8	67567811	R			NA	NA	C8orf46	NM_152765	TSS1500					NA				NA
ch.8.1981758F	-4.19589	78.5831	4.74077e-06	0.00372996	0.0828686	0.0445019	0.0798338	0.0431665	0.091616	0.0409073	0.0756399	0.0510519	0.0984104	0.0505816	0.0806256	0.0553779	ch.8.1981758F	24750307	TTTTCACCATTCAAATAACCAATTTCTATATTATTACCCATAAAAAACTT			II			AGCTGCAAGCTAGTCCTACCTCCTATCCGCCATCTTAATCCATTGTGATTAAATCTATTA[CA]AGCCTCTTATGGGTAATAACACAGAAATTGGCTATCTGAATGGTGAAAAATCTAATCCAA	36	8	98420810	CAAGCCTCTTATGGGTAATAACACAGAAATTGGCTATCTGAATGGTGAAA	8	98489985	F			NA	NA								NA				NA
cg03268595	3.86999	78.5765	4.74256e-06	0.00372996	0.817094	0.900545	0.748897	0.917811	0.751283	0.886857	0.772479	0.885032	0.747964	0.894055	0.746848	0.865048	cg03268595	40671384	ACACTATTTTTTCAATAATCTCACCAAAAAAATATCTATTTTTAATACRC			II			AGGCTGCAGTCTTTTGTAGGCAAGGGATAGGCAGATGCTCCTAAACTATAAATGCCTGTG[CG]CGTATTAAAAACAGATACTTCTTTGGTGAGACTACTGAAAAAACAGTGCTCTTTGATCTG	37	6	159315559	CGCGTATTAAAAACAGATACTTCTTTGGTGAGACTACTGAAAAAACAGTG	6	159235547	F			NA	NA								NA				TRUE
cg24469152	3.85359	78.5657	4.74549e-06	0.00372996	0.904064	0.922418	0.896671	0.925844	0.896713	0.93303	0.910982	0.92324	0.897191	0.926136	0.904338	0.919567	cg24469152	37785337	TCTACAAATCCACAACAAAAACAAAAAATATATATACAAAATATACAACC			II			CACACACCGTGGCGCCTGGAGCCATGCCTGATGCCCACGCTGGCGGCGGACATGAAGACG[CG]GCTGCACACCTTGCACACATACTTCTTGTCCTTGCTGTGGACCTGCAGAGGCAGGGCAGG	37	20	62378611	CGGCTGCACACCTTGCACACATACTTCTTGTCCTTGCTGTGGACCTGCAG	20	61849055	F			NA	NA	ZBTB46	NM_025224	Body	chr20:62378179-62378612	Island			NA				NA
cg03471999	3.45727	78.53	4.75516e-06	0.00372996	0.780339	0.857951	0.795496	0.842927	0.820183	0.865713	0.808568	0.871687	0.819783	0.879658	0.801792	0.865321	cg03471999	58767310	CTCTACAAAAAAAACCTATCCTACCCAAAAACAAAATAACTTACCATTCA	29638318	CTCTACAAAAAAAACCTATCCTACCCGAAAACGAAATAACTTACCGTTCG	I	A	Red	ACTCGACAAGGCTTCCCCTTACGAGCAGTGAGACCTAGGCTACTTTCGAACGCTTCCTTC[CG]AACGGTAAGCCACTTCGCTCTCGGGCAGGACAGGTCCTCCCTGCAGAGAGAGACAACTCA	37	8	1655752	CTCTGCAGGGAGGACCTGTCCTGCCCGAGAGCGAAGTGGCTTACCGTTCG	8	1643159	F	rs73174783	rs75729372	NA	NA	DLGAP2	NM_004745	3'UTR					NA	8:1643089-1643227			NA
cg24676817	-3.36848	78.5096	4.76069e-06	0.00372996	0.169292	0.0648497	0.138369	0.0823465	0.162986	0.0717463	0.137118	0.0815914	0.152034	0.0959487	0.149935	0.0932239	cg24676817	22793317	AATCCCTACRTTTTATAACRCTCRTTCTCTATAAAATTTACTTAATATCC			II			AAGAACTCTTTAATCCCTGCGTTTTGTAGCGCTCGTTCTCTGTAAGGTTTGCTTAGTATC[CG]TTTCATTTCGACTTCTTTTCTCGCTGTTTTTCTGTCGGAATTACGATTTGTTTTGTTTCT	37	5	42995369	CGGATACTAAGCAAACCTTACAGAGAACGAGCGCTACAAAACGCAGGGAT	5	43031126	R			NA	NA				chr5:42995122-42995415	Island		RDMR	NA		5:42994575-42995381	Promoter_Associated	TRUE
cg11515530	3.25143	78.4895	4.76616e-06	0.00372996	0.677345	0.870277	0.646851	0.837421	0.702858	0.820542	0.710083	0.814009	0.653031	0.833562	0.647721	0.782701	cg11515530	28645377	TTATTCTTACTCATATAAAATAAAAATCCTAAAACCTCTCAAAATCTTAC			II			ACCTGTTCTGTTTATTCTTGCTCATGTAGGATAAAGGTCCTGAGACCTCTCAGAATCTTA[CG]AGGTTGGAGAGTTGTTTGGAATGCTGGGTTCTGGTCTTGTCTCTGCTTCCAACCAGCTAT	37	1	110140922	TATTCTTGCTCATGTAGGATAAAGGTCCTGAGACCTCTCAGAATCTTACG	1	109942445	R			NA	NA	MIR197	NR_029583	TSS1500					NA				NA
cg13880545	4.04428	78.4874	4.76672e-06	0.00372996	0.798999	0.899385	0.752368	0.897655	0.662369	0.861001	0.777209	0.882045	0.652623	0.883926	0.688137	0.869857	cg13880545	49785375	ACATATCATATATATTTATACAAAAACCTTTCTAAAATTCCTTTATCATC			II			AATCTGGTACAGGTCAATATCAGAGGTTAAGTCCACTTAGTTAATAATAGGTGAAAGGAG[CG]ATGATAAAGGAATCTCAGAAAGGCTTCTGCACAAATACACATGATATGCCACTCACCAGT	37	9	134755909	CATATCATGTGTATTTGTGCAGAAGCCTTTCTGAGATTCCTTTATCATCG	9	133745730	F	rs57198330		NA	NA	MED27	NM_004269	Body					TRUE				NA
cg04398972	3.55247	78.4729	4.77069e-06	0.00372996	0.706242	0.881787	0.743597	0.862908	0.646777	0.841142	0.664673	0.831869	0.629223	0.822261	0.65906	0.831138	cg04398972	12784356	ACTAAATTACTAAAAACTCTTATCAATAAAAAAAACTCTAACTTAAATAC			II			GGTGCAGTTATGAGGAAGTGACCAGGTAAAGCATGGCAAACAAAGGTAAAGTTTGTTATG[CG]TATTTAAGTCAGAGCCCTCTCCATTGATAAGAGTTTCCAGTAATTTAGTGCCATCCTTTT	37	4	75854895	CTAAATTACTGGAAACTCTTATCAATGGAGAGGGCTCTGACTTAAATACG	4	76073919	F			NA	NA				chr4:75858300-75859931	N_Shelf			NA				NA
cg01923881	3.31646	78.4398	4.77972e-06	0.00372996	0.74421	0.841764	0.691194	0.852051	0.638856	0.839702	0.637439	0.860852	0.567133	0.817415	0.582582	0.823706	cg01923881	10772402	TTAACTTCTCTCCCCAAATCCTATATTTAAAAAAATAACTTTAACATAAC			II			TTTGAGATATAAAAATTTCTTTTGGTTTTTTATGATGAGCAAATATAAGTTAATGCCAAA[CG]TTATGTTAAAGTTATTTTTTCAAATACAGGATTTGGGGAGAGAAGCCAATTTTGCATGGC	37	12	124242821	TGGCTTCTCTCCCCAAATCCTGTATTTGAAAAAATAACTTTAACATAACG	12	122808774	F			NA	NA	ATP6V0A2	NM_012463	3'UTR	chr12:124246524-124247254	N_Shelf			NA				NA
cg02132463	3.72648	78.3798	4.79611e-06	0.00372996	0.706186	0.887106	0.720492	0.87947	0.650836	0.864167	0.643548	0.840888	0.662254	0.839431	0.609043	0.826122	cg02132463	63631469	TAAACAAAACATAACATCCAACCAAAAAAACAATTTTATATAAATACAAC			II			CCAACTGGTATTAAACAAAGCATGGCATCCAACCAGGAGGACAGTTTTGTGTGAATACAG[CG]CAACCTTCCTGGTGTCGCTGGCTGAACAGCCTTCAGGGCTGACGCAGGATCTGAGCTAGC	37	10	13258937	CGCTGTATTCACACAAAACTGTCCTCCTGGTTGGATGCCATGCTTTGTTT	10	13298943	R			NA	NA								NA				NA
ch.6.2574971F	-5.00655	78.2903	4.82075e-06	0.00372996	0.0611716	0.0276188	0.0564732	0.0275355	0.0681272	0.0307676	0.0617124	0.0260677	0.0486798	0.0249113	0.0559175	0.0386984	ch.6.2574971F	59620339	GCATAAAAAATCCCAAATCCTTCTATTCCTTTACTAAAAAATAACTATTT			II			GGGCACTTGATATCTCTTACTTAGGGATTTAGAAAGTTTTTATGATGCAGATCTTACTTA[CA]AACAGCTACTTTTCAGTAAAGGAACAGAAGGACTTGGGATTTCTCATGCTACATCAAACA	36	6	134493128	CAAACAGCTACTTTTCAGTAAAGGAACAGAAGGACTTGGGATTTCTCATG	6	134534820	F	rs77446300		NA	NA	SGK1;SGK1;SGK1;SGK1	NM_001143676;NM_001143678;NM_005627;NM_001143677	Body;Body;Body;Body	chr6:134495939-134496958	N_Shelf			NA				NA
cg01074921	3.88986	78.2551	4.83045e-06	0.00372996	0.863057	0.903787	0.815258	0.89574	0.827527	0.897645	0.833371	0.89041	0.798823	0.892868	0.796262	0.898745	cg01074921	33695434	AAAATTACTCCAATTTCATAACRTTCCAAATAATAATTAATTCTCTCTCC			II			GCACGCGCACACACACACACACACAACACACACACACACACACACACACACACACACACA[CG]GAGAGAGAACCAACTATTATTTGGAACGTCATGAAACTGGAGTAATTTTATGAATGTCTT	37	18	34328381	CGGAGAGAGAACCAACTATTATTTGGAACGTCATGAAACTGGAGTAATTT	18	32582379	F	rs13353210	rs35184453	NA	NA	FHOD3	NM_025135	Body	chr18:34325624-34325842	S_Shelf			NA				NA
cg10508111	2.27923	78.1868	4.8494e-06	0.00372996	0.585484	0.815944	0.642517	0.812463	0.539102	0.794032	0.534368	0.746212	0.505251	0.784856	0.478968	0.745732	cg10508111	66658334	AACTACCCTAAATTCTCCAAATACAAAATAAAAACAAACACAAACTACCC			II			TCTCTATAGGCAGCTACCCTGAGTTCTCCAAATGCAGGGTAGAAGCAAGCACAAGCTGCC[CG]TAAAACTTGGGTTCCTGTGAATGAATACACATCTCCACTGAAGCCTAGGGACCTATGACC	37	12	48515382	CGGGCAGCTTGTGCTTGCTTCTACCCTGCATTTGGAGAACTCAGGGTAGC	12	46801649	R			NA	NA	PFKM;PFKM;PFKM;PFKM	NM_001166687;NM_001166688;NM_001166686;NM_000289	TSS1500;TSS1500;Body;5'UTR					NA				NA
cg27596495	-1.92779	78.1165	4.86896e-06	0.00372996	0.169697	0.215837	0.152014	0.213781	0.159424	0.199493	0.143141	0.199718	0.158722	0.213583	0.164223	0.193991	cg27596495	26705427	AATAACTTTTCACATCATTTTCTACTCAAAAACCCCTTCTAACCTCTCCA	33719449	AATAACTTTTCACGTCATTTTCTACTCGAAAACCCCTTCTAACCTCTCCG	I	C	Grn	AGGCATTGGCTCAGTAACTTTTCACGTCATTTTCTGCTCGGGAGCCCCTTCTAGCCTCTC[CG]CGCAGCCTTTCCCACCGCAAATCACCAGTGCTCATGGGGCAGGCGGAGAGGAGCTTGCAG	37	6	55039295	AGTAACTTTTCACGTCATTTTCTGCTCGGGAGCCCCTTCTAGCCTCTCCG	6	55147254	R			NA	NA	HCRTR2;HCRTR2	NM_001526;NM_001526	5'UTR;1stExon	chr6:55039170-55039392	Island			TRUE	6:55147141-55147658			NA
cg18918007	3.56513	78.0936	4.87537e-06	0.00372996	0.697146	0.884107	0.693868	0.876293	0.626695	0.812704	0.639178	0.858691	0.630247	0.843044	0.630553	0.813222	cg18918007	11683389	ATTTATACACAAATTCCCCTTTTCCTTTTTTCTCATTTCACAAATCAAAC			II			GATTATGCTGAATTTATGCACAGATTCCCCTTTTCCTTTTTTCTCATTTCACAGGTCAAG[CG]CCTGTCATGTCAGCATGTTAAGATTTCTGTTCCCAGTTTTAATAATTAGTTAGAATTTGG	37	20	54975754	TTTATGCACAGATTCCCCTTTTCCTTTTTTCTCATTTCACAGGTCAAGCG	20	54409161	R			NA	NA	CSTF1;CSTF1;CSTF1	NM_001324;NM_001033522;NM_001033521	Body;Body;Body	chr20:54978524-54978771	N_Shelf			NA		20:54975044-54976248	Gene_Associated	NA
cg24847628	2.73506	78.0625	4.88408e-06	0.00372996	0.82674	0.864963	0.839093	0.852861	0.824954	0.868079	0.813728	0.859553	0.82481	0.854868	0.832558	0.865341	cg24847628	21640486	RAAAATACATCATCRTCTCCCAAAACCTACAAAAAATAAATTTCCAACCC			II			CATGGGGCCATCGCCAATGGTCAGACTCCCCAGGGGGCCGGTGATACACGGTTCCTGGAG[CG]GGCTGGAAACTCATTCCTTGCAGGCTCTGGGAGACGATGATGCATTCCCGGGACCCCGCG	37	12	133100355	CGGGCTGGAAACTCATTCCTTGCAGGCTCTGGGAGACGATGATGCATTCC	12	131610428	F			NA	NA	FBRSL1	NM_001142641	Body	chr12:133102168-133102604	N_Shore			NA	12:131610379-131610515	12:133099310-133101431	Unclassified	NA
cg12446214	3.09348	78.0465	4.88856e-06	0.00372996	0.672091	0.868448	0.653241	0.838445	0.657302	0.798481	0.5906	0.814782	0.610164	0.836282	0.637196	0.803938	cg12446214	60732414	AAATAAACCTACCTTTTCAAAAACTTTTATATAATTACTAATAAACRCAC			II			AAAGCAAACGTGAATAAGCCTGCCTTTTCAAAAGCTTTTGTATAATTGCTAGTAAACGCA[CG]ATTTCCACTAGACTTTTTTGAAATATTGAAAATAGCACTGGCTCTGCCATTGGCCCTTTA	37	1	147197536	CGTGCGTTTACTAGCAATTATACAAAAGCTTTTGAAAAGGCAGGCTTATT	1	145664160	R			NA	NA								TRUE				NA
cg01614536	3.10786	77.9635	4.91192e-06	0.00372996	0.687627	0.85516	0.740657	0.856304	0.727046	0.828359	0.682069	0.831501	0.617873	0.868844	0.631599	0.847553	cg01614536	71773301	CATTATTCTAAAAAATTATCCACAAACTCACCACTACCAAAAAAATCCAC			II			GTAGAAAGAGAAGTAAAAAGTTGTCCTTTGAAAGCCCATGAGGCATTACCTTTTTTGTGT[CG]TGGACCCTTCTGGCAGTGGTGAGCCTGTGGATAACTTCTTAGAATAATGTTTATAAATGC	37	7	95065605	CGTGGACCCTTCTGGCAGTGGTGAGCCTGTGGATAACTTCTTAGAATAAT	7	94903541	F			NA	NA	PON2;PON2	NM_000305;NM_001018161	TSS1500;TSS1500	chr7:95064073-95064409	S_Shore			NA				NA
cg18203044	4.24668	77.938	4.91911e-06	0.00372996	0.885212	0.909665	0.859241	0.906823	0.86947	0.903794	0.878014	0.911352	0.856463	0.906597	0.857062	0.911824	cg18203044	24733480	TTTAACTCCCATTTAACAAATAAAACAACTAAAACTAAACTTAACATAAC			II			AAAGGGAGGTGTTTAGCTCCCATTTGGCAGATGGGACAACTGAGGCTGAGCTTGACATAG[CG]CGTTTTCCCAAATTCTGCAGCAGTAAGTAGCAGTAGAGCGCAAACTAATGTCCACGTGTA	37	15	95908163	TTAGCTCCCATTTGGCAGATGGGACAACTGAGGCTGAGCTTGACATAGCG	15	93709167	R			NA	NA								TRUE				NA
cg27569935	3.71143	77.7795	4.96417e-06	0.00372996	0.741323	0.879063	0.754601	0.896148	0.663508	0.86473	0.759769	0.872273	0.710244	0.835202	0.713103	0.855528	cg27569935	20671427	TCACTCATTCCTTCCTTCAAAATTCAATTTCCTTCTTACTACAATACAAC			II			CAGATGTTTGCTCACTCATTCCTTCCTTCAGAGTTCAATTTCCTTCTTACTGCAGTACAG[CG]TTCATAGTGCTTTCTTCAAAGGTCTGTGAGTAGTAAGTCTTTGATTAAAATTTTTAAATT	37	3	138683375	CGCTGTACTGCAGTAAGAAGGAAATTGAACTCTGAAGGAAGGAATGAGTG	3	140166065	R			NA	NA				chr3:138679244-138679579	S_Shelf			NA				NA
cg19273883	2.35954	77.7158	4.9824e-06	0.00372996	0.627944	0.786713	0.637656	0.762676	0.587004	0.813186	0.573015	0.741984	0.610136	0.75084	0.534066	0.740612	cg19273883	43651361	TTTTTAAAACAACCTCCCRTTACAAAAACTAAAATACATAACACRATCTC			II			GTTTGTTTGTTTTTTTGAGACAACCTCCCGTTACAGAGGCTGGAATGCATGGCACGATCT[CG]GCTCACTGTAGCCTTTGCTTCCTGGGCTCAAGCAATTCTCCTGTTTGAGCCTCCTGAGTA	37	2	207043441	TTTTGAGACAACCTCCCGTTACAGAGGCTGGAATGCATGGCACGATCTCG	2	206751686	R		rs10209835	NA	NA	GPR1;GPR1	NM_005279;NM_001098199	5'UTR;5'UTR					NA				NA
cg09098144	3.71815	77.6556	4.99972e-06	0.00372996	0.764527	0.883418	0.821048	0.880766	0.775489	0.825637	0.764601	0.854571	0.766339	0.870577	0.763346	0.859863	cg09098144	70793304	ACAATTATAAATCCAACTTTATTATATAAATTATCAAAATATAATATCCC			II			TGTTGGGGTTGACAGTTGTGAGTCCAGCTTTGTTGTGTGGGTTGTCAGAGTGTGGTGTCC[CG]TGTCCAAGGTTGTCTTTCTATCTTCTGCCAGGCCAGTTAACTCACCTGGGTCTGAGCCTC	37	4	186134757	CGGGACACCACACTCTGACAACCCACACAACAAAGCTGGACTCACAACTG	4	186371751	R			NA	NA	SNX25	NM_031953	5'UTR	chr4:186130584-186131896	S_Shelf			TRUE		4:186134703-186134918	Unclassified_Cell_type_specific	NA
cg12451155	3.34039	77.5905	5.01851e-06	0.00372996	0.756063	0.851606	0.77455	0.863685	0.784377	0.852492	0.77617	0.878182	0.72275	0.874334	0.761551	0.861613	cg12451155	64605413	CRTTAAAATTCCCATCTCTATAATATCAACAACCATACTATATTAAAAAC			II			ATGTCCTAGGCCGTTGAGATTCCCATCTCTGTAATATCAGCAACCATACTGTATTGAGAA[CG]TAATACTGATAACACTCTACTGGCAGTAACATGTGCATGAATAATTGTCTTCTTCCTTAC	37	1	29065427	CGTTCTCAATACAGTATGGTTGCTGATATTACAGAGATGGGAATCTCAAC	1	28938014	R			NA	NA	YTHDF2	NM_016258	Body	chr1:29063066-29064315	S_Shore			NA		1:29065329-29065510	Promoter_Associated	NA
cg10616859	1.35445	77.5381	5.03371e-06	0.00372996	0.644323	0.714621	0.631253	0.694603	0.628482	0.720086	0.662574	0.708728	0.613418	0.704829	0.652554	0.71039	cg10616859	56785496	CTAAAAATACAAAATATACAATCTCATTTAATCCTCACAACAACCCCACA	63603340	CTAAAAATACAAAATATACGATCTCATTTAATCCTCACGACAACCCCACG	I	A	Red	TAGGCTGGGTCGCTGGAGGTGCAGGATGTGCGGTCTCATTTGGTCCTCACGACAACCCCA[CG]GCGCAGCTACGACTCCTGTCTCCGTCCCAGGAAGAGACGGGGGCCACGGGGCAGCTACGA	37	7	2586532	CTGGAGGTGCAGGATGTGCGGTCTCATTTGGTCCTCACGACAACCCCACG	7	2553058	R		rs71922777	NA	NA	C7orf27	NM_152743	Body	chr7:2583206-2583542	S_Shelf			NA	7:2553047-2553208			NA
cg15229245	3.25758	77.538	5.03374e-06	0.00372996	0.707583	0.881595	0.806099	0.871433	0.712078	0.876857	0.68807	0.857148	0.663625	0.858846	0.676112	0.870211	cg15229245	55647419	CATATACTAAAAATCAAACAAAATTAACCAATCACCAAAACAAATCCACA	30771433	CGTATACTAAAAATCAAACAAAATTAACCAATCGCCAAAACGAATCCGCG	I	C	Grn	TAAAATCACATGCCCGCGGATTCCCTGCTTCTCACTGCTGGGCCCTCGGTCCTGGCCTCG[CG]CGGACCCGCCCTGGCGACTGGTCAACTCTGTTTGACCCCCAGCACACGCAATAAATTACC	37	10	131744460	CGCGGACCCGCCCTGGCGACTGGTCAACTCTGTTTGACCCCCAGCACACG	10	131634450	F			NA	NA	EBF3	NM_001005463	Body					NA	10:131634436-131634467			NA
cg12503118	4.19982	77.5092	5.04211e-06	0.00372996	0.84494	0.925059	0.785843	0.916118	0.778498	0.899258	0.807077	0.896226	0.778343	0.899422	0.745828	0.891006	cg12503118	39631468	TTTAATCTAATACATCAAATATATCTTCCTAAAATATCATTTCTATCACC			II			TTAGTAAACGAAAGTTTTTACTATCTGGATAGTAAATGAAAGTTTCTGAACCAGGATATG[CG]GTGACAGAAATGATATTCTAGGAAGATATATCTGATGTACCAGATCAAATGTACCAGAGA	37	4	71550957	CGGTGACAGAAATGATATTCTAGGAAGATATATCTGATGTACCAGATCAA	4	71769821	F	rs10030711		NA	NA				chr4:71553854-71554473	N_Shelf			NA				NA
cg02065833	2.62128	77.441	5.06202e-06	0.00372996	0.804178	0.854417	0.818993	0.856915	0.786166	0.859928	0.811949	0.839853	0.798763	0.841832	0.800225	0.855424	cg02065833	68605377	TTCTACTAAACACACATATAACCCTTAAACCACAAAAAATAATAATACCC			II			AACCCCTTAGATTCTGCTGGACACACATATGGCCCTTGAGCCACAGAGGGTGGTAATGCC[CG]CGGCCCCTGTGCGTCCACAGGGCAGGTGCTGGCCAGGCCTCCTCCCTGCTTCAGTCCCCA	37	22	50023741	TCTGCTGGACACACATATGGCCCTTGAGCCACAGAGGGTGGTAATGCCCG	22	48409745	R			NA	NA	C22orf34	NR_026997	Body	chr22:50025085-50026415	N_Shore			NA				NA
cg23473374	3.30305	77.4288	5.06559e-06	0.00372996	0.678046	0.836339	0.710188	0.852173	0.732118	0.79732	0.687142	0.823635	0.686346	0.831122	0.667437	0.774826	cg23473374	21736471	AATAAAACTAACAAAAAAACAATTATATATACAACTACATATACAAAATC			II			TCACCTAGTTCTTCAGAAAGTTTCTTATTAACTGAGGGATTAATTATGAAGATTTTTCTG[CG]ACTTTGCATATGCAGCTGTATATACAATTGTTTTTTTGTCAGCTTCATTTTTAAAACAGG	37	14	66058810	ATGAAGCTGACAAAAAAACAATTGTATATACAGCTGCATATGCAAAGTCG	14	65128563	F	rs57169030		NA	NA	FUT8;FUT8;FUT8;FUT8	NM_178154;NM_178155;NM_004480;NM_178156	Body;Body;5'UTR;Body					TRUE				NA
cg10208609	3.52583	77.4131	5.07019e-06	0.00372996	0.734205	0.873406	0.768775	0.842745	0.726283	0.854276	0.767819	0.840909	0.712672	0.855521	0.729723	0.855831	cg10208609	68632493	AACTCRAAAACCTTACTTACTAACTCAAAACTATCAAAACTTATCAAATC			II			AGCACATTATGAACTCGAAAGCCTTGCTTGCTAGCTCAGGACTATCAGAACTTATCAGAT[CG]TAAATCTGCCAGTGAATAGTTCTTTAGTTACAATTTTAATGATTTTAATGACTTACAACT	37	1	90331229	CGATCTGATAAGTTCTGATAGTCCTGAGCTAGCAAGCAAGGCTTTCGAGT	1	90103817	R			NA	NA	LRRC8D;LRRC8D	NM_018103;NM_001134479	5'UTR;5'UTR					TRUE				NA
cg26672807	3.18583	77.4019	5.07349e-06	0.00372996	0.645289	0.857497	0.60132	0.838611	0.629296	0.734498	0.671786	0.817129	0.6138	0.809481	0.553656	0.791024	cg26672807	40623346	TCCTATCCTCTAAAATTACTCTATAATTTACTAACTCTTTAATATATCTC			II			TATATAAGTAATCCTATCCTCTAGAGTTACTCTGTAGTTTGCTAGCTCTTTAATATGTCT[CG]TTTGATCCCCCAACAGCCCTATGAGTTAGAGCAACTAGAGTTATCTTCATTTTGAATATA	37	21	38468606	CGAGACATATTAAAGAGCTAGCAAACTACAGAGTAACTCTAGAGGATAGG	21	37390476	R			NA	NA	TTC3;TTC3	NM_003316;NM_001001894	Body;Body					NA		21:38468583-38468646	Gene_Associated_Cell_type_specific	NA
cg25472720	3.69025	77.3645	5.08447e-06	0.00372996	0.724324	0.892037	0.747147	0.875656	0.740037	0.853329	0.672892	0.854399	0.693123	0.838161	0.682099	0.827421	cg25472720	37680349	TTCCATAAAAATTCCTAATTTTTCACCATAAATATCCAAACTAATAACAC			II			CAAGGTACTAAGGAAGTCCTCAACTGCCTCCTAGAATTGGAAGAAGATGGCCCTATTCTC[CG]TGTCATCAGCCTGGACATTTATGGTGAAAAACTAGGAACTCTTATGGAAGGGTCCAGTTC	37	5	9188744	TCCATAAGAGTTCCTAGTTTTTCACCATAAATGTCCAGGCTGATGACACG	5	9241744	F			NA	NA	SEMA5A	NM_003966	Body					TRUE				NA
cg10939746	3.58322	77.354	5.08755e-06	0.00372996	0.654807	0.872709	0.749079	0.87968	0.678243	0.843097	0.648606	0.861705	0.691164	0.850682	0.59401	0.810408	cg10939746	42622386	CCATTATAACCTTACCTAAAATATATCCCCATCTCTACTCTAAAAAATAC			II			ACCATTTACAGACACACTAAAAATGTTTTAAAATATCTTCTTTCTCCAAAGAGTCCATTG[CG]CATTTCTTAGAGTAGAGATGGGGACACATTCCAGGCAAGGTCACAATGGCATTTTGTTGC	37	2	128238578	CATTGTGACCTTGCCTGGAATGTGTCCCCATCTCTACTCTAAGAAATGCG	2	127955048	F			NA	NA	IWS1	NM_017969	3'UTR					TRUE				NA
cg16998207	-2.80446	77.3524	5.08802e-06	0.00372996	0.142247	0.123346	0.151018	0.123339	0.142678	0.118563	0.15361	0.129757	0.14376	0.128001	0.14898	0.122781	cg16998207	50786455	CTTAACCAAAACCCTTTTTTATCTCTTACCTAATTAACAACTACAACAAC			II			CCAGTTCATCTTCCGCTGTCGAAAGCGTTTCAGAACTTAAACTCTCAGATTGCCTCAGTG[CG]CTGCTGTAGTTGTCAATTAGGCAAGAGATAAAAAAGGGCTTTGGCTAAGTGGCTAGATTA	37	9	108320178	CGCTGCTGTAGTTGTCAATTAGGCAAGAGATAAAAAAGGGCTTTGGCTAA	9	107359999	F			NA	TRUE	FKTN;FKTN	NM_001079802;NM_006731	TSS1500;TSS1500	chr9:108320245-108320640	N_Shore			NA	9:107359922-107360000	9:108319710-108320803	Promoter_Associated	NA
cg13865488	-3.18023	77.3471	5.08959e-06	0.00372996	0.129157	0.089935	0.12953	0.0984093	0.125094	0.0960537	0.130339	0.103419	0.138561	0.110234	0.133667	0.0943701	cg13865488	74753497	ATCACCCTAACAACAACTACAACRTACAATAACACAACAATTTTAATTCC			II			GGCTGCAGCGGGAAGCGCCTGTGGGTCCTCGGCGCTGACTGCAGAGCTGGGTGGAGGCAG[CG]GAACCAAAACTGCTGTGTCACTGCACGCTGCAGCTGTTGCCAGGGTGACCGGGTGAGTTT	37	9	137299285	TCACCCTGGCAACAGCTGCAGCGTGCAGTGACACAGCAGTTTTGGTTCCG	9	136439106	F			NA	NA	RXRA	NM_002957	Body	chr9:137299190-137299437	Island		DMR	NA	9:136439026-136439258	9:137298753-137300489	Unclassified	NA
cg09491944	3.931	77.33	5.0946e-06	0.00372996	0.793263	0.90508	0.816409	0.903047	0.773606	0.871736	0.767029	0.868458	0.757555	0.890204	0.735726	0.870944	cg09491944	58694410	AAATAACAAATCAATAAATCAAAACTTTAACTTTTCAATATAACTAACRC			II			ACTCTTTAATTTTTTGTTTTAAGATATGTTTTTTTGCACGGCACCTAAATTTCAGAGGAT[CG]CGTTAGTCACACTGAAAAGCTAAAGCTTTGACTCACTGATTTGTCACTTAATTCATATCA	37	2	180881175	CGCGTTAGTCACACTGAAAAGCTAAAGCTTTGACTCACTGATTTGTCACT	2	180589420	F			NA	NA								TRUE				NA
cg10015175	3.51806	77.3025	5.10272e-06	0.00372996	0.670324	0.895825	0.676396	0.854361	0.624895	0.810142	0.636268	0.827237	0.626494	0.839013	0.633626	0.810824	cg10015175	58787455	ATATATATTACTAAATAACTTTAAAATAAAATTAAATCAATTTAACCCCC			II			ATTTTAAAAATGTGTATGTTACTGGATAGCTTTAGAGTAAGGTTGGGTCAGTTTGGCCCC[CG]CTGAGTGGGGGTACCTCTTCTCCCCCATGCTTACCATCACCAGCTGTTGTTAGACCTTTT	37	16	5124731	CGGGGGCCAAACTGACCCAACCTTACTCTAAAGCTATCCAGTAACATACA	16	5064732	R			NA	NA	ALG1	NM_019109	Body	chr16:5121749-5122192	S_Shelf			NA				NA
cg09753897	1.03381	77.301	5.10317e-06	0.00372996	0.48939	0.602559	0.50374	0.624033	0.46985	0.627707	0.501827	0.616248	0.416496	0.601226	0.448441	0.565637	cg09753897	56704402	ACTCTCTCCATTACCTCATTACTTAAACAATCACAACCAAAAAAAAACAC			II			AAAAGTTCCTGCATGCATTATTTGTAATAGGGACATGCTCACCTATAAACTGATGTAAAA[CG]TGTCCCTTTTTGGCTGTGACTGCCTAAGTAATGAGGCAATGGAGAGAGTAAAATTTCCCA	37	2	147280197	CGTGTCCCTTTTTGGCTGTGACTGCCTAAGTAATGAGGCAATGGAGAGAG	2	146996667	F			NA	NA								TRUE				NA
cg01810623	3.27728	77.2865	5.10747e-06	0.00372996	0.735432	0.87238	0.695691	0.860457	0.734756	0.806562	0.656911	0.828788	0.643032	0.813804	0.679641	0.811875	cg01810623	67766336	ATATATAAAACACRTTCTACCCAAAATTTACAAAATAATTCTATATATAC			II			AGTGTTTCCCAATGTGTGAGACACGTTCTGCCCAGAGTTTGCAAAATGATTCTATATGTA[CG]CATATAAACATGTTTTGGTTAGGAATGTATTTGTTTAAGTTATCTACTTTTAAAGTCACA	37	12	68592757	TGTGTGAGACACGTTCTGCCCAGAGTTTGCAAAATGATTCTATATGTACG	12	66879024	R			TRUE	NA								TRUE				NA
cg22648929	3.27002	77.2201	5.12714e-06	0.00372996	0.954961	0.89935	0.944403	0.915865	0.947355	0.909629	0.957773	0.873033	0.946731	0.885007	0.948341	0.885731	cg22648929	73801506	AAAAACAAAACTCCAAAAATTCTATCAAATTCAACCTTCCTCAAAACCCA	74774486	AAAAACGAAACTCCAAAAATTCTATCGAATTCGACCTTCCTCGAAACCCG	I	C	Grn	TGGAGCAGGAAGACAAGGAAAACCGCCGTGGGCGAGCATGACGGGCGGGCACCTGACGCG[CG]GGTCCCGAGGAAGGCCGAACCCGACAGAATCCCTGGAGCCTCGTCTCTGCCAGGCAGTGT	37	2	1689137	AGAGACGAGGCTCCAGGGATTCTGTCGGGTTCGGCCTTCCTCGGGACCCG	2	1668144	F			NA	NA	PXDN	NM_012293	Body					NA	2:1667984-1668162			NA
cg09116520	1.46962	77.2161	5.12833e-06	0.00372996	0.571626	0.702561	0.586715	0.694613	0.557112	0.662506	0.554845	0.70748	0.5426	0.686475	0.51987	0.632356	cg09116520	25762434	AACAAAAATTACAATAAACTATAATTACTCCACTATACTCAAATCTAAAC			II			TGAACCTGGGAGGCAGAGGTTGCAGTGAGCTGTGATTGCTCCACTGTACTCAAATCTGGG[CG]ACAGAGTGAGACCTGATCTCAAAGAAAAAAAATAAAAATAAATAAATAAATAAATAAATA	37	13	50777260	CGCCCAGATTTGAGTACAGTGGAGCAATCACAGCTCACTGCAACCTCTGC	13	49675261	R			NA	NA								TRUE				NA
cg18453965	-4.91425	77.2119	5.12956e-06	0.00372996	0.0490078	0.0310054	0.0482928	0.0240976	0.0630536	0.0295969	0.0594232	0.0332482	0.0578191	0.0349755	0.0554655	0.0307262	cg18453965	21728424	CATATAATCTAACCATTTTAAAAACTTTCAATACCTTTACAAAAAAATTC			II			CTTCCCCCCAGCATGTGGTCTGGCCATTTTAGAAACTTTCAATACCTTTGCAGAAAGGTT[CG]TTTCTATTATTGCTACTCTTCCTCTCTCCAAGCTGAAGGTCCTTGCTCAGAGCAATAAGC	37	2	175458567	CGAACCTTTCTGCAAAGGTATTGAAAGTTTCTAAAATGGCCAGACCACAT	2	175166813	R			NA	NA	WIPF1;WIPF1	NM_003387;NM_001077269	5'UTR;5'UTR				DMR	TRUE		2:175458240-175458717	Promoter_Associated	NA
ch.13.1320446R	-4.09949	77.1151	5.15844e-06	0.00373012	0.103431	0.0362243	0.0969818	0.0478755	0.0986685	0.0599158	0.116522	0.0500284	0.118695	0.0526677	0.137623	0.0584084	ch.13.1320446R	52618416	ATAATCCCTCCATTCCTTCTCCAAATATATAATCATTCACCTAAATAACT			II			ACTTTGACAAAATGTCAAATATCTCTTATAGAATTTGTGTATTTCTCTTTCCCCAGTCTA[CA]GTTACTTAGGTGAATGATCACACATTTGGAGAAGGAATGGAGGGATTATTAGTGCATATA	36	13	89058601	CAGTTACTTAGGTGAATGATCACACATTTGGAGAAGGAATGGAGGGATTA	13	87856601	F			NA	NA								NA				NA
cg11706226	-3.74138	77.1149	5.15851e-06	0.00373012	0.121923	0.0635682	0.104381	0.0623599	0.0981002	0.0691672	0.0868747	0.0680549	0.109619	0.0645392	0.0971695	0.0695244	cg11706226	70778437	AAAAAAAACCCACAAATATAATTTCAACAACAATTCCCTTAACAACRCCC			II			CAAGGAGGAAAGGGAGGAACCCACAAATGTAATTTCAGCAACAGTTCCCTTAACAACGCC[CG]CAGATGGATGAATTTCCGCACAGTCTGGTTCTCTGTTCCTTTTCTGTTCCTGAAGAGAAA	37	15	81391334	CGGGCGTTGTTAAGGGAACTGTTGCTGAAATTACATTTGTGGGTTCCTCC	15	79178389	R			NA	NA							DMR	NA				NA
cg10882756	2.5271	77.0998	5.16302e-06	0.00373012	0.70268	0.822832	0.661924	0.80241	0.647483	0.837994	0.645264	0.791938	0.658585	0.788822	0.621509	0.760138	cg10882756	53808311	TTAATATAAAATCATCAAAAAAAACCTCCCAATTAAAATAACATTTAAAC			II			CTATTTCTTGTGCTTCCCCTAGACATCAGCATGGCTCCCTCTCTCACTTCCACCAGGTCC[CG]TTCAAATGTTATCTTAACTGGGAGGTCTTCCCTGATGACCTTATATTAAATGGCACCCAC	37	5	167282267	TAATATAAGGTCATCAGGGAAGACCTCCCAGTTAAGATAACATTTGAACG	5	167214845	F			NA	NA	ODZ2	NM_001122679	Body	chr5:167285539-167285867	N_Shelf			NA				NA
cg09907096	-4.44984	77.0579	5.17559e-06	0.0037312	0.0769912	0.0428244	0.0717157	0.0464423	0.0844682	0.0428744	0.0719116	0.0413043	0.0752105	0.0525328	0.0767001	0.0332237	cg09907096	52623368	CAAACATATCACATTAAACAAAACCTACCTACAATCCTAACCCAATTTCA	54638355	CGAACGTATCGCATTAAACGAAACCTACCTACAATCCTAACCCAATTTCG	I	T	Red	CCCTGTCCTCCTCCCCAGGCCGGGACCTCCGCGCCTCCCACACACAGTACAACTCTAACA[CG]AAACTGGGCCAGGACTGCAGGTAGGTCCCGTCCAATGCGACACGCTCGCGACGGCCCACG	37	2	98262021	CGAGCGTGTCGCATTGGACGGGACCTACCTGCAGTCCTGGCCCAGTTTCG	2	97628453	F			NA	NA	COX5B	NM_001862	TSS1500	chr2:98262362-98262924	N_Shore			NA	2:97628453-97628559	2:98261851-98262901	Promoter_Associated	NA
cg08409167	3.08411	77.0172	5.18785e-06	0.00373204	0.706512	0.851956	0.705148	0.853887	0.698645	0.810226	0.638835	0.823722	0.596238	0.821116	0.613324	0.81915	cg08409167	15622378	AAACTCCTTAAAAACAAACCTTATATCTTCTTTACCCTTATATCTCAAAC			II			CCACTGAACTACTTGCTGACTGCTATGTGACAGAATGACATCACACCAGGCCTTAAGATA[CG]CTTGAGATACAAGGGTAAAGAAGACACAAGGCTTGTTTTCAAGGAGCTTATAATCTTATG	37	15	64540691	CGCTTGAGATACAAGGGTAAAGAAGACACAAGGCTTGTTTTCAAGGAGCT	15	62327744	F			NA	NA	CSNK1G1	NM_022048	Body					TRUE				NA
cg09495491	3.18459	76.9436	5.21006e-06	0.00374003	0.649468	0.851809	0.67791	0.807896	0.682181	0.813797	0.656893	0.84784	0.675967	0.816206	0.625711	0.747578	cg09495491	58632389	ACACTAAAATCTTTTCAATTTAAAACCTAATAAAATTTTACTATAACTCC			II			AGGAAAAGAGGGCACTAAAATCTTTTCAGTTTGGGGCCTGATAAGGTTTTACTGTAGCTC[CG]AATCTATGTCATGACCACTGTTATTACACTTTAAAGGGATCCCAATCTTGGGATTTGACA	37	11	33706373	CGGAGCTACAGTAAAACCTTATCAGGCCCCAAACTGAAAAGATTTTAGTG	11	33662949	R			NA	NA								TRUE				NA
cg01781890	3.90427	76.7773	5.26071e-06	0.00376501	0.823506	0.892691	0.817316	0.894005	0.76791	0.876368	0.77366	0.874424	0.799528	0.87473	0.771135	0.865542	cg01781890	52723463	AATACAATATCATAAATAAATTTTAACTTCTAATCTACCTAAAAACTACC			II			CTGACTGCTATGGTACAGTGTCATAAGTGAGTTTTGGCTTCTGGTCTACCTGAAGGCTGC[CG]TCTTTAGTGAAGTGTGGGCTTAACAGAGTGCAAATACCACTCTACTTTGTGTTTTCAGAA	37	15	51388426	CGGCAGCCTTCAGGTAGACCAGAAGCCAAAACTCACTTATGACACTGTAC	15	49175718	R			NA	NA	TNFAIP8L3	NM_207381	Body	chr15:51385861-51387203	S_Shore		RDMR	NA				NA
cg12667792	4.24052	76.7346	5.27383e-06	0.00376501	0.845813	0.912602	0.866273	0.911598	0.849569	0.899121	0.808728	0.892809	0.821487	0.900205	0.79679	0.905611	cg12667792	23638422	AACTAATTTCAAAAAATTTTTAAAAACCAATATCTTCCCAAACTTAAACC			II			AACTGGCCATTGAAAGGGTTTGCTCACCCCAAGGGGACTTTGTCTACTGAATCATTCAGA[CG]GCTCAAGTCTGGGAAGACATTGGCCTCTAAAAATCCCCTGAAATCAGTCCAAAGCCCAGG	37	5	71774656	CGGCTCAAGTCTGGGAAGACATTGGCCTCTAAAAATCCCCTGAAATCAGT	5	71810412	F			NA	NA	ZNF366	NM_152625	5'UTR					TRUE				NA
cg06479609	2.92509	76.6573	5.29763e-06	0.00376501	0.660538	0.84192	0.723969	0.832188	0.625227	0.806925	0.706603	0.815553	0.627409	0.843933	0.606971	0.80226	cg06479609	31603420	TAAACTATTTACAATTATCACAAAACCTATAAAACTAAAAAACCTTCCTC			II			AAGGCAGAAGGCAGAAGCAACAGAGAAGGAATGCTGAAGAAATCTGGGCCAGCATATTCT[CG]AGGAAGGTTTCCCAGCCTCACAGGCTCTGTGACAATTGTAAACAGCTCAGGAGCTCCAGG	37	13	51971623	CGAGGAAGGTTTCCCAGCCTCACAGGCTCTGTGACAATTGTAAACAGCTC	13	50869624	F			NA	NA	INTS6;INTS6	NM_012141;NM_001039937	Body;Body					TRUE				NA
cg16660359	3.12962	76.6201	5.30913e-06	0.00376501	0.80544	0.893161	0.8248	0.875798	0.816049	0.867886	0.80979	0.876838	0.826494	0.863589	0.79649	0.859552	cg16660359	61640357	AAAACTAAAAACTACRATATAAAACAACAACCTCCAAAAACTCRAAAACC			II			GCCCGAGGACCTGCTCCACGCGGCAGGGCTGTTGCAGCGCACCAGCATCTCCCAAAAACG[CG]GCTCTCGAGCCCTTGGAGGCTGCTGTCTCATATCGCAGTCCCCAGCCCCTGTGACTACTG	37	16	3812653	CGGCTCTCGAGCCCTTGGAGGCTGCTGTCTCATATCGCAGTCCCCAGCCC	16	3752654	F			NA	NA	CREBBP;CREBBP	NM_001079846;NM_004380	Body;Body					NA	16:3752612-3752690			NA
cg21612382	2.48272	76.6197	5.30925e-06	0.00376501	0.666546	0.801114	0.594432	0.794731	0.572109	0.752358	0.609816	0.780014	0.589699	0.783452	0.542577	0.735598	cg21612382	55632495	ATATATTTCACAAAAAAACCCAACTCACATACATATTATAAAATCRAAAC			II			CACAATAGAAAATATGTTTCACAGAGAGACCCAGCTCACATACATATTATAAAATCGAAA[CG]AAAGTGTTAGTTATAATGTACTTGGATCTTTTCTATTGTTTTATTTTATTCTATCACTTG	37	3	141080844	CGTTTCGATTTTATAATATGTATGTGAGCTGGGTCTCTCTGTGAAACATA	3	142563534	R			NA	NA	ZBTB38	NM_001080412	5'UTR					TRUE		3:141080669-141080882	Unclassified_Cell_type_specific	NA
cg08339497	2.91706	76.578	5.32221e-06	0.00376501	0.770472	0.874403	0.805533	0.860835	0.717658	0.841374	0.763685	0.855353	0.757239	0.867424	0.762921	0.859036	cg08339497	44682456	TACCTATAAACTCATCAAAACACTAAAAAACAAACATTCCCATAACCACA	40668301	TACCTATAAACTCGTCGAAACACTAAAAAACAAACATTCCCGTAACCGCG	I	A	Red	GTTCCTGGGGCCTGCCTGTGGGCTCGTCGGGACACTAGAGAGCAGGCATTCCCGTGGCCG[CG]GGAGAGCCGCGTTCCTGGCTGGCCATTCCCGGGCCCTCTAGAAGGGAGCGGCTGAGAGCT	37	10	131592935	CGCGGCCACGGGAATGCCTGCTCTCTAGTGTCCCGACGAGCCCACAGGCA	10	131482925	R			NA	NA				chr10:131592393-131592616	S_Shore			NA	10:131482889-131482957			NA
cg21638338	3.38108	76.575	5.32314e-06	0.00376501	0.859552	0.911116	0.858912	0.90082	0.861264	0.902835	0.862589	0.900334	0.866627	0.889831	0.871673	0.915052	cg21638338	27662370	CRAAAAACAAATCCCTAAATCTAAACCRTAAAATTCCCAAATAAATATCC			II			CTCCTGGGGTTTGATGCCGGGGCTCTCTGAAGTCCGTGGGCAGGGCTCATGGGCCCCTTG[CG]GACACCCACTTGGGAACCTCACGGTTCAGATCCAGGGACCTGCTCCCCGGGAGTCCAGCG	37	7	157276278	CGGACACCCACTTGGGAACCTCACGGTTCAGATCCAGGGACCTGCTCCCC	7	156969039	F	rs9768425		NA	NA				chr7:157276326-157276556	N_Shore			NA	7:156968996-156969313			NA
cg24275910	2.97949	76.4958	5.34782e-06	0.00376875	0.690878	0.82265	0.673565	0.818354	0.655527	0.805596	0.645535	0.791688	0.642833	0.807825	0.612561	0.739339	cg24275910	35677406	ATAATAATATTACAAATTAAACTTTAAAAAACACTAATAACCTAAATTAC			II			CTTAGATTTTGATAATAGTATTGCAAGTTGGACTTTGAGAAACACTAATAGCCTGAGTTA[CG]TGATGAAGTGTCAGAGACTGGCCCATAAAAAAAAAAAAATTCTGCCTACATATTAAAGAC	37	6	156701068	TAATAGTATTGCAAGTTGGACTTTGAGAAACACTAATAGCCTGAGTTACG	6	156742760	R			NA	NA								TRUE				NA
cg20059249	3.6593	76.4182	5.37211e-06	0.00376875	0.765595	0.876908	0.811722	0.858791	0.717358	0.865132	0.75997	0.85332	0.76329	0.864047	0.727009	0.873195	cg20059249	51720337	TATTTAATACAATATCACACAATTTACCCTATAAATCTATTTAACTTTCC			II			TGTAAGCTACCTATTTGGTGCAGTATCACACAATTTACCCTGTAGGTCTGTTTGACTTTC[CG]TGTGTGCCCATGAGGGCAGGGACTGTGTTGCAGTTGTAGAAATAGGTAAATTAATTGAAA	37	6	57245939	CGGAAAGTCAAACAGACCTACAGGGTAAATTGTGTGATACTGCACCAAAT	6	57353898	R		rs73751341	NA	NA	PRIM2	NM_000947	Body					TRUE				NA
cg06736434	3.54767	76.4122	5.374e-06	0.00376875	0.719808	0.880146	0.695966	0.866483	0.644948	0.853497	0.641755	0.814052	0.55463	0.843379	0.679641	0.817206	cg06736434	58692350	AATATTACTCTAAACACTACCTTATACATTACTTAATATAAATCAAATAC			II			TAAAGAGAAAGGATATTAAAATGTAAGATGCATGATGAAAATATAAGTGGACAGGCTGTT[CG]TATTTGACCTATATTAAGTAATGTATAAGGTAGTGTTCAGAGTAATACTTTTCTACATTA	37	19	20231820	GTATTACTCTGAACACTACCTTATACATTACTTAATATAGGTCAAATACG	19	20092820	F			NA	NA	ZNF90	NM_007138	3'UTR					NA				NA
cg26173773	1.65409	76.3893	5.38122e-06	0.00376875	0.591976	0.745664	0.63812	0.770264	0.648706	0.734831	0.62089	0.738347	0.638982	0.706632	0.592608	0.725224	cg26173773	55714323	CAAACCATCTATATCCTACTACTACATAAAAACACAAAAAAAAACCACCA	64648378	CGAACCGTCTATATCCTACTACTACGTAAAAACACGAAAAAAAACCACCG	I	T	Red	AGCAGCGGGACACAGAGGGCTCATCCCTCCTCATGCTCCCACACAGCAGCGGGATATAGA[CG]GTGGTCCCTCCTCGTGCTCCCACGCAGCAGCAGGACATAGACGGCTCGTCCCTCCTCATG	37	7	158075624	CGGTGGTCCCTCCTCGTGCTCCCACGCAGCAGCAGGACATAGACGGCTCG	7	157768385	F			NA	NA	PTPRN2;PTPRN2;PTPRN2	NM_002847;NM_130842;NM_130843	Body;Body;Body					NA	7:157768103-157768566			NA
cg01667018	3.74132	76.3792	5.38439e-06	0.00376875	0.740783	0.858898	0.793775	0.871901	0.671557	0.857099	0.703398	0.880956	0.715058	0.847286	0.675173	0.863504	cg01667018	21791366	CCATTCAATACACAACATTACATAACAACTAAAAATATAATCTCTAAAAC			II			AACTTTCTCAAGGTCTTATAGCTGGAAAATTGAGGACTAGGATTTAAAGCAAGGTGTTGT[CG]CTCCAGAGACCACACTCTCAGCTGTTATGCAATGTTGTGTACTGAATGGAATCCCATGAT	37	15	80547879	CGCTCCAGAGACCACACTCTCAGCTGTTATGCAATGTTGTGTACTGAATG	15	78334934	F			NA	NA				chr15:80544014-80544662	S_Shelf			NA				NA
cg13411229	2.2586	76.3349	5.39836e-06	0.00377069	0.766573	0.817315	0.764803	0.828575	0.765028	0.812244	0.733943	0.809556	0.780124	0.821466	0.769479	0.827592	cg13411229	56769323	AAATTTATACCCAAACCCTTAAACACCRACTTCTAAACRATAACAAAACC			II			CCTCACATCAAGGATTTATACCCAGGCCCTTGGGCACCGGCTTCTGGGCGGTGGCAGAAC[CG]GCCGTGTGAGTCAGGAACGTGGTAAAGGGCCCAGTGGGGAGGCAGCTGGCAGGAACATGG	37	8	143823898	GATTTATACCCAGGCCCTTGGGCACCGGCTTCTGGGCGGTGGCAGAACCG	8	143820900	R			NA	NA	SLURP1	NM_020427	TSS200	chr8:143820468-143821310	S_Shelf			NA				NA
cg20279561	2.55979	76.2467	5.42631e-06	0.00377812	0.733217	0.809054	0.748156	0.830868	0.765162	0.80509	0.754305	0.806352	0.769412	0.823351	0.758348	0.791237	cg20279561	48639423	AAAAACCACTATAAATACAAACACCATAACAACCACACAAAAACCCCCCA	43719334	AAAAACCACTATAAATACAAACACCGTAACAACCACACGAAAACCCCCCG	I	C	Grn	AAAAAAAAAAAAAGAAACCACTGTAAGTACAGACACCGTAGCAACCACACGGAGGCCCCC[CG]CCCCGCCCCCCGCGTGTTCCAGTGGGAAGCAGAGCCTCGGAAGGCGTGCACACGGGGGGT	37	13	113356724	AGAAACCACTGTAAGTACAGACACCGTAGCAACCACACGGAGGCCCCCCG	13	112404725	R			NA	NA	ATP11A;ATP11A	NM_015205;NM_032189	Body;Body					NA	13:112404714-112405170			NA
cg26442509	2.50203	76.1966	5.44229e-06	0.00377812	0.61722	0.838846	0.65436	0.79582	0.622203	0.761318	0.599666	0.782398	0.563497	0.784542	0.552988	0.756145	cg26442509	67716438	TAATTATTCCTAACTACTAAAACAAAACCCTTCTAAATATACTACCCAAC			II			TAGTATAGGGCTAATTATTCCTGACTACTGAGGCAAGACCCTTCTGAATGTACTGCCCAA[CG]TCCCATGAATTAGGAACTTTTTCCATTTGGCTAATGGGAGCAGGCACTATAACCAGCCCT	37	18	22039496	AATTATTCCTGACTACTGAGGCAAGACCCTTCTGAATGTACTGCCCAACG	18	20293494	R			NA	NA	HRH4;HRH4;HRH4	NM_021624;NM_001160166;NM_001143828	TSS1500;TSS1500;TSS1500					NA				NA
ch.10.290763R	-4.47403	76.1776	5.44836e-06	0.00377812	0.0766586	0.0440503	0.079814	0.0353823	0.0916084	0.037529	0.0757179	0.0411922	0.0703512	0.0453282	0.113241	0.0389336	ch.10.290763R	38626331	ACTTTCTCCATCTATCAATAAACACAAATTAATTCCCTATCTTAACTATT			II			ATCCATAGGTCCATAGGTCAAAGGGGTGTCTGCACTCACATGTAATGGTAGCACTATTTA[CA]ATAGCCAAGATAGGGAATCAACCTGTGTCCATTGACAGATGGAGAAAGTGTGCTATATAC	36	10	10462173	CAATAGCCAAGATAGGGAATCAACCTGTGTCCATTGACAGATGGAGAAAG	10	10502178	F			NA	NA								NA				NA
cg14437562	3.9585	76.0846	5.47815e-06	0.00377812	0.805579	0.878171	0.836525	0.89338	0.785222	0.882175	0.795432	0.874548	0.778657	0.894219	0.778095	0.866899	cg14437562	15681406	TACATACACTTTATACATAATAAAAACCTACTAATTCTTATTTTAAATAC			II			AATGAAGTCCATGCATGCACTTTATGCATAGTAGAGGCCTACTGATTCTTATTTTAAGTG[CG]TGTGTGTGTGTGTGTGTGTCTGTGTGTGTGTGTGTGTGTGTATTTGAGACAGGGTCTCAC	37	15	67543553	CGCACTTAAAATAAGAATCAGTAGGCCTCTACTATGCATAAAGTGCATGC	15	65330607	R			NA	NA	AAGAB	NM_024666	Body	chr15:67546789-67547410	N_Shelf			NA				NA
cg13258528	3.66911	76.0801	5.47962e-06	0.00377812	0.744716	0.882985	0.736915	0.867181	0.703257	0.847885	0.744369	0.851717	0.627911	0.856914	0.643903	0.833223	cg13258528	68782446	AATCCTAACATAACACAAAAATTACCTATTATTCCTTATTACTAAAATCC			II			TGTTTAAAACTAATCCTGGCATAACACAGGGATTACCTGTTGTTCCTTGTTGCTAAAATC[CG]GCTTAATTTAGACACTGACAATTATATTGCTGAATGGTTTTAATGTTTATCACATAAACA	37	6	151777612	ATCCTGGCATAACACAGGGATTACCTGTTGTTCCTTGTTGCTAAAATCCG	6	151819305	R			NA	NA	C6orf211	NM_024573	Body	chr6:151773043-151774070	S_Shelf			NA				NA
cg11658909	1.43048	76.0761	5.48091e-06	0.00377812	0.799978	0.686581	0.782586	0.726427	0.786694	0.722478	0.803058	0.738465	0.81007	0.715833	0.806901	0.739534	cg11658909	29741503	CATATAACTACTTCTCTTCCTTTCCATCTTAATTTAAAAATCATTCCCTC			II			CAGCATCTTTCCATATGACTACTTCTCTTCCTTTCCATCTTAGTTTAAAAGTCATTCCCT[CG]GGGAGACATTTCCTATTCCCCTAGACTTGGGAGGCTGAGGCGGGAGGATGGCTTGAGTCT	37	1	155510764	ATATGACTACTTCTCTTCCTTTCCATCTTAGTTTAAAAGTCATTCCCTCG	1	153777388	R			NA	NA	ASH1L	NM_018489	5'UTR					NA		1:155510593-155510805	Promoter_Associated_Cell_type_specific	NA
cg11277522	1.90098	76.0554	5.48756e-06	0.00377812	0.619991	0.731761	0.641767	0.776754	0.640935	0.75815	0.641063	0.741208	0.579789	0.730881	0.636171	0.748543	cg11277522	49645407	TATAAATAAAACCATATAATATTTATCTTTCTATATCTACCTTACTTCAC			II			AGGATTCTACATATAAGTGAGACCATATGGTATTTGTCTTTCTGTGTCTGCCTTACTTCA[CG]TAACATTATCTCCTCCAGCTTCATCCATATTGTCACAGATGGCAAGGTTTTATTCTTTCT	37	13	23393283	CGTGAAGTAAGGCAGACACAGAAAGACAAATACCATATGGTCTCACTTAT	13	22291283	R			NA	NA								NA				NA
cg05278454	3.19682	75.9578	5.51912e-06	0.00379209	0.646345	0.86553	0.622775	0.82122	0.624812	0.801178	0.597078	0.770081	0.643648	0.786743	0.607908	0.761453	cg05278454	55758361	CTAATCACRAACAATAACTTACRCTCTACTCTATAATTATATAAATTACC			II			GAAGTCTCTTTCTGATCACGAACAATAGCTTGCGCTCTACTCTGTAGTTATGTGGATTGC[CG]AGCAATGACCCTTTTCAATTTCTTATTTCTGTGTTACTGAGGACCCTAATCACTTAGGGA	37	3	158547325	CGGCAATCCACATAACTACAGAGTAGAGCGCAAGCTATTGTTCGTGATCA	3	160030019	R			NA	NA	MFSD1;MFSD1	NM_001167903;NM_022736	3'UTR;3'UTR					NA				NA
cg22804620	3.39307	75.8297	5.56087e-06	0.00381299	0.868403	0.901017	0.873775	0.897598	0.865598	0.901771	0.869428	0.902022	0.891204	0.897077	0.867395	0.900606	cg22804620	42661421	CATAACCAACTAAAAAATACTAACCAAAAAAATAATAATACAACTAACAC			II			CTAGCCTACCAGCAGACCTCGGCCTTCGCCCGGCAGCCCCGCGATGAGCTGGAGCGCGTG[CG]TGTCAGCTGCACCATCATCTTCCTGGCCAGCATCTTCCAGCTGGCCATGTGGACCACGGC	37	4	951898	ATGGCCAGCTGGAAGATGCTGGCCAGGAAGATGATGGTGCAGCTGACACG	4	941898	F	rs34311866		NA	NA	TMEM175	NM_032326	Body	chr4:951611-952249	Island			NA	4:941612-942249			NA
cg17904717	3.13908	75.7068	5.60129e-06	0.00382935	0.618326	0.84196	0.658992	0.833335	0.666597	0.767243	0.63228	0.818458	0.653473	0.850042	0.561994	0.793395	cg17904717	72737380	AACATATTACATTTACTTCCAAATACTAAATCTAATAATCACAATTCAAC			II			CCCAGTCCAATGGCCAGAACTCATACTCCCACTCAGGGTGTTCCATTGCAGACCCTGTCT[CG]CTGAATTGTGATCATTAGATTTAGTATTTGGAAGTAAATGTAACATGTTATTAGTTTTCC	37	14	52793391	CGCTGAATTGTGATCATTAGATTTAGTATTTGGAAGTAAATGTAACATGT	14	51863141	F			NA	NA	PTGER2	NM_000956	Body					TRUE				NA
cg10154310	-4.13425	75.6881	5.60747e-06	0.00382935	0.10243	0.0558365	0.111835	0.0396023	0.085304	0.0529383	0.0899887	0.0466952	0.129597	0.0546818	0.0905384	0.0507188	cg10154310	36710410	ATATTTCTATATAAATATCTAACCCTTTCATCAATCRTACRAAAAACCRC			II			TGGGTCGGGAGGTGTTTCTGTGTAGGTGTCTGGCCCTTTCATCAGTCGTGCGGAGGACCG[CG]TGATTTCCTTCCAGTTCTCCTCGGTTTTCAGGTGGTGGCGCCATCTTCGGTAAAGGGTGT	37	7	141438343	CGCGGTCCTCCGCACGACTGATGAAAGGGCCAGACACCTACACAGAAACA	7	141084812	R			NA	NA	SSBP1;FLJ40852	NM_003143;NR_015392	5'UTR;TSS1500	chr7:141438004-141438393	Island			NA	7:141084489-141084836	7:141437630-141438803	Promoter_Associated	NA
ch.2.1116759R	-3.80783	75.6291	5.62704e-06	0.00383494	0.153591	0.0459154	0.103988	0.0560518	0.139212	0.0745469	0.167915	0.0582215	0.136577	0.0659385	0.138278	0.066687	ch.2.1116759R	15646400	ATAAATCATCAACTAAAAACCTAAACAATCCCAAAATAAATAACTAAACT			II			TATGTGCTTTATAAAATATGTGTTTAGGTTTGCTTAGAAAATATATATCTTAATTATTTA[CA]GTTCAGTCACCCATTTTGGGATTGTTCAGGCTTTTAGCTGATGACCCATTTTTCTCCCTC	36	2	46817493	CAGTTCAGTCACCCATTTTGGGATTGTTCAGGCTTTTAGCTGATGACCCA	2	46670996	F			NA	NA	PIGF;PIGF	NM_173074;NM_002643	Body;Body					NA				NA
cg17564259	2.97357	75.5827	5.64249e-06	0.00383718	0.630886	0.819916	0.645435	0.817711	0.645976	0.826441	0.691902	0.823342	0.67087	0.843116	0.617023	0.774451	cg17564259	40651332	TTCTTTTCCAAACATTATATTTATTACTAAAATATTCTCTTCATCCACTC			II			TTATGGTCTGTAGCAGGCAAACAACTTCGAACTTCTCAAGGTTGCTTGGCTAAACACGAA[CG]AGTGGATGAAGAGAACACCTCAGCAATAAATATAATGCCTGGAAAAGAATTTTACTAAGA	37	3	197035907	CGAGTGGATGAAGAGAACACCTCAGCAATAAATATAATGCCTGGAAAAGA	3	198520304	F			NA	NA								TRUE				NA
cg10157951	1.58223	75.5508	5.65313e-06	0.00383718	0.572775	0.731049	0.558094	0.733391	0.566235	0.705199	0.60552	0.692355	0.55293	0.718828	0.486691	0.663254	cg10157951	48686401	TTTTCTTCTTAAAAAAAATTCTCACTCTATCATCCAAACTAACRTACAAC			II			ATTAATCTTTATATGTAAATTAACTCACTTGGCAGAGGTTGCAGTAAGCCGAGATCATGC[CG]CTGCACGCCAGCTTGGATGACAGAGTGAGAACTTTTCTCAAGAAGAAAATAAAAATAAGT	37	12	122108328	TTTCTTCTTGAGAAAAGTTCTCACTCTGTCATCCAAGCTGGCGTGCAGCG	12	120592711	F			NA	NA	MORN3	NM_173855	TSS1500					NA				NA
cg15934958	2.67486	75.4353	5.69185e-06	0.00385569	0.486356	0.798755	0.607671	0.787545	0.537857	0.715916	0.526899	0.790221	0.589901	0.795416	0.533459	0.737982	cg15934958	20678503	AAAAACCCCAATTAAAATAACAATCCAATTCAAAAACCTTCRTATTTATC			II			TCTGAACTTAAAATAATCCTGTAGCATAGTCCATTATTCCAAGAGTCCTTTTGATCTTAA[CG]ACAAATACGAAGGTCTCTGAATTGGACTGCTATTTTAACTGGGGCCCTCCCTATGCCAGT	37	3	37212084	CGACAAATACGAAGGTCTCTGAATTGGACTGCTATTTTAACTGGGGCCCT	3	37187088	F			NA	NA	LRRFIP2;LRRFIP2;LRRFIP2	NM_017724;NM_006309;NM_001134369	5'UTR;5'UTR;5'UTR					TRUE				NA
cg01791648	1.70752	75.2317	5.7609e-06	0.00385624	0.589551	0.717926	0.594162	0.734396	0.589018	0.678926	0.574083	0.737554	0.58525	0.707817	0.514266	0.662579	cg01791648	51725450	TAATACCAAACCTTAAATTCATTAAAAACTAAATTAATCCCTTAAATATC			II			GCTGATATGACAGAAAGTGGGTGGCTATAAACTTGGAATTTGTTCAATTAACATTTACCA[CG]ATACTTAAGGGACTAATCCAGTCCTCAATGAACTCAAGGTCTGGTACTATTAGCCTGATT	37	3	101232718	AGTACCAGACCTTGAGTTCATTGAGGACTGGATTAGTCCCTTAAGTATCG	3	102715408	F	rs6772703		NA	NA	SENP7;SENP7	NM_001077203;NM_020654	TSS1500;TSS1500	chr3:101231610-101232173	S_Shore			NA				NA
cg16285780	4.17424	75.1717	5.78146e-06	0.00385624	0.719268	0.918419	0.791109	0.899218	0.775654	0.895345	0.756714	0.890878	0.714285	0.882486	0.677203	0.866038	cg16285780	60720377	CCATCTTACCACACAATATTTCATAATTCAAATTCTTCAAAATCTTATAC			II			GCCTCTTCAATCCATCTTACCACACAATATTTCATGATTCAAATTCTTCAAAGTCTTATA[CG]CAGGAATGTTTATTCTGCTGTATTTCTGTGAAATTAAAAACTTGGAAGAAGCTTCAAAGC	37	8	30624292	CATCTTACCACACAATATTTCATGATTCAAATTCTTCAAAGTCTTATACG	8	30743834	R			NA	NA	UBXN8	NM_005671	3'UTR					NA				NA
cg14449963	-4.10271	75.1063	5.80393e-06	0.00385624	0.0771545	0.0462018	0.0809467	0.045053	0.0819618	0.0593392	0.0785952	0.0576925	0.0841803	0.0523116	0.0803387	0.0563938	cg14449963	58611437	CRAACCATTACTAAAAAACAACAACATTTTAATAATTTCCTAACCTACCC			II			TAAACTAAAAATAATTCCGTGCGACAAATGAAACCAACATGAATTTGGAGCTAAGAAATA[CG]GGTAGGTCAGGAAACCACTAAAATGTTGCTGCCTTTTAGCAATGGTTCGTGAAACTGAAT	37	10	95242283	CGGGTAGGTCAGGAAACCACTAAAATGTTGCTGCCTTTTAGCAATGGTTC	10	95232273	F			NA	NA	MYOF;MYOF	NM_133337;NM_013451	TSS1500;TSS1500					NA		10:95241886-95242680	Promoter_Associated	TRUE
cg05872923	-1.15223	75.0944	5.80805e-06	0.00385624	0.144513	0.319982	0.217262	0.31362	0.197812	0.299408	0.172912	0.276251	0.159603	0.304486	0.153192	0.285378	cg05872923	73716432	TCTCTCTTTATTAAAACTCAAAAAACACTCTCAAAATAACTAAAAACCAC			II			AAGTCATAGTCTCTCTCTTTATTGGGGCTCAGGGGACACTCTCAGGGTAGCTGGGGGCCA[CG]TGAAGGGGGGCGTTGCGGAGCGGCACAGCTGGAACTCCGGGATGATGTTCAGGCTTGGGG	37	17	7461260	CGTGGCCCCCAGCTACCCTGAGAGTGTCCCCTGAGCCCCAATAAAGAGAG	17	7401984	R			NA	NA	TNFSF13;TNFSF13;TNFSF12-TNFSF13;TNFSF13	NM_003808;NM_172088;NM_172089;NM_172087	TSS1500;TSS1500;Body;TSS1500	chr17:7464666-7465823	N_Shelf			NA				TRUE
cg16694489	3.21041	75.072	5.81576e-06	0.00385624	0.656483	0.853556	0.679395	0.847079	0.581539	0.817775	0.688701	0.844538	0.57292	0.808487	0.57368	0.794176	cg16694489	51777407	CTACAATCACATATAATCTCCTTAATCTTATATATATAACAAACACACAC			II			GCAAGATTTCTGAGCAATATTCCCGGTAGGAATTCAAGCCACTTCCCAACACAGTCTATG[CG]TGTGTGTTTGCCACACACATAAGATCAAGGAGATCACATGTGACTGCAGATAGATTGAAT	37	4	22509445	TGCAGTCACATGTGATCTCCTTGATCTTATGTGTGTGGCAAACACACACG	4	22118543	F	rs60504213		NA	NA	GPR125	NM_145290	Body					TRUE				NA
cg24149455	2.09505	74.993	5.84316e-06	0.00385624	0.577702	0.799425	0.618403	0.784413	0.550105	0.742723	0.515851	0.729013	0.572647	0.729157	0.568227	0.726343	cg24149455	72736397	AAAATTCTAAAAATATAAATAAAACCRAATTACAAAACAACAAAACCCAC			II			CCTTATTTAGTGCCGTTACCAGACTCAAGCAGGAGAGAATGCAGTAGTTACAGAGCCGGG[CG]TGGGCTTTGCTGCCTTGTAATTCGGCCTTACTCACATTTTTAGAATTTCAAATCTAGATC	37	13	94214495	AAATTCTAAAAATGTGAGTAAGGCCGAATTACAAGGCAGCAAAGCCCACG	13	93012496	F			NA	NA	GPC6	NM_005708	Body					TRUE				NA
cg21461805	3.67196	74.9882	5.84481e-06	0.00385624	0.724138	0.893064	0.731031	0.872738	0.720658	0.849679	0.663931	0.856597	0.711818	0.842858	0.662392	0.81784	cg21461805	58777481	CATTTCATTTATTCTACACTAAACATTTAAAAATCACACRTCAACTAATC			II			TGCAACTCAGGCCCAGGATGACAAATGGTGTCTTAGGCCATTGTTAACACAGGGAGGTAG[CG]ACCAGTTGACGTGTGATTTTTAAATGCTCAGTGCAGAATAAATGAAATGATGCCATTGTC	37	13	99976095	ATTTCATTTATTCTGCACTGAGCATTTAAAAATCACACGTCAACTGGTCG	13	98774096	F	rs73568073		NA	NA	UBAC2;UBAC2;UBAC2	NM_001144072;NM_177967;NR_026644	Body;Body;Body			low-CpG:98774089-98774097		NA				NA
cg18609562	3.37335	74.9736	5.84988e-06	0.00385624	0.763299	0.868803	0.75345	0.851817	0.647258	0.847672	0.685639	0.843374	0.682783	0.864238	0.633048	0.791565	cg18609562	35714392	TTCCACTAAATATATAACCAACACAATTAAAATCTAAAACATACTATCTC			II			GGGTCTAGAGGTTGGGGGAGAGTTGTTGGCTCCAAAGGAGCACAAGAAAATCGGGAGGGG[CG]AGACAGTATGTTCTAGATCTTAATTGTGTTGGTTACACATTTAGTGGAAACCTATAGAAG	37	16	10789701	TCCACTAAATGTGTAACCAACACAATTAAGATCTAGAACATACTGTCTCG	16	10697202	F			NA	TRUE	TEKT5	NM_144674	TSS1500					NA				NA
cg05453378	2.03459	74.9613	5.85416e-06	0.00385624	0.835836	0.786157	0.823091	0.795962	0.827831	0.79886	0.82753	0.797966	0.839871	0.785834	0.822592	0.801507	cg05453378	21732509	CTCTCCAACTCACCCTCCTATAAAAATTTACAAACAAAACCACTAAACAC			II			AGGGTTGGAAAAAAGAGAAGATGTTTTCTATCTTGGACCTTTACCTAAAATAGGCACCAT[CG]TGCTCAGTGGCCTTGCTTGTAAACTTCTACAGGAGGGTGAGTTGGAGAGAGTGAGTGTGA	37	13	51914201	CGTGCTCAGTGGCCTTGCTTGTAAACTTCTACAGGAGGGTGAGTTGGAGA	13	50812202	F			NA	NA	SERPINE3	NM_001101320	TSS1500					NA				NA
cg14159523	2.66518	74.95	5.85811e-06	0.00385624	0.668337	0.832875	0.627871	0.78499	0.59893	0.755387	0.584582	0.789199	0.639866	0.789859	0.574054	0.777165	cg14159523	71758425	TTTCATTATTTTATATATAAAAAAAACCCAAAAAACCAATTATACCTCTC			II			TTTCCCATTCTTTTCATTATTTTGTATGTAAAAAAAACCCAAAAAGCCAGTTGTACCTCT[CG]TAAATAATACATGTTTTCCTCTGCAGAACTGTAGTCTATGTGACACCTACAAACAAGGGA	37	9	90185475	CGAGAGGTACAACTGGCTTTTTGGGTTTTTTTTACATACAAAATAATGAA	9	89375295	R			NA	NA	DAPK1	NM_004938	Body					TRUE				NA
cg12511749	3.25119	74.9406	5.8614e-06	0.00385624	0.744632	0.859075	0.661319	0.852714	0.664514	0.788675	0.673302	0.826694	0.63309	0.848181	0.672703	0.784456	cg12511749	22692491	TAAAATAACCAAAACAATTATCCATATAAAATTTCAAACAATCTTTTACC			II			ATCGAAGTAGTTGAAATAGCCAAAACAATTGTCCATGTAGAGTTTCAGACAATCTTTTGC[CG]GTGCCAGTTGCATTAGACCATTCATTCATTTATTCAATTATTCAGGCTTTTACAGGACAT	37	12	75949788	CGGCAAAAGATTGTCTGAAACTCTACATGGACAATTGTTTTGGCTATTTC	12	74236055	R			NA	NA								TRUE				NA
cg13732857	-2.02477	74.9346	5.86349e-06	0.00385624	0.126482	0.188349	0.113296	0.184792	0.107966	0.195301	0.15206	0.203514	0.105417	0.197647	0.123436	0.190147	cg13732857	18751446	AATTACTAACATATAAAACRCCAAACTAACATCTATACACTTAACTACTC			II			AAATGAATTCAAGTTACTGACATGTAAAACGCCAGACTGACATCTGTACACTTAGCTACT[CG]CTCAGCCGCGGTGGCGGGGCCCGCGCGGTCCCTCCGCAGACTCGCGGGCCGGGGGAGGCC	37	2	45029729	GTTACTGACATGTAAAACGCCAGACTGACATCTGTACACTTAGCTACTCG	2	44883233	R			NA	NA				chr2:45029728-45030035	Island		DMR	NA	2:44883233-44883680			NA
cg05256584	3.85108	74.925	5.86685e-06	0.00385624	0.766189	0.889774	0.760986	0.876391	0.630705	0.860521	0.712928	0.871369	0.711761	0.873476	0.7105	0.859555	cg05256584	11748486	AAAACTCACRATAAAAATCAAATTAAAACAAAAAACTTAATCTTAAAACC			II			TTTCTGTGTAAAGGGCTCACGATGGAAATCAGGTTAAAACAAGGAACTTAATCTTAAAGC[CG]CGCTTGCCTATGTCTGTTAAATCCTTTATTTTTTCTTAGACAGTGTTCCAGTGGGAGTTG	37	2	40452795	GGGCTCACGATGGAAATCAGGTTAAAACAAGGAACTTAATCTTAAAGCCG	2	40306299	R			NA	NA	SLC8A1;SLC8A1;SLC8A1;SLC8A1	NM_001112801;NM_001112802;NM_021097;NM_001112800	Body;Body;Body;Body					TRUE				NA
cg17182036	3.1748	74.9192	5.86886e-06	0.00385624	0.693716	0.831836	0.607924	0.815786	0.5548	0.787856	0.6409	0.804057	0.644627	0.743561	0.557857	0.818473	cg17182036	65730430	ATCTTTATCATATACTAATCACTATCTATAATAATCAACTCTCTATATTC			II			ATATTTTCAATCCACAGTTGTTTGAATCCATGGATGTGGAACCCATGGATGTGGAGCCCA[CG]AATACAGAGAGCTGACTATTACAGACAGTGATTAGTACATGATAAAGATGACTGTAATAG	37	10	119101310	TCTTTATCATGTACTAATCACTGTCTGTAATAGTCAGCTCTCTGTATTCG	10	119091300	F			NA	NA	PDZD8	NM_173791	Body					TRUE				NA
cg12528981	5.08282	74.907	5.87311e-06	0.00385624	0.936535	0.951001	0.936794	0.953064	0.938931	0.953129	0.939395	0.950594	0.936531	0.94665	0.943536	0.954605	cg12528981	54607329	TTACCCCACAACACTTAAATAACTAAAATAACAACACATACTCCAATACA	35729397	TTACCCCACGACGCTTAAATAACTAAAATAACAACGCGTACTCCAATACG	I	A	Red	TGGCGCCAAGGTCTCCAGAACACCCCCTGCCCACCGTGAGAAGGTGGAACTCGGCACCAC[CG]CACTGGAGCACGCGTTGCCACTTCAGCCACCCAAGCGCCGTGGGGCAAATACTACAATTA	37	5	170919715	TTGCCCCACGGCGCTTGGGTGGCTGAAGTGGCAACGCGTGCTCCAGTGCG	5	170852320	F	rs10045748		NA	NA								NA	5:170852311-170852361			NA
cg05452625	3.71589	74.8495	5.89327e-06	0.00385624	0.727763	0.900774	0.751349	0.876584	0.643885	0.849792	0.662964	0.858588	0.627768	0.863082	0.620405	0.820826	cg05452625	72718399	AACTCCATACAATAATTATATAAAAAAAATTTACTATATCTCTTCCCCCC			II			GGGAGGAAAGAGACTCCATGCAGTGATTATGTGGAGGGGATTTGCTATGTCTCTTCCCCC[CG]CTTCTTTCTTTGTCCTCTTTCTCCTGGTCCCCTTCTTCTGCATTTGTCTGGGAGGATCCT	37	10	102222582	CGGGGGGAAGAGACATAGCAAATCCCCTCCACATAATCACTGCATGGAGT	10	102212572	R			NA	NA	WNT8B	NM_003393	TSS1500					NA				NA
cg02417360	3.95436	74.8125	5.90628e-06	0.00385624	0.807108	0.897209	0.785032	0.884493	0.712221	0.893598	0.765101	0.883844	0.750113	0.869858	0.669573	0.87869	cg02417360	28774496	ATTCTATATATTAATATATATTAATAAATTTTTCTTTCCTCCCRACACCC			II			TGGAGTATGGTGTTCTGTATATTGATGTGTGTTGATGGATTTTTCTTTCCTCCCGGCACC[CG]GCTTCGGATGGTCTGGGAGGGTGTGATGGAGTGCAGTGTTCTGTATGTTGATGTGTGTTG	37	13	113398673	CGGGTGCCGGGAGGAAAGAAAAATCCATCAACACACATCAATATACAGAA	13	112446674	R			NA	NA	ATP11A;ATP11A	NM_015205;NM_032189	Body;Body					TRUE	13:112446498-112446681			NA
cg17611932	2.213	74.6699	5.95674e-06	0.00385624	0.765687	0.800369	0.749674	0.805029	0.756379	0.797793	0.737298	0.808712	0.779814	0.804547	0.747141	0.800973	cg17611932	14751455	AAATCTACAAACAATAAATAAAAACCAAAAACAAAACCCAAACCAAACAC			II			TAAGCGAGGAAGGGTCTACAGGCAGTGAGTGAAGGCCAGGAGCAGGGCCCAGGCCAGGCA[CG]ACCACCGAGGGGATGAACTTCACAGTGGGTTTCAAGCCGCTGCTAGGGGATGCACACAGC	37	2	27505586	CGTGCCTGGCCTGGGCCCTGCTCCTGGCCTTCACTCACTGCCTGTAGACC	2	27359090	R			NA	NA	TRIM54;TRIM54	NM_032546;NM_187841	TSS200;TSS200					TRUE				NA
cg16025833	3.34267	74.6645	5.95864e-06	0.00385624	0.718189	0.86454	0.694517	0.846826	0.749157	0.79609	0.675926	0.828483	0.69512	0.809701	0.66838	0.802936	cg16025833	50616339	CCTCCCTCCCCAATCATTTAAAAATATAAAAACCATTCTTAACTTTTAAC			II			TATTTCATTATTATCCTGTCCGGAGTCGGCAAACTACGGTCTACTATCTGTCTTCGTATA[CG]TCAAAAGCTAAGAATGGTTTTTACATTTTTAAATGACTGGGGAGGGAGGGCCAGAATCCA	37	6	30292298	CGTCAAAAGCTAAGAATGGTTTTTACATTTTTAAATGACTGGGGAGGGAG	6	30400277	F	rs4711213		NA	NA	HCG18;HCG18	NR_024052;NR_024053	Body;Body	chr6:30294169-30295071	N_Shore			NA				NA
cg09985739	2.82633	74.6535	5.96257e-06	0.00385624	0.72462	0.840117	0.721426	0.861369	0.654221	0.831619	0.665831	0.795663	0.653872	0.842803	0.614913	0.819476	cg09985739	73719332	AAATATTTTATTTCTTTCCCCCACTCTACTACCTATAAATTTAAATTTAC			II			ATCCTCTCTGTGAATGTTTTATTTCTTTCCCCCACTCTGCTGCCTATGAATTTGGGTTTG[CG]GTTTCACCATGAGACATTCTTGATACAGTTTCATAGATAAATTCAGGGAGGAGTTAATGT	37	13	67621714	CGCAAACCCAAATTCATAGGCAGCAGAGTGGGGGAAAGAAATAAAACATT	13	66519715	R			NA	NA	PCDH9;PCDH9	NM_203487;NM_020403	Body;Body					TRUE				NA
ch.18.658499F	-3.92555	74.5615	5.99544e-06	0.00385624	0.118121	0.0573853	0.0834724	0.049337	0.110106	0.0523774	0.0931796	0.0593118	0.126734	0.0571981	0.110314	0.0606573	ch.18.658499F	68640395	TTTAAAATAATAACTAAAATATTCACACCTTCAAAATTTAACAAAATCTT			II			TATTAGTAGGCTAATTAAACAGTATTTTGCATTTACATTATATAGGTCCGAACATTCCTA[CA]AGACTTTGCCAAACTCTGAAGGTGTGAATATTTTAGTCATCACTCCAAATCATTTTAACA	36	18	33592866	CAAGACTTTGCCAAACTCTGAAGGTGTGAATATTTTAGTCATCACTCCAA	18	31846863	F			NA	NA	RPRD1A	NM_018170	Body					NA				NA
cg02750322	0.299069	74.557	5.99704e-06	0.00385624	0.419576	0.515305	0.369845	0.495826	0.349244	0.543531	0.384807	0.549155	0.383259	0.518581	0.39603	0.557981	cg02750322	64602463	AAAATCCCAAACCCCAAACAACCTAAAACATATTACTCTAATTTCATAAC			II			GAATGAAAGGTGTTAAATCAGGTCATCTTGAATATTCTTCCCAGCTCTGTTATTTTACAA[CG]CCATGAAATCAGAGTAACATGTTCCAGGCTGTTTGGGGTTTGGGATTTTAGAACCTGATG	37	15	83673816	CGCCATGAAATCAGAGTAACATGTTCCAGGCTGTTTGGGGTTTGGGATTT	15	81464820	F			NA	NA	C15orf40;C15orf40;C15orf40;C15orf40;C15orf40	NR_027650;NM_144597;NM_001160115;NM_001160116;NM_001160114	Body;3'UTR;Body;Body;Body					NA				NA
cg15505294	3.70133	74.5338	6.00538e-06	0.00385624	0.65544	0.888306	0.7593	0.872523	0.732323	0.844324	0.732552	0.884108	0.734074	0.858861	0.679108	0.846689	cg15505294	72604481	AATACTATAATTAATTTTATTCACTACCAACTATTTATTTACAAACRTTC			II			ATATGGCCACACATCGATGAAGAAGATAACTGTCCATACTTTAAGCAGAATGTTGAACCA[CG]AACGTTTGCAAATAAATAGCTGGTAGTGAACAAAATTAACTACAGTATCATAAGACATCA	37	14	21051204	ATACTGTAGTTAATTTTGTTCACTACCAGCTATTTATTTGCAAACGTTCG	14	20121044	F	rs1261801	rs45595536	NA	NA	RNASE11	NM_145250	3'UTR					NA				NA
cg13921640	-1.67754	74.5127	6.01295e-06	0.00385624	0.164984	0.233448	0.170764	0.224413	0.184454	0.244139	0.167066	0.225592	0.180172	0.241661	0.200576	0.234341	cg13921640	28651431	TCTACAAAAATAAAATTATTAATTTAACTTTTTAACCAATAACCCCACCC			II			TCAGAGACCAGACCTTTTGTTATGAAAGAAAAGCAGTCTGGACTTCCAAAGGGTCTGGTT[CG]GGTGGGGTCACTGGTCAAAAAGTTAAACCAATAACCCCACCCTTGTAGACCCTCCATCAA	37	17	48040877	CGGGTGGGGTCACTGGTCAAAAAGTTAAACCAATAACCCCACCCTTGTAG	17	45395876	F			NA	NA				chr17:48041282-48043064	N_Shore			TRUE				NA
cg02458113	-4.73243	74.4652	6.03005e-06	0.00385624	0.0231106	0.0343726	0.0182303	0.0382805	0.0183074	0.0350748	0.0200853	0.0369042	0.0180992	0.043447	0.0210514	0.028686	cg02458113	72745461	TCTAAAACTAAACTACTTAAAATCAAATCRCTACCCCTCTACTTATTAAC			II			GACCAACGGACTCTGGAGCTGGGCTGCTTGGGATCAAGTCGCTGCCCCTCTGCTTATTAA[CG]TGTGACCTTGGGCCAGTCATGGACGCTATCTGCTTCAGCTCAGCATTCAGTGCTCTCCGT	37	2	47631120	CTGGAGCTGGGCTGCTTGGGATCAAGTCGCTGCCCCTCTGCTTATTAACG	2	47484624	R			NA	NA	MSH2	NM_000251	Body	chr2:47630067-47630791	S_Shore			NA	2:47484466-47484735	2:47631113-47631197	Promoter_Associated	NA
cg15717637	4.02313	74.4432	6.03803e-06	0.00385624	0.829631	0.905742	0.834605	0.899121	0.827719	0.88733	0.856773	0.895481	0.798137	0.894174	0.817816	0.895302	cg15717637	54698479	ACAAATTTCTATACTAACTACCCTTCCAAAAATAACACATTAACTATACC			II			CAAAATCAAAAACAGATTTCTATACTAACTACCCTTCCAAAGGTAACACATTAGCTATAC[CG]TTAATCTAGCAAAGCAGGGAGGAAAATGAAGGAGTGCATTTGTTTCATTAGTCTTTTCGT	37	5	122846766	CGGTATAGCTAATGTGTTACCTTTGGAAGGGTAGTTAGTATAGAAATCTG	5	122874665	R			NA	NA	CSNK1G3;CSNK1G3;CSNK1G3;CSNK1G3	NM_004384;NM_001044723;NM_001044722;NM_001031812	TSS1500;TSS1500;TSS1500;TSS1500	chr5:122847661-122848292	N_Shore		CDMR	NA				NA
cg26483505	2.62908	74.4302	6.04271e-06	0.00385624	0.74545	0.846542	0.79455	0.823045	0.756291	0.841907	0.754954	0.841014	0.792195	0.843581	0.75912	0.843516	cg26483505	35649494	TTAAACCCTAATTTAAAACCAAACAACAAACAAAAAAAACCAATCCCAAC			II			CACACTCATTCTTGAGCCCTAATTTGAAGCCAGACAGCAGGCAAAGAAGACCAGTCCCAG[CG]TGTTTTTTTTCCAGTCTCTCCCTCTGAGAAAGCTTCAGACACCAGGCTGGGTTGGCCAGC	37	7	28787270	CGCTGGGACTGGTCTTCTTTGCCTGCTGTCTGGCTTCAAATTAGGGCTCA	7	28753795	R			NA	NA	CREB5;CREB5;CREB5;CREB5	NM_004904;NM_182899;NM_001011666;NM_182898	Body;Body;Body;Body					TRUE				NA
cg16973107	3.99916	74.4193	6.04666e-06	0.00385624	0.903466	0.921862	0.902528	0.914117	0.904815	0.922043	0.904882	0.918242	0.898091	0.923011	0.90052	0.926905	cg16973107	57621359	ACTCTCAAACAAAAAAAAATCATTAACAAAACACTTTAACTCACTATCAC			II			GATGGGGATGGGCTTTGAGAAACACCAGGCAAAAAAGAATGCAACTCTCAATTGTTCATG[CG]TGACAGTGAGCTAAAGTGCCTTGCCAATGACCCCTTCTTGTTTGAGAGTCTCCCTTTAAC	37	12	57828180	CTCTCAAACAAGAAGGGGTCATTGGCAAGGCACTTTAGCTCACTGTCACG	12	56114447	F			NA	NA	INHBC	NM_005538	TSS1500	chr12:57824155-57824395	S_Shelf			NA				NA
cg14802591	3.42817	74.4075	6.05093e-06	0.00385624	0.682156	0.878593	0.712572	0.851763	0.678243	0.800587	0.696571	0.815506	0.639149	0.832764	0.664747	0.842477	cg14802591	38650501	AATATTTATTACCTCTTTACTACTAAAAAAAATATCTCCCTAAACRAAAC			II			AGTGTGTGTGGAATATTTATTGCCTCTTTGCTGCTAGGAAAAATATCTCCCTGGACGGGG[CG]TTTCTACTCGCTGCTGGATCCCTCTTATGCTAAGAACAACATCCCCATCATTGCTTCTGT	37	11	125479352	CGCCCCGTCCAGGGAGATATTTTTCCTAGCAGCAAAGAGGCAATAAATAT	11	124984562	R			NA	NA	STT3A	NM_152713	Body			low-CpG:124984559-124984573		NA				NA
cg23801674	1.53284	74.3503	6.07171e-06	0.00385624	0.52663	0.731397	0.566024	0.738305	0.522621	0.636399	0.471785	0.691516	0.507542	0.689512	0.510141	0.719844	cg23801674	61726438	AAATATATTACATAATAATAAAATCCRAACRTTTAATATACCTATCACCC			II			TCTTTAAAAAGTATATTTTGAGGGATGTAATACTACCTATTAGGTACAAGGTGCACTGTT[CG]GGTGACAGGCACACTAAACGCCCGGACTTCACCACTATGCAATATATTCATGTAACACAA	37	6	29578124	CGGGTGACAGGCACACTAAACGCCCGGACTTCACCACTATGCAATATATT	6	29686103	F	rs28359966	rs28359965	NA	NA	GABBR1;GABBR1;GABBR1	NM_021904;NM_021903;NM_001470	Body;Body;Body					NA				NA
cg02508328	3.68045	74.3479	6.07259e-06	0.00385624	0.687178	0.889321	0.729727	0.868915	0.720233	0.857855	0.63011	0.848112	0.617303	0.867212	0.60009	0.798843	cg02508328	63631450	CTAAAACATTATTAACACCCCACATCACTTACTCTATTTAAAAACTTTAC			II			CCCCGTTAAGTCTGAAACATTATTGACACCCCACATCACTTACTCTGTTTAAAGACTTTA[CG]AGTAGTGAGTCACATGTTTAGGATGATCACTTTGGGAAAAAAAAAATTATAGAGTAAAGG	37	12	62992859	TGAAACATTATTGACACCCCACATCACTTACTCTGTTTAAAGACTTTACG	12	61279126	R			NA	NA				chr12:62996159-62997632	N_Shelf			NA				NA
cg05775517	0.923221	74.3286	6.07959e-06	0.00385624	0.728985	0.628785	0.704479	0.626732	0.725897	0.643678	0.709974	0.670358	0.71495	0.642874	0.734587	0.663452	cg05775517	43659437	AATACAAACAACATCTAAACCTACAAACTCATAATACTACCACAAAAAAC			II			GCTGTGGTTACAATGCAAGCAACATCTGGACCTGCAAACTCATGATGCTGCCACAAGAAG[CG]TGTGCAAGGAAGGTGGGTGGCTGGGGAGGCAGTCCAGCATCATCCCCAAAGTCTTTACTA	37	15	93158989	CGCTTCTTGTGGCAGCATCATGAGTTTGCAGGTCCAGATGTTGCTTGCAT	15	90959993	R			NA	NA								TRUE				NA
cg00853189	3.85472	74.3214	6.08222e-06	0.00385624	0.80294	0.895978	0.822857	0.894694	0.803652	0.876441	0.828236	0.879002	0.792108	0.899546	0.781445	0.885426	cg00853189	24723461	CCTCCTCRAATAAATATATAACTCACTATACATTATACTACCRAACTCAC			II			CGCTGTGTGCTCCTCCTCGAGTGAATGTATGGCTCACTGTGCATTGTGCTGCCGAGCTCA[CG]TGTGTGACGCGGATATGTTCTTTCTTTTCAGGTTATCACCAATCTAGTGAAAATGTTGAA	37	7	157009528	CGTGAGCTCGGCAGCACAATGCACAGTGAGCCATACATTCACTCGAGGAG	7	156702289	R			NA	NA	UBE3C	NM_014671	Body					NA	7:156702190-156702290			NA
cg03773413	0.187481	74.2254	6.11735e-06	0.00385624	0.33827	0.524301	0.362944	0.496238	0.33008	0.462673	0.352216	0.529961	0.303171	0.519706	0.335177	0.428419	cg03773413	31615437	ATACTAAATCTTTCAAAATCACTCTACRTTTTAAACTTCCAACATATACC			II			TCTGTTTTTTGGTACTAAATCTTTCAAAGTCACTCTGCGTTTTAAACTTCCAGCATGTAC[CG]ATTCAGACCAGCCACATTCTAGGTGCTAAGTAGACCCCTGTGGGCAATGACTGTCACACT	37	1	247335974	CGGTACATGCTGGAAGTTTAAAACGCAGAGTGACTTTGAAAGATTTAGTA	1	245402597	R			NA	NA	ZNF124	NM_003431	TSS1500	chr1:247334820-247335382	S_Shore			NA		1:247335961-247336056	Unclassified_Cell_type_specific	NA
cg25683810	3.04966	74.2233	6.11811e-06	0.00385624	0.708066	0.818899	0.734885	0.81507	0.691757	0.809448	0.646486	0.792242	0.653479	0.814915	0.636724	0.780131	cg25683810	69673358	ACACACTACAAAATACAAAACAATAAAATCTTAACAATAATTTTAATTAC			II			AGGAAAAGGATGTCCTAATGTTCCCTGACCAGAGACCTAAATTGGAATTTGGAAGAGTTT[CG]TAATTAAAATCATTGTTAAGATTTTATTGTCCTGTACCCTGTAGTGTGTGTGTGTGTGTG	37	2	204547817	CACACTACAGGGTACAGGACAATAAAATCTTAACAATGATTTTAATTACG	2	204256062	F			NA	NA								TRUE				NA
cg26811868	3.28443	74.2112	6.12256e-06	0.00385624	0.662184	0.861736	0.620303	0.825989	0.681185	0.840049	0.603413	0.824057	0.593055	0.79353	0.530825	0.774826	cg26811868	62772411	AAATACACACCTATAATCAATATTACTACTAATCTTAATACAACTAAACC			II			TAGTGAACCCAGGGAAGCATAAATGAGCTGGAACACATTTATCTATCAGGAAAATAACTT[CG]GCCTAGTTGCACCAAGACTAGCAGCAATACTGACTACAGGTGTGCACCTGCCACCAGGTA	37	7	64878073	CGGCCTAGTTGCACCAAGACTAGCAGCAATACTGACTACAGGTGTGCACC	7	64515508	F			NA	NA								NA				NA
cg22365990	3.45645	74.1932	6.12918e-06	0.00385624	0.72086	0.846629	0.764447	0.842729	0.657863	0.829376	0.656618	0.846335	0.638606	0.849466	0.593569	0.831147	cg22365990	18700365	TAACTCTCTTTCTCAATAATAACAACTCACCTACTAAAACAATTTAAAAC			II			AGGAAAATTCTCTTCCTCCTCAAGTCAAGTCTCCCCAAGCCAGGTCTCCTGCCCTCTACC[CG]CCCCAAACTGCCCCAGCAGGTGAGCTGCCACTACTGAGAAAGAGAGCCATCGCCTGCCTC	37	7	47780844	CGCCCCAAACTGCCCCAGCAGGTGAGCTGCCACTACTGAGAAAGAGAGCC	7	47747369	F			NA	NA								TRUE				NA
cg13428477	1.60293	74.1889	6.13078e-06	0.00385624	0.82137	0.741973	0.795392	0.734409	0.792329	0.738086	0.796585	0.74945	0.821773	0.755454	0.818623	0.723843	cg13428477	19712396	ACCCRTTTCCTTTCTTTTCTTCTCTACATCTCTACCTTTATATCCAAAAC			II			CAACAGAAATGCTGAAACTCATAATGTGCAGAATGGAGAGAAACTTGCAAAGGGAAAACA[CG]CTCTGGACACAAAGGCAGAGATGCAGAGAAGAAAAGAAAGGAAACGGGCATGTGTGGGCA	37	3	122748086	CGCTCTGGACACAAAGGCAGAGATGCAGAGAAGAAAAGAAAGGAAACGGG	3	124230776	F	rs1444814	rs7625031	NA	NA				chr3:122745183-122746986	S_Shore			NA				NA
cg23571452	3.0172	74.0901	6.16729e-06	0.00385624	0.587781	0.829506	0.671663	0.811802	0.653585	0.779535	0.652282	0.821997	0.596238	0.781745	0.600091	0.744727	cg23571452	56639339	TAACATATCATTTTTCCATTTATAAAATCCATTAATAATTTTCATAAATC			II			ATTTTGTAGTTTAACATATCATTTTTCCATTTATAGGATCCATTGATAGTTTTCATGAAT[CG]TGGAATGATTTATCTTTTCAGAAACAGATAAATGGTTCCGTGATTCATGAAAACTACCAG	37	6	10697433	AACATATCATTTTTCCATTTATAGGATCCATTGATAGTTTTCATGAATCG	6	10805419	R			NA	NA	PAK1IP1	NM_017906	Body	chr6:10694617-10695352	S_Shelf			NA		6:10697428-10697477	Promoter_Associated_Cell_type_specific	NA
cg05303752	4.18769	74.0715	6.17417e-06	0.00385624	0.825623	0.906343	0.811342	0.895955	0.810592	0.868336	0.78664	0.903742	0.822594	0.900553	0.844381	0.866316	cg05303752	53707373	TTAAATACCACACTAACACATAATACTATTAAATATTAATTACTATTATC			II			AGCTGGAGGGAAGGAGGTGTGAGACAGTTGTTGCATTTGGGATAGGTAAGTCATTAATAA[CG]ATAATAGCAATTAACACTTAATAGCACTATGTGCCAGTGTGGTATCTAAATGTCATATAT	37	9	34610002	CGATAATAGCAATTAACACTTAATAGCACTATGTGCCAGTGTGGTATCTA	9	34600002	F			NA	NA				chr9:34611950-34612641	N_Shore			NA				NA
cg25804447	2.46287	74.0507	6.1819e-06	0.00385624	0.800325	0.836841	0.793309	0.848805	0.80261	0.83009	0.789415	0.830641	0.786844	0.849293	0.769331	0.843661	cg25804447	27697323	AAAACTAAATAAACAAATAACCCAAAAAACCTTTCTAAAAACACCTTCTC			II			AGCCCAGAGCCAAGGCTGGGTGGGCAGGTGACCCAAGGAACCTTTCTGGGAACACCTTCT[CG]CCGGGCTGGGAACAATAAATGCAGCCATGTCTCTGCAGCTGGTGCTGACCCCATGCCACC	37	19	1279189	AGGCTGGGTGGGCAGGTGACCCAAGGAACCTTTCTGGGAACACCTTCTCG	19	1230189	R			NA	NA	C19orf24	NM_017914	3'UTR	chr19:1280712-1281170	N_Shore			NA				NA
cg26724194	1.81241	74.0261	6.19104e-06	0.00385624	0.726021	0.769545	0.752065	0.771325	0.724042	0.778014	0.725653	0.776767	0.714762	0.772321	0.732963	0.768853	cg26724194	33644328	CCCAAATTCCAAACTAAACCCTAAATCTCACTCAACRACATATAACACAC			II			ATGTTTGGGATCAGGTGAGCTTGGACTGCCTGTGTTTGTGTGCGTGTTTGTGGGTGTGCA[CG]TGTGCCACATGCCGCTGAGTGAGACCCAGGGCCTAGCCTGGAACCTGGGGTACAGAGGCG	37	16	84352851	CCAGGTTCCAGGCTAGGCCCTGGGTCTCACTCAGCGGCATGTGGCACACG	16	82910352	F			NA	NA	WFDC1	NM_021197	Body					NA	16:82910334-82910630			NA
ch.19.332523F	-3.33278	74.0252	6.19141e-06	0.00385624	0.15493	0.0746976	0.155806	0.0900517	0.204957	0.082098	0.149533	0.0651173	0.185487	0.0767469	0.143221	0.0982722	ch.19.332523F	65654328	CTAAATACTTAAACATTTTTTAAAAAAAATCCTAAAACCAAATACCTACT			II			GAGGCAAAATTCCTTATCTGAGGAATGTAGAAGTAATTAATTAGACTTCCCTATTATCTA[CA]GCAGGCATCTGGTTCCAGGATTCTTTTCAAAAAATGTCTAAGTACCTAGAATTTCCACAC	36	19	6389988	CAGCAGGCATCTGGTTCCAGGATTCTTTTCAAAAAATGTCTAAGTACCTA	19	6340987	F			NA	NA	GTF2F1	NM_002096	Body	chr19:6392876-6393882	N_Shelf			NA				NA
cg27622325	3.15605	73.954	6.21798e-06	0.00385624	0.688867	0.84655	0.64335	0.830417	0.676559	0.829277	0.687985	0.828933	0.652073	0.818587	0.563816	0.747718	cg27622325	34744391	AAAAACAAATAACTAAACCCRCTACTAAAAATATAATAATTTCCTTCCTC			II			CAAAATGAAATGAATCATAGTTACATTAATTTCAAAAGAGGCATCAGAAAAGATCACAAT[CG]AGGAAGGAAATCATTATACCTTTAGCAGCGGGTTCAGTCACCTGCTCTTTTTCACGTTTG	37	2	179545785	CGAGGAAGGAAATCATTATACCTTTAGCAGCGGGTTCAGTCACCTGCTCT	2	179254030	F	rs72650039		NA	NA	TTN;TTN;TTN;TTN	NM_133378;NM_133432;NM_003319;NM_133437	Body;Body;Body;Body					NA				NA
cg04351236	3.88064	73.9518	6.21881e-06	0.00385624	0.722331	0.905324	0.770079	0.891453	0.693054	0.810838	0.669088	0.883092	0.686582	0.871364	0.619489	0.870442	cg04351236	57611425	TATATACCTATAATAAAAAACATAAATAAAATATCACATCTCCTAACTCC			II			TCCTTGGAAGGTATGTGCCTATAGTAAAAAGCATGAGTAAGATATCACATCTCCTAACTC[CG]TAACAACCAAGCAAACTTATAATAGCATTTTAACTTATATCACCTTTTTTATAGGAGCGG	37	1	19540060	CGGAGTTAGGAGATGTGATATCTTACTCATGCTTTTTACTATAGGCACAT	1	19412647	R			NA	NA				chr1:19536151-19537046	S_Shelf			NA				NA
cg15150463	2.73495	73.9165	6.23205e-06	0.00385624	0.684433	0.844916	0.715237	0.844036	0.639206	0.788503	0.6234	0.815167	0.617704	0.808643	0.588271	0.85108	cg15150463	55616470	AAATAAACAAAAAAATCACRATTAAATTCRCAAAACCTCAAAATTACACC			II			ACCTGATCAGAGCCTTTATATCTGCAACCAGCAGCAATTTTTCCACTAATGAGCCACACA[CG]GTGCAACTTTGAGGTTCTGCGAACCCAATCGTGATTTTTTTGTTCACTCATAAGGTAAGT	37	6	90599089	CGGTGCAACTTTGAGGTTCTGCGAACCCAATCGTGATTTTTTTGTTCACT	6	90655810	F		rs73752824	NA	NA				chr6:90597207-90597653	S_Shore		CDMR	NA				NA
cg19136454	3.9081	73.9135	6.23317e-06	0.00385624	0.86561	0.900438	0.867341	0.905729	0.861639	0.900244	0.842628	0.88838	0.857619	0.898795	0.84043	0.892121	cg19136454	24788431	CCTAAAATAACCACATTACATAATATTCTTAATACTACTAAAATAACTCA	59628508	CCTAAAATAACCGCGTTACGTAATATTCTTAATACTACTAAAATAACTCG	I	A	Red	GGAGCACTAAGACCACCCCGTAACGCGGCCACCTCAGGAGCACTAGGACCACCCCGTAAC[CG]AGTCACCTCAGCAGCACTAAGAACACCACGTAACGCGGCCACCTCAGGAGCACTAGGACC	37	4	187404958	CCTGAGGTGGCCGCGTTACGTGGTGTTCTTAGTGCTGCTGAGGTGACTCG	4	187641952	F	rs78799837		NA	NA								NA	4:187641910-187641990			NA
cg11798660	3.87712	73.8888	6.24245e-06	0.00385624	0.769422	0.903452	0.763672	0.855918	0.747377	0.876633	0.769309	0.87651	0.722173	0.862015	0.748074	0.866105	cg11798660	70788388	ATTCTCTATCCTACATAAACATTAAATTAAATCCATACAAAATAAATTAC			II			ATTCTGGAAATGTTCTCTATCCTGCATGAACATTAGGTTGGATCCATGCAAAATAAGTTA[CG]CCAATTAATCAATTTACTCATTTCATCATACACGCTTGGAAGGAAGACTTTTTGAAATTA	37	2	25504398	TTCTCTATCCTGCATGAACATTAGGTTGGATCCATGCAAAATAAGTTACG	2	25357902	R			NA	NA	DNMT3A;DNMT3A;DNMT3A	NM_022552;NM_175629;NM_175630	Body;Body;3'UTR	chr2:25499763-25500429	S_Shelf			NA				NA
cg22925553	4.69596	73.8072	6.27326e-06	0.00386604	0.882587	0.934867	0.884274	0.929418	0.876036	0.922448	0.884965	0.925277	0.845899	0.923125	0.81967	0.906068	cg22925553	44731338	TTTATACTTTTACACCAACRAACTAAATCCCAAATTCCAAACTATAATTC			II			TTTATACACTGTTCTCCAAAGGTACCTTATCCTTCCAAAGATCCCCTCTGTAGAGTCATG[CG]AACTACAGTTTGGAACTTGGGACTTAGCCCGTTGGTGTAAAAGTATAAATCAGGTATTTG	37	4	141471760	TTATACTTTTACACCAACGGGCTAAGTCCCAAGTTCCAAACTGTAGTTCG	4	141691210	F			NA	NA	ELMOD2	NM_153702	3'UTR					NA				NA
cg10741478	3.56091	73.7745	6.28563e-06	0.00386604	0.787402	0.89026	0.761841	0.868112	0.719419	0.850178	0.767517	0.848558	0.720968	0.857801	0.677063	0.83119	cg10741478	37708469	AATTCAAATCCATTTTTAACTTAAAAACCTATATTCTTAACAACATTACC			II			AAATACGAATGATAACCTAGGAAAGAACAGTGAAACAAATGATAGACAAAATAGTCACTT[CG]GCAATGCTGTTAAGAATATAGGCCTCCAAGTTAAAAATGGATTTGAATTCTAGTTCTGCT	37	7	35687300	CGGCAATGCTGTTAAGAATATAGGCCTCCAAGTTAAAAATGGATTTGAAT	7	35653825	F			NA	NA	HERPUD2	NM_022373	Body					TRUE				NA
cg17829914	1.93722	73.7471	6.29602e-06	0.00386604	0.440121	0.760833	0.518023	0.758568	0.45437	0.706655	0.440346	0.702934	0.511382	0.640855	0.46186	0.703963	cg17829914	48613408	TTTTAAAACAACCAATATTTTATTATTAAAATTCAAACACTATTCTTACC			II			AATCAAACTGCTTTTAGGGCAGCCAATATTTTATTATTGGAATTCAGACACTGTTCTTAC[CG]TGTTTGTTTTTAATCAAATATTACCTAAAAATGTACAAATTAGTGAAATGGTTAAACTTC	37	5	72385895	CGGTAAGAACAGTGTCTGAATTCCAATAATAAAATATTGGCTGCCCTAAA	5	72421651	R			NA	NA	FCHO2;FCHO2	NM_138782;NM_001146032	3'UTR;3'UTR					NA				NA
cg07223984	3.60134	73.6607	6.32898e-06	0.00386604	0.709976	0.879385	0.771796	0.878334	0.737694	0.866887	0.705163	0.836239	0.701755	0.85412	0.647721	0.842185	cg07223984	38641402	AAAAATTAAATAAAATTTCTTTTCCTATCAAATATCCTCTACTTCTTACC			II			AAAGGCTCTTTGGGGGTTGAGTGGGATTTCTTTTCCTGTCAAATGTCCTCTGCTTCTTGC[CG]TCCTTGATTTCAGCTAGCAGAAAAGTACTGAATCTGTCAAACTAATAATTTTTTTCAGAT	37	2	216444158	CGGCAAGAAGCAGAGGACATTTGACAGGAAAAGAAATCCCACTCAACCCC	2	216152403	R			NA	NA								TRUE				NA
cg10620767	4.24764	73.6301	6.34071e-06	0.00386604	0.84692	0.91809	0.863302	0.906249	0.8421	0.913266	0.868542	0.910318	0.880552	0.92217	0.835097	0.896141	cg10620767	34710434	TTTTTTAAACACACAATTTTCACRCTATAATAACTTAAAAATATACAACC			II			AACTGATAGCTGCATGAAAGTGAGATTCGTGTTACTTTGGCTTTTCTGTCTCTGTTGACA[CG]GTTGCACATTTCCAAGTTACTACAGCGTGAAAACTGTGTGTTTAAAAAAAAACAAAATTA	37	10	300254	CGGTTGCACATTTCCAAGTTACTACAGCGTGAAAACTGTGTGTTTAAAAA	10	290254	F			NA	NA	ZMYND11;ZMYND11	NM_006624;NM_001161482	3'UTR;3'UTR					NA				NA
cg07258532	3.51971	73.6239	6.34307e-06	0.00386604	0.731821	0.87938	0.726161	0.860958	0.692278	0.842686	0.678007	0.871958	0.647384	0.853699	0.644161	0.796702	cg07258532	63664452	TTAAAAACCAAAAATCTACATTTTTAACAAACATCTTAAATAATTCAAAC			II			AAACAGACTGCAGCAGAAAAAAAGGCTAGTTCAAAACCTGAGCCAAATTCTGAGGCTGAC[CG]TCTGAATCACTTAAGATGCCTGTTAAAAATGCAGATTTCTGGCCTCCAACCCAGACCTAC	37	11	111640893	TGGAGGCCAGAAATCTGCATTTTTAACAGGCATCTTAAGTGATTCAGACG	11	111146103	F			NA	NA				chr11:111636594-111637214	S_Shelf			NA				NA
cg09549605	4.09501	73.5844	6.35825e-06	0.00386604	0.792408	0.90255	0.795206	0.911516	0.780311	0.902892	0.798983	0.874659	0.730599	0.883927	0.738216	0.868821	cg09549605	62669459	TATTTTTACAACCACCTATTAACAAAATATCTTCCTCACATTCTATTCTC			II			TTGTGCAGATTTATTTTTACAGCCACCTGTTGGCAGAATGTCTTCCTCACATTCTGTTCT[CG]ATGCTTCTAGAGTTGCTATTGCCCCTATTGGGAATATTAGATATTAACAAAAGCACATTT	37	2	251023	CGAGAACAGAATGTGAGGAAGACATTCTGCCAACAGGTGGCTGTAAAAAT	2	241023	R			NA	NA	SH3YL1;SH3YL1	NM_001159597;NM_015677	Body;Body					NA				NA
cg08149581	4.1549	73.5155	6.3848e-06	0.00386604	0.813939	0.905242	0.829691	0.892121	0.789487	0.868337	0.7674	0.890588	0.780042	0.897591	0.742237	0.871193	cg08149581	63708372	AAACCTAACCTATACTATAATAAAATAAATATCCAATAAAATAAATATCC			II			GCAGGCCGGACACTCACTCCACGGAGAGCAGGCCGGACACTCACTCCACGAAGAGCAAGC[CG]GACACTCACTCTACTGGACACTCACTCTACCACAGTACAGGCCAGGCCTCTACAACAGGA	37	12	124901842	GGCCTGGCCTGTACTGTGGTAGAGTGAGTGTCCAGTAGAGTGAGTGTCCG	12	123467795	F	rs1702340		NA	NA	NCOR2;NCOR2	NM_006312;NM_001077261	Body;Body	chr12:124901554-124901843	Island			NA				TRUE
cg00522935	1.1111	73.4634	6.40496e-06	0.00386604	0.765309	0.644376	0.757078	0.669555	0.763541	0.677175	0.776674	0.687502	0.747949	0.708081	0.78819	0.682825	cg00522935	11604439	ACTTCAATCTCTACTCCATAATCACATAACCTTCTCACCTACACTAATAC			II			TTCTTCCAAAGAGGAAGAAGGAGGAGCAAGCTGAGGATGTGGCCTAATGAGCTCACCACT[CG]CATTAGTGCAGGTGAGAAGGCCATGTGACCATGGAGCAGAGACTGAAGTGTCACAGCTGC	37	12	1964603	CGCATTAGTGCAGGTGAGAAGGCCATGTGACCATGGAGCAGAGACTGAAG	12	1834864	F	rs4766426		NA	NA	CACNA2D4	NM_172364	Body					NA				NA
cg03526452	2.26617	73.4569	6.40751e-06	0.00386604	0.700646	0.792487	0.706843	0.798123	0.693732	0.789626	0.731849	0.789571	0.708679	0.797838	0.630651	0.781668	cg03526452	73681437	AAACTCTCTTATAAAAACATTAATCCCATTCATAAAAACAAAACTCTCAC			II			TTCACTCCCTCAGGCTCTCTTATAAGGGCATTAATCCCATTCATGAGGACAGAGCTCTCA[CG]GCCTACTCCCCTCCTTGAGGTCCTCTTCCTAAAACTGTCACATTTTATATGTTTTCATAT	37	3	33316989	GGCTCTCTTATAAGGGCATTAATCCCATTCATGAGGACAGAGCTCTCACG	3	33291993	R			NA	NA				chr3:33318818-33319309	N_Shore			NA				NA
cg17450505	3.37563	73.435	6.41601e-06	0.00386604	0.84184	0.882085	0.851333	0.894201	0.85454	0.881089	0.843243	0.880576	0.85138	0.87514	0.850831	0.876948	cg17450505	56605355	CTTAAATATACAAAAACCATAAATAAAACACAAAAAACAAAACACRCTAC			II			TATTTCTCACACTTAGGTGTGCAGGGGCCATGAGTAAAGCACAGAAGGCAAGGCACGCTG[CG]GGAGAATTCAGAGGGCGTCCGTGTGGGAGCTGTCTAAACGGTGTGACTTTTGGATCTTCT	37	6	2515297	TTAGGTGTGCAGGGGCCATGAGTAAAGCACAGAAGGCAAGGCACGCTGCG	6	2460296	R			NA	NA								NA	6:2460291-2460337			NA
cg02951695	2.21513	73.4267	6.41923e-06	0.00386604	0.632678	0.829201	0.720041	0.836531	0.618206	0.816021	0.601864	0.781136	0.580141	0.794421	0.611811	0.789269	cg02951695	48790406	AAAAAAACATACATACATATCAAAAAACAACACAACACAACAAAACCACA	10664417	AAAAAAACATACATACATATCAAAAAACGACGCAACGCGACGAAACCACG	I	A	Red	AGTTGAACAGAGAAAGAAACATGCATGCATGTCAGGAGGCGGCGCAGCGCGGCGAGGCCA[CG]GTTCTCTCCTGCGCGTCAGAAGGCGGCGCAGCGCGGCGAGGCTGTGGTTCTCTGCTTGTG	37	10	134400351	AAAGAAACATGCATGCATGTCAGGAGGCGGCGCAGCGCGGCGAGGCCACG	10	134250341	R			NA	NA	INPP5A	NM_005539	Body					NA	10:134250320-134250497			NA
cg06166639	3.72649	73.3801	6.4374e-06	0.00386604	0.795631	0.900572	0.824276	0.891324	0.77274	0.870582	0.810118	0.89779	0.760796	0.893055	0.730278	0.866282	cg06166639	61745313	AATATCATTCCACTACCTCTAACATCTATAATTTCCATAACRAAAACACC			II			AGTCCTCTATAGATGTCATTCCACTGCCTCTGGCATCTGTGGTTTCCATGGCGGGAGCAC[CG]CACCATGTCTCAGTCTCTTTTTAGCTTCTGACTGTTTGACTGTGGTGTGTCTAATTGTGG	37	4	1386428	CGGTGCTCCCGCCATGGAAACCACAGATGCCAGAGGCAGTGGAATGACAT	4	1376428	R			NA	NA	CRIPAK;CRIPAK	NM_175918;NM_175918	1stExon;5'UTR	chr4:1388614-1389430	N_Shelf			NA				NA
cg24066731	-4.26052	73.3659	6.44294e-06	0.00386604	0.0960558	0.0460187	0.073831	0.0484829	0.0740117	0.0411987	0.0929593	0.0575561	0.0817546	0.0460419	0.077556	0.0489417	cg24066731	40612405	RAAAACRCATACAACRTCAAAACAATAAATAAACRATTTCTACAATTCCC			II			AGGCTCTGGCCGGGAACGCATACAACGTCAAAGCAGTGAATAAGCGATTTCTGCAGTTCC[CG]TAGCTGCCAGCCTGTGCAGTCCTCTGTGATGCTTGGGGACCGGCTCCTCGGTCACACCCC	37	13	24844896	CGGGAACTGCAGAAATCGCTTATTCACTGCTTTGACGTTGTATGCGTTCC	13	23742896	R			NA	NA	SPATA13;SPATA13	NM_001166271;NM_153023	Body;Body			low-CpG:23742824-23742950		NA		13:24844793-24844957	Promoter_Associated_Cell_type_specific	NA
cg24857560	2.30836	73.3623	6.44433e-06	0.00386604	0.539021	0.809885	0.601915	0.793933	0.507741	0.744895	0.403392	0.7508	0.49616	0.723072	0.431824	0.732664	cg24857560	54803424	TATATATCTTTCTAATTATATTTAAACCTTCAACTCAAATATCAACTCCC			II			TGATCTAGTAATGTGTATCTTTCTGGTTGTATTTAGACCTTCAACTCAAATGTCAGCTCC[CG]TTAAGGTCTATACATTGTGGTGGTTTTGTGCTGTGGGTCCATTTAGTGATTTCCCTACCT	37	10	96521152	CGGGAGCTGACATTTGAGTTGAAGGTCTAAATACAACCAGAAAGATACAC	10	96511142	R			NA	NA	CYP2C19	NM_000769	TSS1500					NA				NA
cg11748504	3.36803	73.3446	6.45126e-06	0.00386604	0.711291	0.869366	0.754007	0.837499	0.70662	0.822859	0.703774	0.839914	0.721605	0.83069	0.685296	0.774029	cg11748504	42696324	CCTACAAAAAATAAATCAAAATCTAATCCTTATAAACRAAACATCATAAC			II			GAAGCCAACAGCCTGCAAGAAATAGGTCAAGGTCTGATCCTTGTAAGCGAAGCATCATGG[CG]TAACTGGCCAGAGTTTTAGCTTTAAAGTTGGAAAATCCTTATTCTGCTCTATAATTTGGG	37	4	155416325	CGCCATGATGCTTCGCTTACAAGGATCAGACCTTGACCTATTTCTTGCAG	4	155635775	R			NA	NA				chr4:155410623-155413393	S_Shelf			NA				NA
ch.5.6287987R	-5.28019	73.3388	6.45354e-06	0.00386604	0.0442852	0.0208235	0.0402428	0.0202975	0.060393	0.025648	0.0649027	0.0264733	0.0562153	0.0255595	0.0570753	0.025817	ch.5.6287987R	39671360	ACCATCCATACAATATTTTTCAATATAATTCTTTCCCTTATTCATATCTT			II			GTGTGATGTGAAAGGTCTGATGATCATTCGAACCTTGGTACTCTGATTCATCTGAAGTTA[CA]AGACATGAACAAGGGAAAGAACTATATTGAAAAACATTGCATGGATGGTTTTGGAAATAA	36	5	6234987	CAAGACATGAACAAGGGAAAGAACTATATTGAAAAACATTGCATGGATGG	5	6287987	F			NA	NA								NA				NA
cg04709822	0.140449	73.2489	6.48884e-06	0.00386807	0.40199	0.525206	0.414172	0.489615	0.420967	0.539987	0.403642	0.535885	0.37483	0.478897	0.41493	0.494544	cg04709822	48799302	TTAACAAAAAATATTTTAAAAAATCTTATTCACAAACAACAACCACAACA	73733333	TTAACAAAAAATATTTTAAAAAATCTTATTCACAAACGACGACCACGACG	I	A	Red	GAAGGCAATTTATTAACAGAAAATATTTTGAGGAATCTTGTTCACAGACGGCGACCACGG[CG]ACCCCCCTTCCTGCGAGTGCTGTCAGAGGGGATGGGGGTGACATCCTCTGTGGGGAGGAA	37	5	149823868	CGCCGTGGTCGCCGTCTGTGAACAAGATTCCTCAAAATATTTTCTGTTAA	5	149804061	R			NA	NA	RPS14;RPS14;RPS14	NM_001025070;NM_005617;NM_001025071	Body;Body;Body			low-CpG:149804049-149804067		NA				NA
cg14966236	3.29621	73.2466	6.48974e-06	0.00386807	0.689378	0.876631	0.697906	0.85739	0.699861	0.821554	0.688727	0.835856	0.638448	0.826495	0.595407	0.819207	cg14966236	29797462	CCAATTTCCTTCTCAATCTCTAATATAATACTATTTAAATATAATATCCC			II			ACCACAAGGCTCTGACTTAAGTCCTTGCCACTAGGTTGCAATAATACTAATTCTGAATTA[CG]GGATACTACACTTAAACAGCACTATACTAGAGACTGAGAAGGAAATTGGGGCAAAGAACC	37	4	53584619	CGGGATACTACACTTAAACAGCACTATACTAGAGACTGAGAAGGAAATTG	4	53279376	F			NA	NA				chr4:53588189-53588735	N_Shelf			NA				NA
cg02771587	3.6736	73.1882	6.51284e-06	0.00386807	0.716024	0.892598	0.738674	0.86806	0.702858	0.819231	0.720482	0.845393	0.687453	0.84068	0.670952	0.830831	cg02771587	10750485	CCAAAATAACTATATTATTTATATTTCCACAAACAATATACAAATAATCC			II			CAGAACAGCTAAAATGAAAAAATGGTGACAATACCAAATATTGGAAACAATGTGAAGAAG[CG]GATCACTTGTATATTGCTTGTGGAAATACAAATAATACAGTTATCCTGGAAAATCGCTGG	37	18	76910242	CGGATCACTTGTATATTGCTTGTGGAAATACAAATAATACAGTTATCCTG	18	75011230	F			NA	NA	ATP9B	NM_198531	Body	chr18:76906114-76906380	S_Shelf			NA				NA
cg07485769	3.7627	73.1818	6.51538e-06	0.00386807	0.754507	0.892263	0.772614	0.868627	0.743455	0.832186	0.710111	0.866455	0.709541	0.871174	0.668818	0.828806	cg07485769	70661389	TTACTTTTAATTAACTATAATTTTCCATAATAATAAACCTCTTTTAATTC			II			CCAAACTATATAGAAATTCATTCCAGATATATTTAACAGATAATATTAACAAAGCGAAAA[CG]AATTAAAAGAGGTTTACTACCATGGAAAATCACAGTCAATTAAAAGTAAATACCTGAACT	37	14	71323515	TACTTTTAATTGACTGTGATTTTCCATGGTAGTAAACCTCTTTTAATTCG	14	70393268	F			NA	NA								TRUE				NA
cg19647197	3.68361	73.1789	6.51652e-06	0.00386807	0.730601	0.896603	0.705749	0.86437	0.705089	0.840153	0.712704	0.857044	0.729326	0.833793	0.606361	0.867176	cg19647197	29761488	CAAATATAATCTCCCATTCCATAAATTCTCTTCACTCTATTAATAATTTC			II			GGATTTTAAATTATTTTTTAAAAATTATTTTAAAAGACTACGAAGCTTTTGCACAGCCAA[CG]AAACCATCAATAGAGTGAAGAGAACCTATGGAATGGGAGACTATATTTGGAAACCATATA	37	12	102452287	AAATATAGTCTCCCATTCCATAGGTTCTCTTCACTCTATTGATGGTTTCG	12	100976417	F			NA	NA	CCDC53	NM_016053	Body	chr12:102455420-102455983	N_Shelf			NA				NA
cg22457642	4.04946	73.149	6.52836e-06	0.00386807	0.802144	0.903867	0.807762	0.876324	0.798852	0.878587	0.793219	0.887302	0.824455	0.891844	0.787072	0.853284	cg22457642	24686302	AATACTTAATACATATTTTCAAACCTATTTACATTTCAAACAAAATTAAC			II			CCAGAATACAAAGTACTTAATACATATTTTCAAACCTGTTTGCATTTCAAACAAAGTTAG[CG]TTTTTGTAAATCAAATTTGATAACCCGACTAAAAATATTTTCCAGCTTTATTATTTAAGG	37	6	109307774	CGCTAACTTTGTTTGAAATGCAAACAGGTTTGAAAATATGTATTAAGTAC	6	109414467	R			NA	NA	SESN1	NM_014454	3'UTR					NA				NA
cg21185116	3.25058	73.099	6.54826e-06	0.00386807	0.728572	0.869691	0.778812	0.859452	0.730094	0.815598	0.719452	0.82963	0.73659	0.843381	0.716115	0.85027	cg21185116	61653322	TTAAAATTTCCTTCAAAAATAAAAACRCATTAAAACCCAATCAACCACTC			II			ATGATCTAAACCATTACACTTAGAAAAAGCACACTTCAGGAAAAACAATCTGCAAGCTAG[CG]AGTGGTTGATTGGGCTTCAATGCGTTCTCATTCCTGAAGGAAATCCCAAATCATGAAACT	37	9	73970919	TGGGATTTCCTTCAGGAATGAGAACGCATTGAAGCCCAATCAACCACTCG	9	73160739	F	rs11142807		NA	NA								TRUE				NA
cg05757843	4.41267	73.0895	6.55202e-06	0.00386807	0.887507	0.925493	0.87742	0.923327	0.856362	0.906807	0.883574	0.918555	0.852781	0.925441	0.840627	0.909114	cg05757843	30694339	CTCCRTTTCTCATTATAACTTTACTAAAAAATCTAAACCRTAACATAAAC			II			TCCTACCTGGCCTCCGTTTCTCATTATGGCTTTGCTAAAGGGTCTGAACCGTGGCATGGA[CG]TACATTTTTTCTCAGTAACGCCACATGTGTAGAGTATTGATGCTTACCCAAGCAAAGCAA	37	1	59825645	CGTCCATGCCACGGTTCAGACCCTTTAGCAAAGCCATAATGAGAAACGGA	1	59598233	R			NA	NA	FGGY;FGGY	NM_018291;NM_001113411	Body;Body					TRUE				NA
cg07485401	3.75229	73.0687	6.56033e-06	0.00386807	0.705577	0.8858	0.680608	0.886582	0.617395	0.861784	0.681389	0.873321	0.63376	0.830899	0.594072	0.796671	cg07485401	52800374	TACTTAACTTATAAACTAATTAAACTAATACTTTCTCTCTATTCTCATAC			II			TGAGGGCTCTCTACTTGGCTTGTAGACTGATTAGACTGATGCTTTCTCTCTGTTCTCATA[CG]GCATGCACGTGCACGCACACACACGCGCGTGCACACACACACAGAGACATGAAGAGACAG	37	2	226443736	ACTTGGCTTGTAGACTGATTAGACTGATGCTTTCTCTCTGTTCTCATACG	2	226151980	R			NA	NA	KIAA1486	NM_020864	Body	chr2:226446716-226447731	N_Shelf			NA				NA
cg20977716	2.93355	72.9984	6.58848e-06	0.00387788	0.755039	0.864862	0.693458	0.849398	0.722001	0.852821	0.721532	0.838737	0.661108	0.822852	0.690761	0.783989	cg20977716	50732368	CATTAACTATTTTTCCTAATAATCTCCCTCCCCTACAATCCCAACAAACC			II			TATAAGTGGGAGCCGAGCAATGAGAAGACATGGACACAGGGAGGAGAACAACACAGACTC[CG]GCCTGTTGGGACTGCAGGGGAGGGAGACCATCAGGAAAAATAGCTAATGCCTACCGGGCT	37	18	44644942	CGGCCTGTTGGGACTGCAGGGGAGGGAGACCATCAGGAAAAATAGCTAAT	18	42898940	F			NA	NA	HDHD2	NM_032124	Body					NA				NA
cg13272159	-3.92627	72.9368	6.61327e-06	0.00387889	0.127466	0.0468337	0.0976611	0.0545969	0.11283	0.0641551	0.120592	0.0705406	0.14505	0.0555012	0.119798	0.0674844	cg13272159	11732307	ATAATCTAAATTCRATTTCCTACCACCACAACCAACAAAAAAAAACATAC			II			AAGAAGTAGATGGGAAAAAAAAAGAAACATTCGCAAGTCCCTAAATGTAGGATTTAAGGG[CG]CATGTCTCCCCCTGCTGGTTGTGGTGGTAGGAAACCGAACCTAGACCACAATGGTACTGG	37	14	77561197	TGGTCTAGGTTCGGTTTCCTACCACCACAACCAGCAGGGGGAGACATGCG	14	76630950	F			NA	NA				chr14:77563965-77564697	N_Shelf			NA		14:77561046-77561384	Unclassified_Cell_type_specific	TRUE
ch.9.1865022F	-4.49248	72.9197	6.62016e-06	0.00387889	0.0741301	0.0358306	0.075985	0.0314928	0.079395	0.0365171	0.0746236	0.0482358	0.0922059	0.0380283	0.089665	0.0497277	ch.9.1865022F	35618413	TTCTCTCTCTTCATAAATCAAATTTTATAAATCTTCCCTAAAAAAAAACT			II			TTTTGAGGTTTGAGGGTTGCTGGGTTTTCTTTCCCAATCATAAACAATGTTTCCATTCTA[CA]GCCCTTCTCTAGGGAAGACCCATAAAATTTGACTCATGAAGAGAGAGAAAAAAATTCAGG	36	9	120533485	CAGCCCTTCTCTAGGGAAGACCCATAAAATTTGACTCATGAAGAGAGAGA	9	119573305	F	rs10983782		NA	NA								NA				NA
cg23155293	2.28684	72.9083	6.62476e-06	0.00387889	0.529701	0.767576	0.562509	0.805898	0.575279	0.726385	0.43173	0.712499	0.544789	0.738045	0.498523	0.764223	cg23155293	43706495	ATTTTAAATAAATACAACTATAAAAAATCCAAACTCACCAAATCCAAAAC			II			GTTAGGCTGCAGTTTTAAATGAGTACAGCTGTAGAAGGTCCAAGCTCACCAAGTCCAAGA[CG]AGAGAATGTGGTTGGTTTGCCATTCACATGGCTGGTCTTGGTTTGGGATTTTTGTTACCT	37	5	57112737	TTTTAAATGAGTACAGCTGTAGAAGGTCCAAGCTCACCAAGTCCAAGACG	5	57148494	R			NA	NA								TRUE				NA
cg17703658	-3.71009	72.7654	6.68279e-06	0.00388114	0.0963916	0.0702129	0.089246	0.0741574	0.0958805	0.0652633	0.0956373	0.0698541	0.0840012	0.0735979	0.0889196	0.0671517	cg17703658	60613429	CRAAACCAATACCRACRTACCACTTTCTAATTAATAAATTTTAAAATCCC			II			TCTGACCTCGGGAGCGCCTGGCTGTAATCTTTTACCATGGCCTTGCCCTCCTCTCAGGGG[CG]GGACCCCAAAACCTACCAATCAGAAAGTGGCACGCCGGCATTGGCCCCGCCCCGTCCCTC	37	12	57914352	GGGGCCAATGCCGGCGTGCCACTTTCTGATTGGTAGGTTTTGGGGTCCCG	12	56200619	F			NA	TRUE	DDIT3	NM_004083	TSS200	chr12:57914385-57914820	N_Shore			NA	12:56200098-56201066	12:57913637-57917461	Promoter_Associated	NA
cg16500230	2.76951	72.7392	6.69348e-06	0.00388114	0.611579	0.831542	0.622673	0.824437	0.655896	0.769649	0.641744	0.821222	0.530084	0.792398	0.600362	0.765291	cg16500230	13784395	AATATAAATCATCCCTTTATACAACRTATCCACAATATCTAAACCACCCC			II			AGGATGTGAATGATGTGAATCATCCCTTTGTACAGCGTATCCACAGTGTCTAAGCCACCC[CG]CCCATTAGTCACTTAGTAGCTATCTCAGTTGTCACATTAACTGTTGGTATTACAGTGCTG	37	11	22854061	CGGGGTGGCTTAGACACTGTGGATACGCTGTACAAAGGGATGATTCACAT	11	22810637	R			NA	NA				chr11:22850765-22851367	S_Shelf			NA				NA
cg21932878	3.13615	72.7317	6.69657e-06	0.00388114	0.702005	0.863779	0.693604	0.849111	0.703279	0.820978	0.67999	0.816341	0.659059	0.823811	0.592459	0.797599	cg21932878	69729373	AATACAACRTTATCATCACTTAATATTTAACTACACAAAAAACTTACAAC			II			ATTGCCTACACTAGAAATAAACCTAGGAATGAAGGTTAGATTCCCAGCTTAGAAGTGAAA[CG]TTGCAAGCTCTCTGTGTAGTCAAATACTAAGTGATGATAACGTTGCATTTGGGACCAAGC	37	5	53179148	CGTTGCAAGCTCTCTGTGTAGTCAAATACTAAGTGATGATAACGTTGCAT	5	53214905	F			NA	NA								TRUE				NA
cg15074266	3.05049	72.7231	6.7001e-06	0.00388114	0.642015	0.816413	0.690271	0.828395	0.652821	0.806285	0.652467	0.808716	0.612918	0.811625	0.580361	0.74666	cg15074266	36648358	ACTAACATCTTTAAAATATTTCTAAAACAATATAATCTCATTAACATTCC			II			TATGGCCAGTGACTGACATCTTTAGAATATTTCTGAAACAATGTAATCTCATTAACATTC[CG]TAGATGTTACTTCATTCTGTTATTGTGTTTAATGTCCCAGAGAAGAAATCTAGTTTTGGG	37	7	3962202	CGGAATGTTAATGAGATTACATTGTTTCAGAAATATTCTAAAGATGTCAG	7	3928728	R			NA	NA	SDK1	NM_152744	Body					TRUE				TRUE
cg18746334	3.31807	72.7035	6.70814e-06	0.00388114	0.747242	0.857423	0.759039	0.862645	0.725924	0.843828	0.714495	0.848512	0.685364	0.826063	0.672771	0.817464	cg18746334	31800451	TAATACATCTTAATCTTAATTCTCRTCTCTTTAACTCATAATAAATAAAC			II			TCAAATTCAGGTGATACATCTTGGTCTTGGTTCTCGTCTCTTTAGCTCATGATAGATGAA[CG]TGTGTCAGCTACAGACTTCTTTCCTCTCTCTAAGCCGTATAGTTCACATCAGCTTTAGCC	37	3	115553845	GATACATCTTGGTCTTGGTTCTCGTCTCTTTAGCTCATGATAGATGAACG	3	117036535	R			NA	NA	LSAMP	NM_002338	Body					TRUE				NA
cg18191494	3.04951	72.6924	6.71269e-06	0.00388114	0.597689	0.854423	0.666189	0.824018	0.602699	0.793409	0.630114	0.798113	0.641885	0.810588	0.557505	0.762828	cg18191494	35810324	TCAAACAAAATTTATACAAATTCCTAAACTACAAATTTACTAATATAACC			II			GCACTGTCCTTTCAGACAAAGTTTGTACAAATTCCTGAACTGCAGATTTGCTAATGTGAC[CG]CGTATACTTATATTCATAATTTAAGTGATTGTTTATGGTCAGATACATATTGTTAAACTT	37	12	13157611	CAGACAAAGTTTGTACAAATTCCTGAACTGCAGATTTGCTAATGTGACCG	12	13048878	R			NA	NA	HTR7P	NR_002774	Body	chr12:13153421-13153749	S_Shelf			NA				NA
cg17172661	3.14306	72.6836	6.71628e-06	0.00388114	0.583632	0.864794	0.704357	0.837351	0.622612	0.799075	0.645	0.824395	0.587892	0.814864	0.57102	0.800896	cg17172661	74627428	AAATCTTAAATAATATATCACTTATCTTTATTAAATACAACTCTCAACAC			II			AGTGATAGTCCATTCATTTAATTCATTCATCAAGCATTTATTGAGCACTAGATGCTACTA[CG]TGCTGAGAGCTGCATTTAATAAAGATAAGTGACATATCATCCAAGACCTCATTACTTTTC	37	10	98443500	CGTGCTGAGAGCTGCATTTAATAAAGATAAGTGACATATCATCCAAGACC	10	98433490	F			NA	NA	PIK3AP1	NM_152309	Body					TRUE				NA
cg03986418	4.37196	72.6717	6.72119e-06	0.00388114	0.841129	0.920605	0.859096	0.900491	0.830611	0.899411	0.842496	0.915235	0.832069	0.913162	0.780033	0.905876	cg03986418	36605456	AAATACTACAAAATACCTAAATATCTAAACATAAAAAACTAATTAAATAC			II			TTGGAATTGCAAAATACTGCAAAGTACCTAAATGTCTAAGCATAAAAAACTGGTTGAATA[CG]CAACAGTACATACAATCAATGAACTACTAAGCAGTTACCAAAAAGAATGAAGATCTCAAA	37	16	14543946	AATACTGCAAAGTACCTAAATGTCTAAGCATAAAAAACTGGTTGAATACG	16	14451447	R			NA	NA	PARN;PARN	NM_001134477;NM_002582	Body;Body					TRUE				NA
cg17012555	3.32598	72.6273	6.73946e-06	0.00388114	0.596917	0.856828	0.679959	0.86878	0.639538	0.809075	0.68331	0.844439	0.602898	0.827622	0.655754	0.817733	cg17012555	54701377	ACTAATTAATATCAAAACTCCTCCCACCAATTTAAATAACTTAATAATTC			II			ATGGTTACAGGGCTAGTTAATGTCAGAGCTCCTCCCACCAATTTAAGTGGCTTAATAATT[CG]TAGGGTAATGCTCAATGCTTTCGTAGATTTTTATATAGCTGCATATAAATCTTCATAATT	37	2	232025074	CTAGTTAATGTCAGAGCTCCTCCCACCAATTTAAGTGGCTTAATAATTCG	2	231733318	R			NA	NA	PSMD1	NM_002807	Body					TRUE				NA
cg18611813	3.03466	72.6075	6.74764e-06	0.00388114	0.636969	0.831793	0.659483	0.845287	0.641684	0.783196	0.661041	0.786889	0.641055	0.794259	0.585359	0.756444	cg18611813	70647405	TACAATCAATTAAAAATATATAACTAAAAATAAACCAACCATTACTATTC			II			TCTCCCACTAATACAGTCAGTTAGGAATGTATAGCTAAGAATGAGCCAACCATTACTATT[CG]TGTCTATGGCTACAGAAACTCAATAAATCAACTCACTATTCTGGGTCAATAAATGAACTC	37	5	59782121	ACAGTCAGTTAGGAATGTATAGCTAAGAATGAGCCAACCATTACTATTCG	5	59817878	R			NA	NA	PDE4D;PART1	NM_001165899;NR_024617	5'UTR;TSS1500					NA				NA
cg02740061	2.85929	72.5882	6.75562e-06	0.00388114	0.809645	0.878984	0.810078	0.878045	0.806509	0.861217	0.809106	0.856458	0.80787	0.886943	0.769043	0.861059	cg02740061	67621410	AAAAAAAATACCTACAACAACRTAAACACRACCTAAACACACTAAACCAC			II			CTGTGTCCTCAGGTTGGCGCCACTCCACCAGCTGCTGCAGCCCATGGCCGGCTGTGCCCG[CG]TGGCCCAGTGTGCCCAGGCCGTGCCCACGCTGCTGCAGGCATTCTTCTCAGCAGTGACCC	37	7	4828519	AGAAGAATGCCTGCAGCAGCGTGGGCACGGCCTGGGCACACTGGGCCACG	7	4795045	F			NA	NA	KIAA0415	NM_014855	Body	chr7:4828344-4828549	Island			NA				NA
cg23900905	3.62165	72.5609	6.76693e-06	0.00388114	0.729006	0.888804	0.744851	0.877561	0.698662	0.843668	0.689062	0.856678	0.703847	0.818097	0.645948	0.8543	cg23900905	31687397	AACCTAATTATCAAACTAATTAATACATTTTAACCACCCCTTAAAATTAC			II			TTTAAAGAACAATCCTTCTTCTGTTGCCTTAGAGAGTTCATTTGGCATTGTAAAAGTGGA[CG]TAATTTCAAGGGGTGGCCAAAATGTATCAATTAGCCTGACAACTAGGTCTTTTTAACAGA	37	8	82641291	ACCTAGTTGTCAGGCTAATTGATACATTTTGGCCACCCCTTGAAATTACG	8	82803846	F			NA	NA				chr8:82644603-82644849	N_Shelf			NA				NA
cg08890338	1.4675	72.5133	6.78667e-06	0.00388381	0.54734	0.730821	0.629628	0.720535	0.590356	0.729106	0.496028	0.703708	0.515329	0.739608	0.516343	0.713033	cg08890338	59734329	AACTTTTTTCAATATACCTCAAACCTTAACACACCAACCAACAACCACCA	39603496	AACTTTTTTCAATATACCTCAAACCTTAACGCACCAACCAACAACCACCG	I	A	Red	AGATTCTCCTGGCCTTTCCTGGGTCCCGCGTTCAGACTACCTTTGGGTTCCCCAGCCTCT[CG]GTGGCTGCTGGCTGGTGCGCCAAGGTTTGAGGTATACTGAAAAAAGTCATTCCTTTCCCC	37	13	113700818	CGGTGGCTGCTGGCTGGTGCGCCAAGGTTTGAGGTATACTGAAAAAAGTC	13	112748819	F			TRUE	NA	MCF2L;MCF2L	NM_001112732;NM_024979	Body;Body	chr13:113701833-113702280	N_Shore			NA	13:112748819-112749067			NA
cg13090417	3.82006	72.4695	6.8049e-06	0.00388381	0.742835	0.898784	0.761285	0.880095	0.687037	0.846274	0.674968	0.883866	0.702448	0.87321	0.689919	0.855687	cg13090417	39729329	AATTAATCCCCCCAAAATAAATTCATAAACAATTACTAAATAAATCTTCC			II			TGTAAAACTTGTGAACAAGCTTTCATTTTGATCAAACTGATCTTCATTTTTGTAATAAAA[CG]GAAGACTCATCCAGTAATTGTTTATGAATTTATTTTGGGGGGATCAATTAGTAATATTAA	37	14	45584786	CGGAAGACTCATCCAGTAATTGTTTATGAATTTATTTTGGGGGGATCAAT	14	44654536	F	rs34712855		NA	NA	PRPF39	NM_017922	3'UTR					NA				NA
cg05199084	3.59424	72.4665	6.80619e-06	0.00388381	0.724939	0.876795	0.732318	0.881873	0.711883	0.856942	0.642364	0.868178	0.662989	0.811748	0.672507	0.8178	cg05199084	58796439	AATAAACTACCAACAATCATAATACTAACACTTTTAATCCTACAATTATC			II			CTGGTGTAATGGGTGAGCTGCCAACAGTCATGATGCTAGCACTTTTGATCCTGCAATTGT[CG]CAATGAATATTTTGAGTACCTTGGGACCCTCAGTAGTTATATATTATTTTTCTTCTCTGT	37	10	53493554	GTGAGCTGCCAACAGTCATGATGCTAGCACTTTTGATCCTGCAATTGTCG	10	53163560	R			NA	NA	PRKG1;PRKG1	NM_001098512;NM_006258	Body;Body					TRUE				NA
cg22160185	3.18127	72.3944	6.83636e-06	0.00388605	0.628149	0.860721	0.68808	0.837495	0.575534	0.754266	0.619098	0.801418	0.588623	0.78438	0.575544	0.819009	cg22160185	28626388	TTTACTAACTTAATATATCATTTATTAATCTTCTTTATACCAAACACTTC			II			CAGTGGGACACGCAACACTGTTCCCAAGATGTTAGCAGGGGAAAGAGTCGGACGAAATGG[CG]AAGTGTTTGGCACAAAGAAGACCAACAAATGACACACCAAGCCAGTAAAGACACCTCCGT	37	17	854068	TTACTGGCTTGGTGTGTCATTTGTTGGTCTTCTTTGTGCCAAACACTTCG	17	800818	F	rs78439546		NA	NA	NXN	NM_022463	Body	chr17:850207-850500	S_Shelf			TRUE	17:800721-800819	17:853778-855174	Unclassified	NA
cg16745844	3.71975	72.3904	6.83804e-06	0.00388605	0.788183	0.883991	0.775271	0.890226	0.824014	0.873529	0.801898	0.891794	0.798137	0.878873	0.737736	0.861287	cg16745844	65700448	AATACTCTATAATTTTAAAAATATTTTATCTTTCAATTTACTTTCTACCC			II			AGGAGAAAAATGATACTCTATAATTTTAAAAATATTTTATCTTTCAGTTTGCTTTCTGCC[CG]CACACATAACTACATTCCACAGTTAAGCTATGCAATTACTGCATGAGGAACATGTTGCAA	37	11	23258850	CGGGCAGAAAGCAAACTGAAAGATAAAATATTTTTAAAATTATAGAGTAT	11	23215426	R			NA	NA								TRUE				NA
cg27613901	3.82967	72.3699	6.84663e-06	0.00388605	0.795638	0.896363	0.781621	0.881155	0.748165	0.859112	0.736104	0.864939	0.702729	0.856285	0.690816	0.840533	cg27613901	32620493	ATCAATCATATTAAACTATTTTTCCATAACCTACAACTTAAATACCTTAC			II			CTTTTTTTGTAATCAATCATATTGAACTGTTTTTCCATAACCTACAACTTGGATGCCTTG[CG]TCATCAAGCATTATATTAGGGACACACACATGAATGTATTCACGGGTTTATAGTCTACAA	37	12	49877875	CGCAAGGCATCCAAGTTGTAGGTTATGGAAAAACAGTTCAATATGATTGA	12	48164142	R			NA	NA	SPATS2	NM_023071	Body					TRUE				NA
cg22272713	1.32792	72.3258	6.8652e-06	0.00388605	0.615557	0.682938	0.598917	0.687432	0.582608	0.697827	0.578014	0.661592	0.609168	0.704475	0.557758	0.678081	cg22272713	41692304	CTAAAATATCCAATTCTAATACTCTTTTAACAAACTTCAAAAACACACAC			II			GAGCCAGACTGCTGAAATATCCAATTCTGATGCTCTTTTGGCAGGCTTCAGGAGCACACA[CG]TAGATACAAGAAAGAATACATTGATTTCAAAACATGCTACATCTGTGTTGGGTGATAAGC	37	8	21780820	CGTGTGTGCTCCTGAAGCCTGCCAAAAGAGCATCAGAATTGGATATTTCA	8	21836766	R			NA	NA	XPO7;XPO7	NM_001100161;NM_015024	Body;Body	chr8:21776842-21777942	S_Shelf		RDMR	NA				NA
cg00275362	2.39427	72.2933	6.87891e-06	0.00388605	0.591086	0.824977	0.564564	0.812523	0.636851	0.817173	0.568054	0.81113	0.507884	0.740833	0.576064	0.747242	cg00275362	20700372	TAAAATAAATTAAACACAAACACAAACAATAATCACCAAATCTCAAAACC			II			ATTTCTCTGAAATGACACTACATGAATGCCTCAATGAATGCCTCAAGGGGGTCACACAAC[CG]GTTCTGAGACTTGGTGACCATTGTTTGTGTCTGTGTTCAATTTATTTCAAAATTAATATT	37	19	20277051	GAAATAAATTGAACACAGACACAAACAATGGTCACCAAGTCTCAGAACCG	19	20138051	F		rs72998628	NA	NA	ZNF486	NM_052852	TSS1500					NA				NA
cg10658240	3.57878	72.2647	6.89102e-06	0.00388605	0.73595	0.879794	0.696599	0.86878	0.649898	0.854314	0.640041	0.833055	0.637192	0.835792	0.568738	0.798994	cg10658240	55634455	ACATTCATTTTCCTTCTATTTTTAATATAACTATACTTAAATTACTTTCC			II			TTGGTAATACAGCATTCATTTTCCTTCTGTTTTTAATGTGACTGTGCTTAGGTTACTTTC[CG]CACCAGAATCTATCACTGCAACATCAACAGTCAGGGAGTCATCTGTCTGGACATCCTTAA	37	2	181925401	CATTCATTTTCCTTCTGTTTTTAATGTGACTGTGCTTAGGTTACTTTCCG	2	181633646	R			TRUE	NA	UBE2E3;UBE2E3	NM_182678;NM_006357	Body;Body					NA				NA
cg05893889	0.884061	72.2508	6.89689e-06	0.00388605	0.566001	0.650083	0.498904	0.651343	0.506554	0.651451	0.552492	0.616653	0.519089	0.62665	0.487817	0.655897	cg05893889	19777499	AAAAAATACACATTAAACACACACAAATCTATCCATAAATCACCATAACA	44657315	AAAAAATACACATTAAACGCGCGCAAATCTATCCGTAAATCGCCATAACG	I	A	Red	GCGGAGCGGTGGCGGCGGCCCCGCTCAGGAGACCACCAGATTCCCCTCTTCCCGCGGCCT[CG]CCATGGCGACCCACGGACAGACTTGCGCGCGTCCAATGTGTATTCCTCCATCATATGCTG	37	2	65432239	CGCCATGGCGACCCACGGACAGACTTGCGCGCGTCCAATGTGTATTCCTC	2	65285743	F	rs35856369		NA	NA								NA	2:65285649-65285775			NA
cg19702347	4.08084	72.2309	6.90533e-06	0.00388605	0.801369	0.90207	0.830044	0.899069	0.777779	0.86772	0.79273	0.882012	0.807245	0.868756	0.807165	0.869023	cg19702347	30729352	ATTTAAACCCTAAAACAATAAAATTCCACAATATCATAATAATTCTTAAC			II			TTACGCCATTGGTTTGGACCCTGGAGCAGTGAAGTTCCACAGTGTCATGATAATTCTTGG[CG]TTGAGTGACCTCACGATGTGCTGTCCGTCTTCTCGCTGTTCAGCCAGCAGTTCACTGTCT	37	7	4749392	CGCCAAGAATTATCATGACACTGTGGAACTTCACTGCTCCAGGGTCCAAA	7	4715918	R			NA	NA	FOXK1	NM_001037165	Body					NA	7:4715918-4716100			NA
cg20342255	2.53969	72.1864	6.9243e-06	0.00388605	0.643163	0.799939	0.650432	0.78199	0.65547	0.709843	0.632923	0.768158	0.676261	0.707777	0.577029	0.733863	cg20342255	55768306	TCAAAAAAAATTCACAATACTTAAACATATAAAACATAACCRAATACAAC			II			CTGACTGCAAATGATCCACCCGCCTCGGCCTCCCAAAGTGCTGGGATTACAGGTGTGAGC[CG]CTGCACCCGGCCATGTTCTATATGTTTAAGCACTGTGAATTCCTCTTGAATGTCTCACTT	37	2	174836197	CAAGAGGAATTCACAGTGCTTAAACATATAGAACATGGCCGGGTGCAGCG	2	174544443	F			NA	NA								TRUE				NA
cg12366597	3.379	72.1655	6.93318e-06	0.00388605	0.71094	0.865918	0.764085	0.866749	0.667136	0.833228	0.706376	0.866308	0.658929	0.842394	0.638229	0.779822	cg12366597	67659377	TCTTATAACAACACACTTTACACTTTACTATTATTACCRAACTAATCTTC			II			AGTCTACAGAATACGATAAAATACACATTTCTATGGTGTAAAGCTGGCCTCTTTGAATCT[CG]AAGACCAGTTCGGCAACAACAGCAAAGTGTAAAGTGTGTTGTTATAAGAATACATGAAAT	37	12	59307521	CTTATAACAACACACTTTACACTTTGCTGTTGTTGCCGAACTGGTCTTCG	12	57593788	F			NA	NA	LRIG3;LRIG3	NM_001136051;NM_153377	Body;Body					TRUE				NA
cg25019989	-2.52049	72.1537	6.93823e-06	0.00388605	0.102423	0.160056	0.118964	0.144813	0.106789	0.147395	0.105843	0.152727	0.0951989	0.133109	0.0992278	0.143016	cg25019989	21682437	TAATAACCACAATACAAATTACRCCCAAAAAATATCTCTTTAATCAAATC			II			TGGCGGGCTTTTGATGGCCACAATGCAAGTTACGCCCAAAGAGTGTCTCTTTGGTCAGAT[CG]ACAACGCTTGGCTTCACGTTTGCAAGTTAAACGGGCAGAAACCCGGCTGAAACTCCCACG	37	4	54961835	GATGGCCACAATGCAAGTTACGCCCAAAGAGTGTCTCTTTGGTCAGATCG	4	54656592	R			TRUE	NA				chr4:54957979-54958542	S_Shelf		RDMR	NA				NA
cg07372384	3.56096	72.1052	6.95897e-06	0.00388605	0.734466	0.86598	0.750983	0.878749	0.709891	0.841847	0.681165	0.853809	0.660122	0.865971	0.660043	0.810392	cg07372384	19620353	TATCCTTAAAATTTATTTTTATAACAACCTATACTTCTTTTAAAATCTAC			II			ACTTAGCATAATGTCCTTGAGGTTTATTTTTGTGGCAGCCTGTGCTTCTTTTGAAGTCTG[CG]AGATTCTCCATTGTATGTATATACCACATTTTCTTTATCCAGTCATTGGTCAATGAACAT	37	4	33892096	CGCAGACTTCAAAAGAAGCACAGGCTGCCACAAAAATAAACCTCAAGGAC	4	33568491	R		rs79365762	NA	NA								NA				NA
cg00940812	-4.44076	72.1024	6.96018e-06	0.00388605	0.0844195	0.0493561	0.0838597	0.0391986	0.100255	0.0352635	0.0684422	0.0435668	0.104137	0.0363993	0.112001	0.0460942	cg00940812	19800455	CTAATAAATTCTTTATTAACCCAAAAACCTTATTATTTTTCTAACCCCTC			II			TGTTAAGTTTACTGGTAAGTTCTTTGTTAACCCAAAAGCCTTATTGTTTTTCTAACCCCT[CG]TTTTGCTTTCTAATATGAATATATTATGAACCATTAGGCTGAACAATCTGTATTTTTGTA	37	8	91960827	CGAGGGGTTAGAAAAACAATAAGGCTTTTGGGTTAACAAAGAACTTACCA	8	92030003	R			NA	NA	NECAB1	NM_022351	Body					TRUE				NA
cg01280098	3.70947	72.068	6.97496e-06	0.00388785	0.749731	0.876738	0.792791	0.878395	0.657955	0.850818	0.692486	0.881512	0.68817	0.850929	0.677603	0.876208	cg01280098	56639359	CAACTCAACTTTTTATTCTTAAACTTAAATCACATCACTAACAATCRACC			II			TAATATACCCACAGCTCAACTTTTTGTTCTTGAGCTTGAATCACATCACTGGCAATCGGC[CG]TAGTACTCTCTTACCTACATCATGGTTCTGCTGCTTGGACCCCAAAGACAATGACATGGA	37	15	69116504	CGGCCGATTGCCAGTGATGTGATTCAAGCTCAAGAACAAAAAGTTGAGCT	15	66903558	R			NA	NA	MIR548H4	NR_031680	Body	chr15:69109708-69114001	S_Shelf			NA				NA
cg21798848	3.17489	72.0154	6.99761e-06	0.00389403	0.661625	0.854999	0.632302	0.867825	0.624474	0.817817	0.639641	0.815288	0.53073	0.792538	0.557692	0.76397	cg21798848	64765307	TTACCTAAAAATATCTAAAAAAATTTCRCCAAAAACTTCTTCCCCACCAC			II			TAGTCAAAACTTTGCCTAGAAATGTCTGGGAAAGTTTCGCCAGAGACTTCTTCCCCACCA[CG]ACAATATTCCTGCTCATTTCTGTCATCAAACAAAGGTGATTTTGTGAGAGTTTTGATGGG	37	5	32706733	CGTGGTGGGGAAGAAGTCTCTGGCGAAACTTTCCCAGACATTTCTAGGCA	5	32742490	R			NA	NA				chr5:32709910-32714450	N_Shelf			NA				NA
cg26521278	2.95896	71.9694	7.01747e-06	0.00389673	0.605907	0.834418	0.619641	0.814783	0.644118	0.812211	0.582905	0.807748	0.648954	0.801114	0.592459	0.707399	cg26521278	64800476	TAATATTTATTAATCACTTACTCTATACTAAATACTATACTAAACACTTC			II			GCTGCAGGCTGGGAACCTACCCCGTAGGGTTATTGGAAGGATTAAATGAATTAATGTATG[CG]AAGTGCTTAGTACAGTACCTAGCACAGAGCAAGTGATCAATAAATATCAGTTAGTACTAA	37	12	119771257	GATATTTATTGATCACTTGCTCTGTGCTAGGTACTGTACTAAGCACTTCG	12	118255640	F			NA	NA	CCDC60	NM_178499	TSS1500	chr12:119772353-119772594	N_Shore			NA				NA
cg23528910	3.6931	71.9506	7.0256e-06	0.00389673	0.771845	0.89403	0.814943	0.88341	0.756407	0.864809	0.746603	0.870966	0.791193	0.875567	0.720376	0.867394	cg23528910	72739456	AATAAAACAACAACCAACATCAATAAATTTACCATTATTAACCRCCCACC			II			TTGGGCACAGAGGTGAAGCAGCAGCCAGCATCAGTAAATTTGCCATTATTAACCGCCCAC[CG]CCACCCTCAACCCCATTCCCACCCCCTGTTGGAATTGGATTAGCCTTCTGGTATTATTTT	37	5	115871876	GTGAAGCAGCAGCCAGCATCAGTAAATTTGCCATTATTAACCGCCCACCG	5	115899775	R			NA	NA	SEMA6A	NM_020796	5'UTR					TRUE				NA
cg22799860	3.45399	71.8686	7.06128e-06	0.00391007	0.704593	0.862471	0.714239	0.855686	0.6995	0.805672	0.745543	0.861987	0.669463	0.850552	0.629685	0.839811	cg22799860	46661362	TTTCAAAATCCAAAACRACCAAAAATTATTATAAATCCRTTTATTTTCCC			II			AGTTTATCTAAAATGTTAACCTGGCTGCATAGCACATTTGACATTATTGCCCACATAAAA[CG]GGAAAACAAACGGATTTACAATAACTTTTGGCCGTTTTGGATTCTGAAAAGTGTTTATAC	37	5	98191055	CGGGAAAACAAACGGATTTACAATAACTTTTGGCCGTTTTGGATTCTGAA	5	98218955	F			NA	NA	CHD1	NM_001270	3'UTR					NA				NA
cg03137700	3.98623	71.8256	7.08004e-06	0.00391403	0.825721	0.913974	0.831379	0.888211	0.799491	0.887429	0.799041	0.892804	0.830251	0.896336	0.789561	0.885304	cg03137700	22783302	AAAATACATAATATATTTTTTATATACCCTTTAAAATTTATTAACACTTC			II			GTTTTAGGTAACTGTGGAAATGTTCCTCATTATTTATTATATGTGCTATAAAGGAATTGA[CG]AAGTGTTAACAAATTTTAAAGGGCATATAAAAAACATATTATGTACTTTTCATTTATTCA	37	2	32905314	AAGTACATAATATGTTTTTTATATGCCCTTTAAAATTTGTTAACACTTCG	2	32758818	F			NA	NA	TTC27	NM_017735	Body					TRUE				NA
cg14702589	3.45101	71.7616	7.10814e-06	0.00392312	0.742598	0.857177	0.782307	0.869943	0.756846	0.879579	0.739003	0.858016	0.768703	0.86162	0.679637	0.839386	cg14702589	36665426	AAATCAAAATTCTCTAAACTCTAAAAACCTCATAACAAAATAACRAAAAC			II			CCTCCAAGAATAGGTCAAGATTCTCTGGGCTCTGGGAGCCTCATAGCAAGATGGCGGAGG[CG]GGGGAGGGGGAGTTGTATGAAATGATCTGGAAGCTTTCTTCCAGGTCAAAAATGCCACAT	37	11	15135669	GGTCAAGATTCTCTGGGCTCTGGGAGCCTCATAGCAAGATGGCGGAGGCG	11	15092245	R			NA	NA	INSC;INSC	NM_001031853;NM_001042536	Body;TSS1500	chr11:15136058-15136545	N_Shore			TRUE				NA
cg09552119	4.13606	71.683	7.14277e-06	0.00392969	0.806332	0.90064	0.825899	0.895958	0.783897	0.900648	0.776558	0.899644	0.82165	0.894935	0.705614	0.889982	cg09552119	67724397	ATTTAAATCTTTCCTAAATTACTATCATCATTCAACAACAATTACATATC			II			TTTGCTTTCATATTTAAGTCTTTCCTGAATTGCTGTCATCATTCAACAACAGTTGCATGT[CG]CCTTGCTAGCTGTCAAAGTAGACTTCATCCCCAAATGGATATCTGTAATGAAAGAATACA	37	1	109475080	TTTAAGTCTTTCCTGAATTGCTGTCATCATTCAACAACAGTTGCATGTCG	1	109276603	R			NA	NA	CLCC1;CLCC1	NM_001048210;NM_015127	3'UTR;3'UTR					NA				NA
cg00767403	1.04115	71.6816	7.14339e-06	0.00392969	0.498282	0.65857	0.466995	0.662557	0.485861	0.63234	0.44859	0.63966	0.356978	0.612927	0.399644	0.609352	cg00767403	70785326	AACTTTCTTTATTACCCAAATAATTTTAAACTCCTAAACTAAAACCRTCC			II			AGCAGGCTGGGTGTCGTGGCTCACGCTTGTCATCCTAGCACTTTGGGAGGCCAAGGGGGG[CG]GACGGCTTTAGCCCAGGAGTTCAAAACCACCTGGGCAACAAAGAAAGTTCTGTCTCTACA	37	1	214693167	ACTTTCTTTGTTGCCCAGGTGGTTTTGAACTCCTGGGCTAAAGCCGTCCG	1	212759790	F		rs77821121	NA	NA	PTPN14	NM_005401	5'UTR					TRUE				NA
cg22772462	3.84274	71.605	7.17737e-06	0.00394053	0.756533	0.892579	0.7875	0.888536	0.723278	0.858721	0.772878	0.876551	0.725389	0.869424	0.638259	0.865018	cg22772462	47639481	CTATAAAATCCCCCAATAATAAAACTCAATAATACTTTAAAATTTACATC			II			AGTTTAATTATGAAAAGAATTACACTTATGCCTTGATTCAGAAGGGAGGGAGGGAGGAAG[CG]ATGCAAACTCCAAAGCACCACTGAGTCTCACCACTGGGGGATCCTACAGAGAAACTGGGA	37	5	150461913	TGTAGGATCCCCCAGTGGTGAGACTCAGTGGTGCTTTGGAGTTTGCATCG	5	150442106	F			NA	NA	TNIP1	NM_006058	TSS1500	chr5:150460086-150460864	S_Shore			NA		5:150461670-150462405	Promoter_Associated	NA
cg22410435	3.70822	71.539	7.20682e-06	0.00394053	0.883727	0.930484	0.899989	0.9174	0.895218	0.919347	0.884847	0.918776	0.886667	0.917156	0.887458	0.91578	cg22410435	44806479	ACTATACTATTCATATTCACACCCAAAAATATCCACTAAACTAATACTCC			II			GGGCAATGCCACGAGCTCTCTGAGGGGCGTTGAGTGGAGCGACTTGTCCCCGCTCCACAG[CG]GAGCACCAGCCCAGTGGACACCCCTGGGTGTGAATATGAACAGCACAGCCCGCCCCCAGC	37	22	38221618	CGGAGCACCAGCCCAGTGGACACCCCTGGGTGTGAATATGAACAGCACAG	22	36551564	F	rs2284058		NA	NA				chr22:38220589-38221619	Island			NA				TRUE
cg07138452	-2.41119	71.5387	7.20695e-06	0.00394053	0.218754	0.148364	0.202415	0.159093	0.207815	0.143748	0.228082	0.16141	0.221782	0.175035	0.235147	0.139288	cg07138452	47729438	TATAAAAAATACAAAAAACAACCATCACATAACACAAAAAAAACACAACA	41746303	TATAAAAAATACGAAAAACGACCGTCACGTAACGCGAAAAAAACGCGACG	I	C	Grn	CTACATTGAGAGTATGGAAGGTGCGGGAGACGGCCGTCACGTGACGCGGAGAAGGCGCGG[CG]CCCGTGGGAGGTTGGTTGCAGAACTCGGAACCGCTGTGCGCGCGCATGTGTGGGATTCGG	37	17	17141020	CGCCGCGCCTTCTCCGCGTCACGTGACGGCCGTCTCCCGCACCTTCCATA	17	17081745	R			NA	NA	FLCN;FLCN	NM_144606;NM_144997	TSS1500;TSS1500	chr17:17140117-17141080	Island			NA	17:17081708-17081790	17:17139889-17141270	Promoter_Associated	NA
cg19637634	3.41974	71.5321	7.20991e-06	0.00394053	0.704782	0.856147	0.720543	0.868367	0.573322	0.835151	0.627965	0.846351	0.702448	0.839523	0.636268	0.807434	cg19637634	54664300	AAAATAAACCTTACATTATATCTACTCCTTTATACCTAACTTTACCTTCC			II			TCTCTAGGGGCATGTGTGTGTGTTTCCCAATGAGAGACTGGGTTTGGCATGGGAAGAGGG[CG]GAAGGTAAAGCTAGGTATAAAGGAGCAGATATAATGTAAGGCTTATTTTCATCCTGTTTT	37	15	37197766	AAATAAGCCTTACATTATATCTGCTCCTTTATACCTAGCTTTACCTTCCG	15	34985058	F			NA	NA	MEIS2;MEIS2;MEIS2;MEIS2;MEIS2;MEIS2;MEIS2	NM_172316;NM_170674;NM_170675;NM_172315;NM_002399;NM_170677;NM_170676	Body;Body;Body;Body;Body;Body;Body					TRUE				NA
cg13331610	3.69254	71.3847	7.27619e-06	0.00396425	0.772529	0.879312	0.793974	0.875039	0.784142	0.829795	0.782684	0.871495	0.722762	0.856685	0.742977	0.843517	cg13331610	21706403	TAATACAATATTACAAATAACTTACAAAAATAATTATCTAAAACTATTAC			II			GGCCAGGCAACATGATGAGAAAGTAATAAGAAGGATTCCAGAAAACAAAATTAGGGTCCA[CG]CAATAGTTTCAGACAACTATTTCTGTAAGCCATTTGCAATACTGCATCATTATTTTTAAA	37	3	120156942	CGCAATAGTTTCAGACAACTATTTCTGTAAGCCATTTGCAATACTGCATC	3	121639632	F			NA	NA	FSTL1	NM_007085	Body					TRUE				NA
cg26613239	2.49585	71.3688	7.28339e-06	0.00396425	0.806045	0.84371	0.785355	0.846408	0.804179	0.842487	0.789012	0.833988	0.793376	0.832348	0.767715	0.853548	cg26613239	23612353	CCCTCTAACTTCAAAACCTAACCAAAACTACTAAAAATCCAACTAAAACC			II			CCATTTGGCCAGGCAGAGCCCCTTCCATTCACACGGAGGTGAGAGCCGGGAAGGGGAAGC[CG]GCCCCAGCTGGACTCCCAGCAGCCTTGGTTAGGCTTTGAAGCCAGAGGGGGGTGGGAGTG	37	16	30097335	CGGCCCCAGCTGGACTCCCAGCAGCCTTGGTTAGGCTTTGAAGCCAGAGG	16	30004836	F	rs35175583		NA	NA	TBX6	NM_004608	3'UTR					NA				NA
cg26723237	2.68854	71.3572	7.28864e-06	0.00396425	0.711046	0.797667	0.721178	0.821766	0.673406	0.775715	0.675501	0.796938	0.713636	0.814377	0.709892	0.779034	cg26723237	13628370	CCTAATATATCCTAAACRAAACTCTATACCTAAAACATAATCAAAATCTC			II			CTGCACTTCTGCCTGGTGTGTCCTGGGCGAGGCTCTATACCTAGAGCATAATCAAAATCT[CG]AATTTACCAAGGTTTTCACCAAAAATAAAAGTTGCTAAGAGTTAACATTATAACATGTAA	37	15	65643176	CGAGATTTTGATTATGCTCTAGGTATAGAGCCTCGCCCAGGACACACCAG	15	63430229	R			TRUE	NA	IGDCC3	NM_004884	Body					NA				NA
cg19269511	2.55721	71.3103	7.30991e-06	0.00396464	0.725178	0.844981	0.719753	0.849447	0.689097	0.814621	0.698443	0.821457	0.662784	0.803411	0.607176	0.830971	cg19269511	67665503	CTTTTAAAATAAAACCAATAACAACCAACACAACTCCCTACTCCAAACCA	11784318	CTTTTAAAATAAAACCGATAACAACCAACACGACTCCCTACTCCAAACCG	I	A	Red	TACAAAATAATTCTTTTGAAGTAGGACCGGTGGCAACCAACACGGCTCCCTGCTCCAGGC[CG]GGACGCCCCTCTGGGAGGAACGCGCGGCCACCCTTGGAAACCTGTAAGTGATCCACGGTC	37	10	132890839	CGGCCTGGAGCAGGGAGCCGTGTTGGTTGCCACCGGTCCTACTTCAAAAG	10	132780829	R			NA	NA	TCERG1L	NM_174937	3'UTR	chr10:132893428-132893688	N_Shelf			NA	10:132780829-132780887			NA
cg15599875	3.35616	71.257	7.33418e-06	0.00396464	0.644869	0.856327	0.738533	0.852759	0.665827	0.796346	0.714988	0.820821	0.604995	0.831872	0.65691	0.790376	cg15599875	27653384	AATATAATATAAATATCAACAAATTTAACCCACATAAACAAATATTCTTC			II			TTTTAATTTCTAATATGGTATAAATATCAACAAATTTAACCCACATAAACAAGTGTTCTT[CG]AGAGTACTTAATAACTTTTAAAAATGCAAAGGACTCCTGAGACCAAAGAGTGTGGGTCCT	37	11	60489528	ATATGGTATAAATATCAACAAATTTAACCCACATAAACAAGTGTTCTTCG	11	60246104	R			NA	NA								NA				NA
cg23523811	3.74033	71.2568	7.33427e-06	0.00396464	0.773061	0.887005	0.765366	0.874081	0.7462	0.835716	0.71167	0.882045	0.677223	0.879974	0.704449	0.842864	cg23523811	13774374	ACAACAACAAAACCAAAAATAATAACCAAATCTTCTAATACTTATTTAAC			II			TAATAATTTGGACAGCAGCAGAACCAAGAATGATGACCAAGTCTTCTAATGCTTATTTGG[CG]CTATCATAATGATTATCCATTTCTCTTTTAATACAAAAGCAAGTATTCATGGAAAATAAA	37	12	14804010	CGCCAAATAAGCATTAGAAGACTTGGTCATCATTCTTGGTTCTGCTGCTG	12	14695277	R			NA	NA	GUCY2C	NM_004963	Body					TRUE				NA
cg13613991	4.01981	71.2494	7.33767e-06	0.00396464	0.766411	0.905905	0.783386	0.894628	0.719505	0.876416	0.779416	0.894724	0.73884	0.874643	0.706709	0.842129	cg13613991	70756474	TAACAAATAATATTCTTTTCCAAAAATATCTTACATTATTCCTAATTTAC			II			TAGTTTTTAACATTTCCTGAGATGATTATGTTTTTAATTGATTATTCTTCTTTGTGGTGG[CG]TAAATTAGGAATAATGCAAGATATCTTTGGAAAAGAATACCACCTGCTATAAAATCTGTA	37	2	237997238	AGCAGGTGGTATTCTTTTCCAAAGATATCTTGCATTATTCCTAATTTACG	2	237661977	F			NA	NA	COPS8;COPS8	NM_006710;NM_198189	Body;Body	chr2:237994004-237994876	S_Shelf			NA				NA
cg08241321	3.91391	71.2263	7.34824e-06	0.00396464	0.883118	0.916313	0.891237	0.920225	0.900327	0.931186	0.878902	0.92123	0.896285	0.933654	0.873913	0.925362	cg08241321	31675381	CTAAAATAAACTTTCTCRATACAATCCAACAACAACACAACAATACAACC			II			TAAAAACCCATCTGAAGTGAACTTTCTCGGTGCAGTCCAGCAGCAGCACAGCAGTGCAGC[CG]CGGCTGCCCAGCAGGGCGGCTACGAGATCCCCGCGCGGCTGCGGACGCTCCACAACCTGG	37	14	104129064	TGAAGTGAACTTTCTCGGTGCAGTCCAGCAGCAGCACAGCAGTGCAGCCG	14	103198817	R			NA	NA	KLC1;KLC1;KLC1	NM_005552;NM_182923;NM_001130107	Body;Body;Body					NA	14:103198817-103198895			NA
cg06771275	3.56461	71.1142	7.39974e-06	0.00397822	0.783681	0.889575	0.787185	0.874288	0.71873	0.839792	0.727921	0.874103	0.742708	0.867604	0.699355	0.852406	cg06771275	30600484	ATTACTACCTTATCTCCTAACTTCCACRTTACTACAAAAAATCTAATACC			II			AAGTTGGCGACATTGCTGCCTTGTCTCCTAGCTTCCACGTTGCTGCAGAAAATCTGGTGC[CG]TTTGGATTCTTGGTCCTTTATATGTGTGATCTATTTTTTTTTTGTTATTCCTATTCAGAA	37	2	242646244	CGGCACCAGATTTTCTGCAGCAACGTGGAAGCTAGGAGACAAGGCAGCAA	2	242294917	R			NA	NA	ING5	NM_032329	Body	chr2:242640843-242642456	S_Shelf			NA				NA
cg16546724	4.39957	71.1019	7.40539e-06	0.00397822	0.86104	0.923722	0.857596	0.916263	0.824893	0.885642	0.840084	0.908952	0.844535	0.907936	0.78092	0.914578	cg16546724	48606477	AATCTCCAATAACTTATAAATCTAAAAAAAACTCTTCAACCATCATTAAC			II			AATTCTGTAATACCAAGAAGAGGGAGCTGAAAAGGAAAATTTTCAGATTAATAAAGAAGA[CG]CCAATGATGGCTGAAGAGTTTTTCCCAGATTTACAAGCCACTGGAGACCCCTTTTTTCTG	37	11	118471480	CGCCAATGATGGCTGAAGAGTTTTTCCCAGATTTACAAGCCACTGGAGAC	11	117976690	F			NA	NA	ARCN1;ARCN1	NM_001655;NM_001142281	3'UTR;3'UTR					NA				NA
cg25216910	3.81827	71.0909	7.41051e-06	0.00397822	0.706367	0.883487	0.777722	0.885214	0.6307	0.864528	0.69356	0.840619	0.639615	0.844157	0.620028	0.889915	cg25216910	31603412	AATTAACTCTTCCTAATTCCTAATTTTCCTAAAAAATCATTAACTATCTC			II			CGAGACAAGCAGTTAGTCTCTGCATGTGGCTAAAATTATAACAGGTTACCTTAGAAGCTT[CG]AGACAGTTAATGATCTCCCAGGAAAATCAGGAATCAGGAAGAGCCAATCTTGAGAGACAG	37	6	89606173	CGAGACAGTTAATGATCTCCCAGGAAAATCAGGAATCAGGAAGAGCCAAT	6	89662892	F			NA	NA	RNGTT	NM_003800	Body					TRUE				NA
cg25907853	4.11824	71.0689	7.42066e-06	0.00397822	0.846594	0.90906	0.830361	0.900503	0.834556	0.88395	0.841886	0.897992	0.815654	0.895605	0.768324	0.896521	cg25907853	62608335	CTTCAAACCCCTAACAACCTCTAATCTACTTTATCATTATATATTAATTC			II			TTCCTTGCCCTCTTCAAGCCCCTGACAACCTCTGATCTGCTTTGTCATTATGTATTAGTT[CG]CATTTTCTAGAATTTCATATAAATGTAATCGTATAGTATGTCATTCTGGGAGGAGGGGTC	37	13	24156914	TTCAAGCCCCTGACAACCTCTGATCTGCTTTGTCATTATGTATTAGTTCG	13	23054914	R			NA	NA	TNFRSF19;TNFRSF19	NM_018647;NM_148957	5'UTR;5'UTR	chr13:24152899-24154140	S_Shelf			NA				NA
cg12513589	-3.45468	71.0048	7.45041e-06	0.00398153	0.119019	0.0837849	0.120189	0.0822576	0.119133	0.0843622	0.10249	0.0772576	0.101682	0.0863122	0.112198	0.0782798	cg12513589	36609425	TTAAAACACCAATACAAAAAAACATAAAATAAAACTAAAATCCAAACTCA	19653378	TTAAAACGCCGATACGAAAAAACATAAAATAAAACTAAAATCCAAACTCG	I	C	Grn	CCGTCCCCAACCCCTTCTCTCCTCTGGAGGGACCCCTGAACCTAACAGAAGAATAGGCGG[CG]AGCCTGGATCCCAGCCCCACTCCATGCTTTCCCGCACCGGCGTCTCAACCATCCACTATC	37	4	76911810	TTGAGACGCCGGTGCGGGAAAGCATGGAGTGGGGCTGGGATCCAGGCTCG	4	77130834	F			NA	NA	SDAD1	NM_018115	Body	chr4:76911843-76912252	N_Shore			NA	4:77130756-77131276	4:76911730-76912391	Promoter_Associated	TRUE
cg04622595	2.46725	70.9917	7.45651e-06	0.00398153	0.747182	0.824024	0.76334	0.798147	0.753886	0.829274	0.73982	0.802564	0.760648	0.830256	0.74201	0.823465	cg04622595	36687377	ATCTAACCAAATATAATAATACTTACCTATAAATCCAACTACTCAAAAAC			II			TGTTGGGATCATGGCTAACTGCAGTCTCAAACCCCTGGGCTCTAGTGATCCTCCCTCTTG[CG]CCCCTGAGTAGCTGGATCTACAGGCAAGCACCACTACACCTGGCTAGATTTTTATTTTTT	37	1	109232037	CGCCCCTGAGTAGCTGGATCTACAGGCAAGCACCACTACACCTGGCTAGA	1	109033560	F			NA	NA				chr1:109234788-109235161	N_Shelf			NA				NA
cg11309785	3.51206	70.9201	7.48993e-06	0.00398153	0.815682	0.89795	0.850564	0.888563	0.84162	0.900724	0.846812	0.887878	0.827305	0.888083	0.813211	0.877785	cg11309785	28612418	TAACCAAAAAAATTAACAAATATCCRAACTAAACCCCAAAACATCCAACC			II			ACTGTCAACACAGGCACACTGCCAACCAGGGGAGAGGTTACAGGGTCAAAGCGGGAAAGA[CG]GCTGGATGCTTTGGGGTTCAGCTCGGACATCTGTTAATCTCTCTGGCTACATGGAAGAAG	37	2	72922245	CGGCTGGATGCTTTGGGGTTCAGCTCGGACATCTGTTAATCTCTCTGGCT	2	72775753	F			NA	NA	EXOC6B	NM_015189	Body					TRUE				NA
cg17356963	3.46021	70.8733	7.5119e-06	0.00398153	0.772859	0.861001	0.769506	0.857287	0.769367	0.858839	0.701201	0.856031	0.696025	0.845788	0.678984	0.829179	cg17356963	19743345	CTATCACCRAAAATATCRTAATCAACAAACTTAAATTATAACAAATATCC			II			ACCTACTCCCTCTGTCACCGAAAATATCGTGATCAACAGGCTTAGATTGTGGCAAGTGTC[CG]AGCTCATAGCTAACATTTATCGAGTACTTTCTAAGGACAAGTCACTGTGGTAATACAAGT	37	4	79149936	CGGACACTTGCCACAATCTAAGCCTGTTGATCACGATATTTTCGGTGACA	4	79368960	R			NA	NA	FRAS1;FRAS1	NM_025074;NM_001166133	Body;Body					TRUE				NA
cg12104547	3.27023	70.8597	7.5183e-06	0.00398153	0.711323	0.868782	0.651067	0.841646	0.681569	0.839258	0.643605	0.807463	0.592869	0.814456	0.648908	0.797089	cg12104547	14744394	ATAAATTCAAAAAACAAATAAATAAACTTAATTATAACCTAAACTACAAC			II			TTATAAAAAGAATAAATTCAAGAAGCAGATGAATGGGCTTGGTTGTGACCTGGACTGCAA[CG]CGGTCTCTGCTGTCTTTACTTTCACATTCTTGTCCTTCAAGGCTCAATGTTATGTCTTTT	37	6	15328030	TAAATTCAAGAAGCAGATGAATGGGCTTGGTTGTGACCTGGACTGCAACG	6	15436009	R		rs75082549	NA	NA	JARID2	NM_004973	Body					TRUE				NA
cg11242708	3.42355	70.8588	7.5187e-06	0.00398153	0.768801	0.882888	0.716843	0.866715	0.746318	0.826188	0.716238	0.849884	0.724208	0.848098	0.768119	0.819832	cg11242708	23657390	TATTATTTTTTACATTCAACACTAAATAAAAATTCTCCAATACRTCAAAC			II			ATACCAAAGGAAGACAGAACGGGGGAAAGGAGCCTGAGTAAAATATTTTCCAAATGAAAG[CG]TCTGACGCACTGGAGAACTTCCACCCAGTGCTGAATGTAAAAAACAACAACAACAACAAA	37	11	129088588	GTTGTTTTTTACATTCAGCACTGGGTGGAAGTTCTCCAGTGCGTCAGACG	11	128593798	F	rs74962811		NA	NA								TRUE				NA
cg04345694	4.33257	70.846	7.52474e-06	0.00398153	0.859203	0.927591	0.848306	0.913498	0.833456	0.917395	0.85924	0.900379	0.848925	0.920534	0.838971	0.916267	cg04345694	18700461	TACACTTTATCTCTCTTAAATTCAAAAACTATTCCTTAAAAATCTTCCCC			II			ATTTAAATTTCTACACTTTGTCTCTCTTGAGTTCAAGAACTATTCCTTGAAAGTCTTCCC[CG]CAAACCCCTTTCACAGCACCTAGTCCAGTTCCTTGCATTTAAAACTAGCTTGATACATAT	37	8	8439596	CGGGGAAGACTTTCAAGGAATAGTTCTTGAACTCAAGAGAGACAAAGTGT	8	8477006	R			NA	NA								TRUE				NA
cg15890574	3.20812	70.8043	7.54437e-06	0.00398153	0.63038	0.862593	0.547329	0.83962	0.611522	0.787783	0.58913	0.794567	0.594868	0.827401	0.580581	0.772941	cg15890574	73722415	CATATAACATCTACTCCTAAAAATAAATATAATACCATACAAAAATCTAC			II			GAATATGTATCATTTGATTTTGAGCATGTGGGGTTAAGGTATTAGATTACTACCACAAAC[CG]TAGACCCCTGCATGGCACCACATTTATTTTCAGGAGTAGATGTTACATGGCAGGTATCAA	37	15	65739067	ATGTAACATCTACTCCTGAAAATAAATGTGGTGCCATGCAGGGGTCTACG	15	63526120	F			NA	NA	DPP8;DPP8;DPP8;DPP8	NM_197960;NM_130434;NM_197961;NM_017743	3'UTR;3'UTR;3'UTR;3'UTR					NA				NA
cg03899219	2.7537	70.7654	7.56277e-06	0.00398153	0.650574	0.801407	0.682028	0.829617	0.582146	0.788821	0.673251	0.811071	0.639936	0.790929	0.608183	0.78976	cg03899219	36775484	TAAAAATTTTCTATATACTAAATATCATACAAAACACTTCAAATACACCC			II			TTATCAAGTGTAAGATGAGTGTGGTAATAACACCTTTCGGAATTGTTCTAACTATTAAAA[CG]GGTGTATTTGAAGTGTTTTGCATGATATCTAGCACATAGAAAACCCCCAAAACTGGTAGT	37	3	122333057	CGGGTGTATTTGAAGTGTTTTGCATGATATCTAGCACATAGAAAACCCCC	3	123815747	F			NA	NA	PARP15;PARP15	NM_001113523;NM_152615	Body;TSS1500					NA				NA
cg00572889	3.12327	70.7546	7.56792e-06	0.00398153	0.680218	0.849871	0.742707	0.831109	0.674093	0.795036	0.675727	0.802064	0.64709	0.80176	0.603735	0.782631	cg00572889	45741336	CTCTAATTAAAACTCRACTTATACCCCRAATATATAAAACTCCCTAAACC			II			CCTCGGGGGGCGCAGTCACGTGGAATCCCTGCTCTCCAGAACCCGTGTGGCACAGGGTGT[CG]GTCTAGGGAGTTTCACACACTCGGGGCACAAGCCGAGTCTTAACTAGAGATGTACACACA	37	1	230493461	CGGTCTAGGGAGTTTCACACACTCGGGGCACAAGCCGAGTCTTAACTAGA	1	228560084	F			NA	NA	PGBD5	NM_024554	Body	chr1:230492716-230492945	S_Shore			NA	1:228559340-228560085			NA
cg15201115	2.32576	70.7349	7.57726e-06	0.00398153	0.678598	0.793468	0.681731	0.784977	0.601632	0.733264	0.674532	0.79915	0.591201	0.790495	0.585089	0.709895	cg15201115	22724475	TCATCCCAAACTAAAATTATATATTCATTAAACAATAACTCCCCATTTCC			II			ATCTCTTTTTATCATCCCAAACTGAAATTGTGTATTCATTAAACAATAACTCCCCATTTC[CG]CCTCCTCCCAGCCCCTGGCAACCAACATTCTACTTTCTGTCTCTATGATTTTGACTATTC	37	18	52257402	CATCCCAAACTGAAATTGTGTATTCATTAAACAATAACTCCCCATTTCCG	18	50408400	R		rs73472944	NA	NA	C18orf26	NM_173629	TSS1500					NA				NA
cg06165470	3.247	70.7311	7.57905e-06	0.00398153	0.684781	0.832134	0.744632	0.863291	0.693012	0.813284	0.677179	0.815848	0.701688	0.844525	0.648135	0.820905	cg06165470	20635347	CRCTATTTTATAATTAATAATTTTATAATTAATTCATTTAATACATCCCC			II			CATTACATGCTTAATAACTTTCTGGGGAAATAATGACCTCAGGAAAGAGAATACTTGTGA[CG]GGGATGTATTAAATGAATTAACTACAAAACTATTAATCACAAAACAGCGTTGGGCCAGGT	37	18	6885601	CGGGGATGTATTAAATGAATTAACTACAAAACTATTAATCACAAAACAGC	18	6875601	F			NA	NA	ARHGAP28;ARHGAP28	NM_001010000;NM_030672	Body;Body					TRUE				NA
cg01113680	3.82372	70.7278	7.58059e-06	0.00398153	0.790405	0.890748	0.76201	0.868168	0.767657	0.836505	0.738204	0.879038	0.715058	0.874137	0.738693	0.839632	cg01113680	27715330	TCTTCCTTCTCAATTATATTTTCTAAATCTTTAATAATTTTAACTATTTC			II			AGATTTAAAATTCTTCCTTCTCAATTGTATTTTCTAGGTCTTTAATGATTTTAGCTGTTT[CG]AATCTTCTTCACGTTCTCTTTTTTTTAAAATAATGGAGAGTGAAGTGTGATGTTTCACCC	37	13	43842067	CGAAACAGCTAAAATCATTAAAGACCTAGAAAATACAATTGAGAAGGAAG	13	42740067	R			NA	NA	ENOX1;ENOX1	NM_017993;NM_001127615	Body;Body					TRUE				NA
cg16824024	4.09926	70.661	7.61242e-06	0.00399202	0.814421	0.89731	0.77047	0.90781	0.774737	0.898201	0.772878	0.899381	0.749993	0.88779	0.724845	0.865812	cg16824024	38738471	ATCCCATACCTCTTATCTAACTATTCCCATTAATATACTTTTTTTAAACC			II			CATTACCTGGGATCCCATACCTCTTGTCTGGCTGTTCCCATTAATGTGCTTTTTTTGGAC[CG]CAAACATGTCATGTCAGATGGTTAATGGAAAGATGAGATTAAAACACACCACAAGACTCT	37	3	73092158	CGGTCCAAAAAAAGCACATTAATGGGAACAGCCAGACAAGAGGTATGGGA	3	73174848	R			NA	NA	PPP4R2	NM_174907	Body					TRUE				NA
cg24980696	3.54945	70.6276	7.62836e-06	0.00399416	0.738587	0.876006	0.755555	0.850576	0.751593	0.801573	0.734306	0.840511	0.708061	0.872709	0.669992	0.843336	cg24980696	43632326	AAAAAACAACTACAAACTTTATACTTAAAAACATAAACTTTTAATAACTC			II			TTTATGTATATAGATATCTTTGGGGGGGTGAGTACCACAGAGGCACATAGTTCTGAAGCA[CG]AGCTACCAAAAGTTTATGCTTTTAAGTATAAAGCCTGTAGTTGTCTCCTGCTATCAGTAA	37	3	56720960	CGAGCTACCAAAAGTTTATGCTTTTAAGTATAAAGCCTGTAGTTGTCTCC	3	56696000	F			NA	NA				chr3:56716492-56717658	S_Shelf			NA				NA
cg14077078	3.63188	70.5727	7.65469e-06	0.00399568	0.707871	0.891454	0.711679	0.862195	0.672674	0.83372	0.688612	0.822302	0.710845	0.837587	0.627938	0.835875	cg14077078	36607360	AACTCAAAACATAACATAACTCCTTTTAAAATAATCACTAACCATATTAC			II			CTAATATACAAATATGATAGAAGTTTGAAAATGGAACCTTATCCCAGTGCTATATTGGCA[CG]TAACATGGCTAGTGATCATTTCAAAAGGAGTCATGTTATGTTTTGAGTTTGTTTGTGATA	37	5	64965832	ACTCAAAACATAACATGACTCCTTTTGAAATGATCACTAGCCATGTTACG	5	65001588	F			NA	NA	SGTB	NM_019072	3'UTR					NA				NA
cg26013412	-3.22649	70.5645	7.65867e-06	0.00399568	0.128965	0.105376	0.121596	0.0967783	0.123948	0.088318	0.12023	0.0902366	0.120588	0.100863	0.124591	0.0926738	cg26013412	22641426	CAAACCCAAACRCATATAAAACACACRCCAACACAAAACAAACTCAACAC			II			CTCACTGTGGCCAGGCCCAAGCGCATGTGGAACACACGCCAACACAGGACAGGCTCAGCA[CG]CCGGCCGCTTCCCTCGGGGAAAGGCCCGCCAACGAGTCCATCGCGTGGGAGAACAGTGGG	37	1	247094486	AGGCCCAAGCGCATGTGGAACACACGCCAACACAGGACAGGCTCAGCACG	1	245161109	R		rs61854047	NA	NA	AHCTF1	NM_015446	Body	chr1:247094485-247095667	Island			NA	1:245160990-245162290	1:247094292-247094531	Promoter_Associated	NA
cg04939919	-4.06264	70.5474	7.66687e-06	0.00399568	0.086536	0.0489689	0.0959585	0.0415263	0.122731	0.0574026	0.11617	0.0456301	0.115276	0.0611236	0.118908	0.0578087	cg04939919	72630436	AATATACTATATTTACCACTAAAAAACACCTTTTCCCTTACTTTAAAATC			II			ACTAACGTGTGGACACAGGGACAGATACAGAGGATTGCAAACTCCAGTTTCTGAAAAACT[CG]ATTCCAAAGCAAGGGAAAAGGTGCCCTCTAGTGGTAAACACAGCACACTACACCACAGCA	37	6	16206931	GTGTGCTGTGTTTACCACTAGAGGGCACCTTTTCCCTTGCTTTGGAATCG	6	16314910	F			NA	NA								TRUE		6:16206145-16207343	Unclassified	TRUE
cg09468285	2.54086	70.5191	7.68052e-06	0.00399661	0.480078	0.800599	0.646315	0.764034	0.523884	0.755965	0.605135	0.813658	0.497201	0.752483	0.504574	0.795608	cg09468285	57620373	ACCATTCCRAAACATTACATTAATCTAAAAATCAAAACCACAACAACATC			II			TGTCACAAAAAAAAAAAAAAAAAAAAAAAAAAAAAAGTATGGTAATTTCTCCATTAACTT[CG]ATGCTGCTGTGGTCTTGATCCCCAGATCAATGCAATGTCCCGGAATGGCTTCCATTTGCC	37	1	207850707	CGATGCTGCTGTGGTCTTGATCCCCAGATCAATGCAATGTCCCGGAATGG	1	205917330	F	rs74231794		NA	NA	CR1L	NM_175710	Body					NA				NA
cg09045787	3.56387	70.4646	7.70686e-06	0.00400412	0.702432	0.888771	0.711475	0.883081	0.73466	0.833493	0.675235	0.852485	0.696025	0.842733	0.602045	0.837469	cg09045787	14766449	AATAACTTTTTTCATTCTCTTACCTCTATCAATATATTAATACTTAACAC			II			ATGTTTGCATAAATAGCTTTTTTCATTCTCTTACCTCTGTCAGTGTGTTAATACTTAACA[CG]CATCTCTTCTAAACAGTGTTTTACTGTGTCTTGCTTTTTAATTGTCTGACAAACTCTGCA	37	2	218624515	ATAGCTTTTTTCATTCTCTTACCTCTGTCAGTGTGTTAATACTTAACACG	2	218332760	R			NA	NA				chr2:218621279-218621498	S_Shelf			NA				NA
cg03221984	3.60232	70.4107	7.73303e-06	0.0040058	0.684781	0.873135	0.729575	0.885691	0.674545	0.828923	0.655824	0.838648	0.563688	0.849688	0.62453	0.842618	cg03221984	21787327	TATCAACCAATATACATCTATCTTAACTAACAAATAAATTCAATTACTAC			II			ATACCTTTCCATGTCAACCAATATGCATCTATCTTAGCTAGCAAATAAATTCAATTGCTG[CG]CAATATTCCACTATATGGATGACTTGATTGTTTTCACCAATCTTTTGGACAGGTAAGTGG	37	1	109413167	CGCAGCAATTGAATTTATTTGCTAGCTAAGATAGATGCATATTGGTTGAC	1	109214690	R			NA	NA								TRUE				NA
cg13723594	2.34624	70.409	7.73387e-06	0.0040058	0.799208	0.829393	0.777791	0.843901	0.787637	0.826468	0.785652	0.818242	0.786096	0.823889	0.795355	0.836542	cg13723594	63699405	CACACACRAAACAACCAAAACCATAACTAAAATAACCTACCCTAAACTCC			II			CCAGTGGAACTCCCATTCCCCTCTGCCCTCCCATGCCCTGGCCAAGCTCCTCTGTAGCAG[CG]GAGTCCAGGGCAGGTCACCCTAGCCATGGCCTTGGCTGTCCCGTGTGTGACCTGGATGTC	37	9	124514147	ACACACGGGACAGCCAAGGCCATGGCTAGGGTGACCTGCCCTGGACTCCG	9	123553968	F			NA	NA	DAB2IP;DAB2IP	NM_032552;NM_138709	Body;5'UTR					TRUE				NA
cg09605191	4.48402	70.3414	7.76684e-06	0.00400694	0.866848	0.917534	0.868615	0.909125	0.86031	0.918517	0.81684	0.921199	0.785313	0.914406	0.804637	0.906671	cg09605191	36603419	TTCAATAAACATCTTCACTCAATTAAACTATTTTTAAACATATATCATAC			II			AAATGCAGCCATTCAATGAACATCTTCACTCAATTAAACTATTTTTGGACATATATCATG[CG]CAGGTATTCATCTAGCTCCTGGAAAACTGAACAAAAGAGGCAAAAATCCCTGCCCTTATG	37	11	27371297	TCAATGAACATCTTCACTCAATTAAACTATTTTTGGACATATATCATGCG	11	27327873	R			NA	NA	CCDC34;CCDC34	NM_030771;NM_080654	Body;3'UTR					TRUE				NA
cg11257935	3.75504	70.3155	7.77952e-06	0.00400694	0.749383	0.890729	0.676921	0.874226	0.697343	0.837336	0.69489	0.853751	0.671848	0.872986	0.56789	0.833707	cg11257935	68629345	AAAAAATTTACTCTAAATTTATAAATAAATCTTCCCCATTCCTCATACTC			II			GACCCAGAAGAGAGGAGTTTGCTCTGAATTTGTAAATAAGTCTTCCCCATTCCTCATACT[CG]AGCCTCTCCTCTCTGGTTGCCTCCTGCCACCAGCATCCATGGCTCATTTGACACCTTTTT	37	5	154255229	AGGAGTTTGCTCTGAATTTGTAAATAAGTCTTCCCCATTCCTCATACTCG	5	154235422	R			NA	NA	CNOT8	NM_004779	3'UTR					NA				NA
cg12183978	4.02417	70.3047	7.78481e-06	0.00400694	0.725874	0.905227	0.802616	0.884965	0.727977	0.877982	0.690126	0.869812	0.770363	0.875424	0.706417	0.864544	cg12183978	70715304	CACCAAACCCRTAATTCCTATTAATTCATCAAATTTTACATTAAATATTC			II			TGTCTTGGTACCACCAGACCCGTAGTTCCTATTGATTCATCAGATTTTGCATTGGATATT[CG]CATGCCTGGGGTTACACCTAAACAGGTGAGAGGAATTTTGTCTTTCATTATTCACTTGTT	37	5	102203071	ACCAGACCCGTAGTTCCTATTGATTCATCAGATTTTGCATTGGATATTCG	5	102230970	R			NA	NA	PAM;PAM;PAM;PAM	NM_138822;NM_138766;NM_000919;NM_138821	Body;Body;Body;Body	chr5:102201583-102201912	S_Shore			NA				NA
cg18126840	3.81093	70.2883	7.79286e-06	0.00400694	0.740171	0.900566	0.730677	0.874576	0.737694	0.850159	0.669327	0.856529	0.635735	0.837388	0.658321	0.857132	cg18126840	74791377	TCATTCATATAATATTCCTCTTACACACAAATACTCCCTAAACAATAAAC			II			TTTTTGGGTCATGTGTAATCTGACAGTTTAAAATTATACAAAAATGTGCTGAAGTCCTTG[CG]TTCATTGCTTAGGGAGTATCTGTGTGCAAGAGGAACATTATATGAATGAATAGAAATATA	37	2	44689831	CATTCATATAATGTTCCTCTTGCACACAGATACTCCCTAAGCAATGAACG	2	44543335	F		rs77101472	NA	NA	C2orf34	NM_024766	Body					TRUE				NA
cg25948180	-0.63669	70.2827	7.79559e-06	0.00400694	0.237951	0.368289	0.306912	0.391491	0.266418	0.376556	0.258426	0.365024	0.260017	0.408402	0.227826	0.364932	cg25948180	51649427	TTTACTAATTAAAAATACRAACACTTCTCCATACACACTTACCCAAAAAC			II			TTACACTAAGATTTACTGATTGAGGGTACGGACACTTCTCCATACACACTTGCCCAGGAA[CG]ATCTCCAGTTACCTGTCCTGTCTCCAAGATCTTCTCTCTCTCATCCAATCTTGCCTATGC	37	11	34936781	CGTTCCTGGGCAAGTGTGTATGGAGAAGTGTCCGTACCCTCAATCAGTAA	11	34893357	R			NA	TRUE	PDHX;PDHX;APIP;PDHX	NM_003477;NM_001166158;NM_015957;NM_001135024	TSS1500;TSS1500;Body;TSS1500	chr11:34937328-34938380	N_Shore			NA				NA
cg19343014	3.81753	70.1478	7.8622e-06	0.00403502	0.771306	0.896942	0.750081	0.864357	0.727144	0.86607	0.71434	0.848313	0.696164	0.853494	0.639562	0.853568	cg19343014	65766454	TAATAATAATCTAAACTTTTTCTTATTACTTCTATATTAAATCCTTAACC			II			TTGTGGCTTTACTGATTAATTGGGGGAATTGAATTACATTATCTTTTTGTGGGGCGAATG[CG]GCCAAGGACTTAATACAGAAGCAATAAGAAAAAGTTTAGACTACTACTATAGCCTCAGAG	37	12	97611381	CGGCCAAGGACTTAATACAGAAGCAATAAGAAAAAGTTTAGACTACTACT	12	96135512	F			NA	NA								TRUE				NA
cg00280991	-4.35193	70.0605	7.90565e-06	0.00405059	0.112042	0.03483	0.0924988	0.0374833	0.0856552	0.0605758	0.0968201	0.0446825	0.103807	0.048664	0.128141	0.0461171	cg00280991	67612327	TATTAATTAAACTTACCATCAATCACACCAATTATAAATAAACTAAAAAC			II			AATGGGTTCTCACCCTAGCAGTGGCGACAGGAAGATCCCACCCCGCTAACAACATGCTTC[CG]TCTTCAGTTTATTTACAACTGGTGTGATTGATGGTAAGTTTAACCAATAGAAAATCGGAA	37	12	57472801	ATTGGTTAAACTTACCATCAATCACACCAGTTGTAAATAAACTGAAGACG	12	55759068	F			NA	NA	TMEM194A;TMEM194A	NM_001130963;NM_015257	TSS1500;TSS1500	chr12:57472274-57472619	S_Shore			NA		12:57471988-57473131	Promoter_Associated	NA
cg23895065	4.1391	70.0386	7.9166e-06	0.00405059	0.781736	0.924902	0.73524	0.894024	0.778755	0.899176	0.778505	0.897457	0.752094	0.875564	0.741246	0.871938	cg23895065	24800337	TATAACCAATTCTACCAAAAAAACAATTAATTTAAATTCCCTCTAAACCC			II			GGAACAGTCTCAGCACCGCAAGGACCAGCACACTGACCCATATCTGTGGGCCCGGTGGCC[CG]GGCCCAGAGGGAACCCAAATCAACTGCTTCCTTGGCAGAACTGGCCACACGCACAGGTCC	37	14	55836020	CGGGCCCAGAGGGAACCCAAATCAACTGCTTCCTTGGCAGAACTGGCCAC	14	54905773	F	rs73279091	rs74620276	NA	NA	KIAA0831	NM_014924	3'UTR					NA				NA
cg16935258	2.76109	69.9711	7.95049e-06	0.00405781	0.617442	0.839802	0.688107	0.846429	0.619688	0.787677	0.639828	0.824438	0.543158	0.78204	0.577207	0.790186	cg16935258	42789480	ACCAATAATTTAAATAAAAAACTCCAAAAACCACAAATAACAATCAAAAC			II			ATTAATATTTAAATTATAATTTTATGACGTGAAAATCAACAACGAATGTCAATTTCACTT[CG]TTTTGACTGTCATCTGTGGCCTCTGGAGTCCCTCACTTAAATCATTGGTCCTTGGTTTTA	37	2	216175587	CCAATGATTTAAGTGAGGGACTCCAGAGGCCACAGATGACAGTCAAAACG	2	215883832	F			NA	NA	ATIC	NM_004044	TSS1500	chr2:216176549-216177132	N_Shore			NA				NA
cg05337998	0.367447	69.9624	7.95482e-06	0.00405781	0.605415	0.552264	0.64763	0.553502	0.651332	0.567958	0.625427	0.536298	0.659043	0.555377	0.652224	0.575072	cg05337998	13617333	CCTTCAATACRTAATCRATACTTAATAAACATTCCTTCAACCCCTAATAC			II			TGTTTATCAAGGACCTACCACGCACCGGGCGCTGAAGGAATGTTTATCAAGCACCTACCA[CG]CACCAGGGGCTGAAGGAATGTTTATCAAGCACCGACTACGCACTGAAGGAATGTTTATCA	37	17	444936	CGCACCAGGGGCTGAAGGAATGTTTATCAAGCACCGACTACGCACTGAAG	17	391686	F	rs71145748	rs12953147	NA	NA	VPS53;VPS53	NM_018289;NM_001128159	Body;Body					NA	17:391593-392112			NA
cg27621471	3.79117	69.9255	7.97343e-06	0.00406115	0.769971	0.899261	0.743952	0.857941	0.728582	0.873519	0.759137	0.875127	0.716944	0.857107	0.65853	0.841185	cg27621471	20706486	AAAAAACAAATCTCATTTTAATACATTTTATATTTAACCAAAAAAACTCC			II			AGAACATGAAAGAAGAACAAGTCTCATTTTGATACATTTTATGTTTGACCAGAAGGGCTC[CG]CAGTTCAATTGCTTAGTTTCCAGGTAAGAATTTCAGTGGATCTCTTTTTCCTGTTCTTGG	37	7	41705594	CGGAGCCCTTCTGGTCAAACATAAAATGTATCAAAATGAGACTTGTTCTT	7	41672119	R			NA	NA								TRUE				NA
cg11132223	3.91781	69.8592	8.00695e-06	0.00406251	0.807882	0.894657	0.811106	0.898886	0.806266	0.878822	0.81436	0.883391	0.805443	0.855239	0.785211	0.876722	cg11132223	20660352	AAACCCRTATTTAACACTATATACAAATTCRCCTATCCTAAAAAATAAAC			II			AGGTAGCAGGCCAGACCAGTGTCCTGTGGCTCCACATGTCCGAGCTGCAGAGCCATTGAG[CG]TCCATCCTTCAGGACAGGCGAACTTGCACACAGTGCCAAACACGGGCTCCCCACTGCAGC	37	1	169696560	AGCCCGTGTTTGGCACTGTGTGCAAGTTCGCCTGTCCTGAAGGATGGACG	1	167963184	F			NA	NA	SELE	NM_000450	Body					NA				NA
cg24073755	2.33929	69.8576	8.00781e-06	0.00406251	0.470163	0.822903	0.504233	0.794936	0.448604	0.747564	0.480814	0.771982	0.616017	0.758261	0.427373	0.710423	cg24073755	48651311	ACTAAATAACTATAATACTAAAAAATAACAACACRCTCACCCAAAACACC			II			GTACGTTTGAGGCTAAATAACTGTAGTACTAGGGAATGACAACACGCTCACCCAAGACAC[CG]CAGCCTGGTTTACTCTGTCATGATAGGAATGAGGATTGTACATTTGAAATAGGTTTCTGC	37	1	231955433	CTAAATAACTGTAGTACTAGGGAATGACAACACGCTCACCCAAGACACCG	1	230022056	R			NA	NA	DISC2;DISC1;DISC1;DISC1;DISC1;DISC1;DISC1;DISC1;TSNAX-DISC1;DISC1;DISC1;DISC1;DISC1	NR_002227;NM_001012959;NM_018662;NM_001164539;NM_001012957;NM_001164541;NM_001164540;NM_001164542;NR_028393;NM_001164538;NM_001164537;NM_001164546;NM_001164547	TSS1500;Body;Body;Body;Body;Body;Body;Body;Body;Body;Body;Body;Body					NA				NA
cg19045345	3.57287	69.8012	8.03646e-06	0.00406251	0.750835	0.872321	0.766511	0.87068	0.745133	0.846847	0.785117	0.868979	0.724039	0.843859	0.686371	0.817467	cg19045345	56657396	TAATAATCCTACCRCRAAAACCATAATACCRAAATAAAATATCATTACTC			II			CCGGTTGCGAGTGGTGGTCCTGCCGCGGAGGCCATAGTGCCGGGATGGGATGTCATTGCT[CG]TGGAATGAGATGCCTGTTTGTTCACAGTCTTTTTGATTTGCCATCGGAGTGGTATCTAAA	37	6	160222116	GGTGGTCCTGCCGCGGAGGCCATAGTGCCGGGATGGGATGTCATTGCTCG	6	160142106	R			NA	NA	PNLDC1	NM_173516	Body	chr6:160221146-160221493	S_Shore			NA	6:160142047-160142107			NA
cg08089702	-3.48237	69.8007	8.0367e-06	0.00406251	0.115447	0.0798787	0.110606	0.0809325	0.111665	0.080693	0.102516	0.0834834	0.0963415	0.0794222	0.121216	0.0822099	cg08089702	71611316	TAAATCCAACCCCATTCCAAAACTCTTCCTCACCAAATACTCCTTATAAC			II			GCGCGCGAGGCGGCGCGGGAGCGCGCGGAGCGGGTGCGCAGAAGACTGGAGGAGGCGGAG[CG]CCACAAGGAGTACTTGGTGAGGAAGAGTCCTGGAATGGGGCTGGACCCAGGGTGGGGTGG	37	22	21822289	CGCCACAAGGAGTACTTGGTGAGGAAGAGTCCTGGAATGGGGCTGGACCC	22	20152289	F	rs77868618		NA	NA				chr22:21821571-21824125	Island			NA	22:20151572-20154093			NA
cg13725062	-3.59826	69.7833	8.0456e-06	0.00406251	0.108336	0.0615357	0.105958	0.0704151	0.102866	0.0754309	0.121738	0.0702575	0.101565	0.0820106	0.108583	0.0754833	cg13725062	37643481	ACTTAACTTTCTAATTAAATATTTTAAATAAATTTCTTAACACACATACA	24761394	GCTTAACTTTCTAATTAAATATTTTAAATAAATTTCTTAACGCGCATACG	I	T	Red	GCACCAGAGAGCGCTTAGCTTTCTGGTTGGATGTTTTGGGTGAGTTTCTTGGCGCGCATG[CG]TGTTGTGTCTCAAGGGCGGGTTTGAAGGGAAGTGGGTGTTGACCTGCGGGCAACTGACGC	37	14	58894377	CGCATGCGCGCCAAGAAACTCACCCAAAACATCCAACCAGAAAGCTAAGC	14	57964130	R			NA	NA	KIAA0586;TIMM9	NM_014749;NM_012460	TSS1500;TSS200	chr14:58893618-58893953	S_Shore			NA	14:57964081-57964269	14:58893315-58895159	Promoter_Associated	TRUE
cg21003470	4.10183	69.7675	8.05367e-06	0.00406251	0.831002	0.903958	0.852731	0.902609	0.826261	0.883503	0.811047	0.894823	0.759582	0.883652	0.794808	0.903638	cg21003470	25808432	AAACACTTAAAATACACTTCTATAACATTCCTACCAAAAATATATAATCC			II			GTCCTGGTTAGAGGCACTTAGAATACACTTCTGTGACATTCCTGCCAAAAATGTGTAATC[CG]AATCAATCGTGAGGAAAAAATCAGACAACCCAAATGTCCCAAATTGAGGGACATTCTACA	37	6	135822381	CGGATTACACATTTTTGGCAGGAATGTCACAGAAGTGTATTCTAAGTGCC	6	135864074	R			NA	NA	C6orf217	NR_026805	Body	chr6:135818501-135819160	S_Shelf			NA				NA
cg04978279	3.98586	69.7347	8.0704e-06	0.00406251	0.629012	0.905435	0.770314	0.898201	0.630232	0.882562	0.713065	0.87591	0.660553	0.883231	0.614404	0.832695	cg04978279	52743478	ATAACAATAAATAAAAATTTTACTATTTTCTTCATATACCCCATAAATTC			II			AAGATTGACAAATAACAATAAATGAAAGTTTTACTATTTTCTTCATGTACCCCATGGATT[CG]CTTATGCACTCCTCTTAGGAGGCATTATTTTATAACTCAATCTCTGTTATTCAGGAAAGC	37	11	44538125	TAACAATAAATGAAAGTTTTACTATTTTCTTCATGTACCCCATGGATTCG	11	44494701	R			NA	NA				chr11:44541537-44541956	N_Shelf			NA				NA
cg08668878	3.6246	69.7304	8.07264e-06	0.00406251	0.693061	0.887754	0.681601	0.870503	0.699246	0.828092	0.713407	0.849542	0.645328	0.825295	0.730185	0.79695	cg08668878	57642437	ATACAACATACTAACTCAATTCTTAAATCTAATTTATACAAATTTTTATC			II			TTTACAACAGGGCTTTACCTCTAACTCAGAATTGCACGTAAGAAGGCTATTTAAAAAGTA[CG]ATAAAAATTTGCACAAATCAGACTTAAGAATTGAGTCAGTATGCTGTACACTTTCTACAA	37	11	67924970	TACAGCATACTGACTCAATTCTTAAGTCTGATTTGTGCAAATTTTTATCG	11	67681546	F			NA	NA	SUV420H1	NM_017635	3'UTR					NA				NA
cg01848660	2.98239	69.6632	8.10716e-06	0.00406829	0.605938	0.8541	0.602385	0.844683	0.607244	0.804951	0.62169	0.794813	0.528818	0.763889	0.574754	0.745208	cg01848660	16723431	TATTAATAAAAAACACATTTAAACCTTACCCTACCACAAAATTATTTTAC			II			GTGAATTTACATATTAATAAGAAACACATTTAAACCTTGCCCTGCCACAGAATTATTTTG[CG]GGGGGGGGGGGGGGGGGGAAGATGTACTTTTTGAATATGTGTACATCAAAACCAAAAAGT	37	2	68269960	ATTAATAAGAAACACATTTAAACCTTGCCCTGCCACAGAATTATTTTGCG	2	68123464	R		rs2902052	NA	NA	C1D;C1D	NM_173177;NM_006333	3'UTR;3'UTR					NA				NA
cg14713137	3.78432	69.661	8.10828e-06	0.00406829	0.800677	0.887017	0.751714	0.886166	0.689329	0.841926	0.75997	0.858484	0.686275	0.859254	0.715682	0.861505	cg14713137	25651433	AACCAATTATATTTTATATAATCTCAAACCAAATTTCTATACATTATTTC			II			TGGATATGGGGGGCCAATTGTATTTTGTATGATCTCAAGCCAAGTTTCTATGCATTGTTT[CG]TGGAATTCTGAACATCGTCATCATAAATTATGCCATTGTCCAGAAGCGTATTTCTAACAC	37	1	210115499	GCCAATTGTATTTTGTATGATCTCAAGCCAAGTTTCTATGCATTGTTTCG	1	208182122	R			NA	NA	SYT14;SYT14;SYT14;SYT14;SYT14;SYT14	NM_153262;NR_027458;NR_027459;NM_001146261;NM_001146262;NM_001146264	Body;Body;Body;Body;Body;Body	chr1:210111179-210112054	S_Shelf			NA				NA
cg13151472	3.55499	69.6285	8.12503e-06	0.00407062	0.736027	0.875599	0.742509	0.864989	0.728633	0.8388	0.730153	0.841364	0.600405	0.853381	0.617493	0.846506	cg13151472	61643405	CCAAAATCCTTTCTCTAATATAATACCTACTATATAAAAAAATAATCTCC			II			TAGACCAGGAAAACGTGAGAAGCTAGAGCTGCTCTACTCAGTTGGCCCAAACCAGGACTC[CG]GAGATTATTCCCTTATACAGCAGGCACCACATTAGAGAAAGGATTCTGGAAAAGTGAGCT	37	20	237300	CAGAATCCTTTCTCTAATGTGGTGCCTGCTGTATAAGGGAATAATCTCCG	20	185300	F			NA	NA	DEFB132	NM_207469	TSS1500					NA				NA
cg12686777	3.74242	69.591	8.14439e-06	0.00407426	0.728485	0.898639	0.72507	0.891535	0.6794	0.838504	0.745543	0.848511	0.650714	0.873167	0.696208	0.839523	cg12686777	43625481	TATAAAATTTTCTATCCTTATACCCCAAACCATCATCCATTACTTAACAC			II			TTATACCTACCCCTTTCCAAAAAGGATTTGAAGATATAAAATAAAAGACATGCAATAATG[CG]TGTCAAGTAATGGATGATGGTTTGGGGTATAAGGACAGAAAATTTCATAAGATTCAGGTT	37	6	109477208	ATGAAATTTTCTGTCCTTATACCCCAAACCATCATCCATTACTTGACACG	6	109583901	F			NA	NA	C6orf182;C6orf182	NM_173830;NM_001083535	Body;Body					NA				NA
cg24044028	2.56296	69.4175	8.23479e-06	0.00409866	0.610555	0.793353	0.640124	0.819663	0.579381	0.805453	0.633665	0.780449	0.583697	0.811507	0.624257	0.732858	cg24044028	35632360	TAACCAATTCAACTATATATCCATATAAATTTAATTTTAAAATACTATCC			II			GGATCTATGCCTTGAGAATGATATAAAATTGGGCCACTAAAATCTTTTTTATTTCCTTAT[CG]GATAGCATTTTAAAACCAAATTTACATGGACACATAGTTGAATTGGTCAATTAATCCTGT	37	12	77623070	CGGATAGCATTTTAAAACCAAATTTACATGGACACATAGTTGAATTGGTC	12	76147201	F	rs17043139		NA	NA								TRUE				NA
cg03981213	3.20705	69.3962	8.24598e-06	0.00409866	0.759885	0.838069	0.655477	0.844654	0.674233	0.828362	0.654847	0.832143	0.686565	0.80985	0.675739	0.810726	cg03981213	24809360	TACTATTCTTAACAAAATTAATAACTTAAAATCTATTTCTAAACTCATTC			II			CCACCCCCCATGCCTCAAATCCTTCCCTTGCCAACCTAACTCAATGCCATTGCAGAATGA[CG]AATGAGCTCAGAAATAGACCCCAAGTTACTAACCCTGCTAAGAACAGCAAAAGCCTTTGC	37	2	60766554	GCTGTTCTTAGCAGGGTTAGTAACTTGGGGTCTATTTCTGAGCTCATTCG	2	60620058	F			NA	NA	BCL11A;BCL11A;BCL11A	NM_022893;NM_138559;NM_018014	Body;Body;Body					TRUE				NA
cg02483911	3.90152	69.3958	8.2462e-06	0.00409866	0.74358	0.896177	0.786676	0.881262	0.682289	0.872446	0.719009	0.851381	0.620407	0.861585	0.682918	0.860218	cg02483911	36621388	TTATCTTTCTAACAATCCCCAAAATAAAACTAAAAACAATCTATATTTAC			II			GAGCTGGAGGATATTCTTTAAAATAGGAAAAGACATCTTGGGTGCTCATCTCATCTACTC[CG]CAAATATAGATTGTCTCCAGTCTCACCTTGGGGATTGCTAGAAAGACAAGACACAGAAAA	37	17	3732624	TGTCTTTCTAGCAATCCCCAAGGTGAGACTGGAGACAATCTATATTTGCG	17	3679373	F			NA	NA	C17orf85;C17orf85	NM_018553;NM_001114118	5'UTR;Body					TRUE				NA
cg16755214	0.881194	69.3903	8.24911e-06	0.00409866	0.720991	0.63882	0.720279	0.625586	0.72865	0.667273	0.744739	0.631745	0.715034	0.654282	0.697463	0.616429	cg16755214	22679389	ATTCTTACCTACTATAACCTATAACATATACTCAAATCTCCTCTAACCTC			II			GTAGAAAAATCTGTCTACTCCTTCCTGGTAGATGGGAAGACCGCCTTCCAGGGGTTTCCT[CG]AGGCCAGAGGAGATCTGAGCACATGTCACAGGTCACAGCAGGCAAGAACAACAGTGAGGC	37	14	54720346	CGAGGCCAGAGGAGATCTGAGCACATGTCACAGGTCACAGCAGGCAAGAA	14	53790096	F	rs78526952		NA	NA								TRUE				NA
cg17554896	3.5862	69.3585	8.26583e-06	0.00409866	0.690206	0.877511	0.774026	0.87658	0.671347	0.839302	0.737092	0.86931	0.667509	0.860504	0.61989	0.847151	cg17554896	22705489	TACCTATAAAATTAAAAATCTATTATAATCCAAATCAATTCCATAACTTC			II			ACTTCTGTCTATCACATAAGTGGAAAGAAAAAGACATTTAAGGATGTTGGAAATCTTCTT[CG]AAGCCATGGAATTGACTTGGACCATAATAGATTTTTAATTTTACAGGTAAGTTTATTAAA	37	3	160122245	CGAAGCCATGGAATTGACTTGGACCATAATAGATTTTTAATTTTACAGGT	3	161604939	F			NA	NA	SMC4;SMC4;MIR16-2;MIR15B	NM_005496;NM_001002800;NR_029525;NR_029663	Body;Body;TSS1500;TSS200	chr3:160117012-160118878	S_Shelf			NA		3:160122201-160122333	Unclassified_Cell_type_specific	NA
cg09656690	-2.92353	69.3578	8.2662e-06	0.00409866	0.239764	0.0996031	0.206948	0.122258	0.20697	0.117457	0.195706	0.095699	0.153188	0.121328	0.198782	0.0990923	cg09656690	66762392	CACTAAAATTTCAACTCCATTTTACTCTTTCCTATTCTCTCAACAATAAC			II			CATTCTATAACTCACTGCCTGAGATTCCTTCCTAACAGACATAGGTCACTGGCTTTTGAA[CG]TCATTGCTGAGAGAACAGGAAAGAGTAAAATGGAGCTGAAATCTCAGTGTTTCACTTTGC	37	5	174875230	CGTCATTGCTGAGAGAACAGGAAAGAGTAAAATGGAGCTGAAATCTCAGT	5	174807836	F			NA	NA				chr5:174870753-174872345	S_Shelf			TRUE				NA
cg16562763	3.61398	69.3259	8.28303e-06	0.00410096	0.782075	0.887056	0.789697	0.871852	0.778506	0.84743	0.806234	0.86332	0.718722	0.858211	0.736782	0.855024	cg16562763	22750301	TTTCAAATACRCACTAACTTAATAAACTATCATCTAAAAAACTAAACATC			II			ATGATTAACTACTTTTATTTATTGGAAGTCTGCTTATAAAAACCCCGCTCTGTCTTTGTT[CG]ATGCTCAGCTTTTTAGATGACAGTCCACTAAGCCAGTGCGTACCTGAAATAAACAGTCCT	37	3	195939612	CGATGCTCAGCTTTTTAGATGACAGTCCACTAAGCCAGTGCGTACCTGAA	3	197424009	F	rs35070415		NA	NA	ZDHHC19	NM_001039617	TSS1500					NA				NA
cg13789938	1.75206	69.2679	8.31374e-06	0.00410178	0.394883	0.722227	0.509293	0.751413	0.50401	0.693289	0.481728	0.69375	0.488221	0.740373	0.443147	0.618583	cg13789938	10660355	TTCTCATTAATAATATATAAAAAATCTAATTTATCCAAATCCTCACCAAC			II			CCAAATTAACATTCTCATTAGTAGTGTATGAGGAGTCTAATTTGTCCAAATCCTCACCAA[CG]CTTGCTGTTCTCTGTTCTTTTGATTATAACCATCCTAATGGGTATGAATTGATTCTCATT	37	10	122614164	TCTCATTAGTAGTGTATGAGGAGTCTAATTTGTCCAAATCCTCACCAACG	10	122604154	R			NA	NA	WDR11	NM_018117	Body	chr10:122610678-122611052	S_Shelf			NA				NA
cg01437781	1.85196	69.2459	8.32541e-06	0.00410178	0.5584	0.71201	0.604256	0.757308	0.556329	0.712811	0.637246	0.745167	0.617144	0.765921	0.533232	0.707229	cg01437781	69618400	CTATAAATACRTATATACCTATCRACCRTAAAAAACTACACAAAAAAACC			II			GTGAGAATCTCCCCTTAGCCCCTCCTCATCCCCACTCACAAATCACGCACTGTCTTGCAA[CG]GCCCCTCTGTGCAGCTCCCTACGGTCGACAGGCACATACGCATTTATAGCCTTTGCTTCC	37	10	118563568	CGGCCCCTCTGTGCAGCTCCCTACGGTCGACAGGCACATACGCATTTATA	10	118553558	F			NA	NA								NA	10:118553543-118553889			NA
cg16124337	-3.38148	69.234	8.33176e-06	0.00410178	0.113277	0.0829075	0.11361	0.0855182	0.110036	0.0802455	0.118655	0.0959634	0.113945	0.0925077	0.107251	0.0844397	cg16124337	53806311	CAACAACAACTAAATCTAAAAACAAAACCTTTCCCAAACCCTACRAAACC			II			GAGCTCGGAGGGGGCGCCGGGCTCCGGCTGCAAAGCTGTCCGCAGCCGGCTGCCCGCGCG[CG]GTCCCGCAGGGTCTGGGAAAGGCTTTGTTTTTAGATTCAGTTGCTGTTGCGAGGGGCGGG	37	6	90062879	AACAGCAACTGAATCTAAAAACAAAGCCTTTCCCAGACCCTGCGGGACCG	6	90119598	F			NA	TRUE	UBE2J1	NM_016021	TSS1500	chr6:90062040-90062886	Island	high-CpG:90119055-90119684		NA	6:90118611-90119605	6:90061395-90063050	Promoter_Associated	NA
cg07178092	2.28312	69.2031	8.3482e-06	0.00410178	0.652062	0.786477	0.673623	0.762664	0.671794	0.78847	0.597632	0.742117	0.641653	0.787054	0.576612	0.796606	cg07178092	18673418	AACAAAAAAATTATTTAAACTCAAAAATTCAAAAACAACTTAAACATCAC			II			AAATAATAATAATAATAATAATAATAATAATAATAATAATAATGGAATCAGGGGTCTCAC[CG]TGATGCCCAAGCTGTTCTTGAACTCCTGAGCTCAAACAATTCTTCTGCCTTGGCCTTCCA	37	12	7917142	GCAGAAGAATTGTTTGAGCTCAGGAGTTCAAGAACAGCTTGGGCATCACG	12	7808409	F			NA	NA	LOC360030	NM_001145465	TSS1500					NA				NA
cg27474266	3.62498	69.1897	8.35534e-06	0.00410178	0.67081	0.863146	0.774784	0.869439	0.718927	0.859305	0.680438	0.867681	0.610164	0.81321	0.661863	0.851184	cg27474266	66725438	CTATAAAATACTACACTTTCTAACCTTATAAACRTTTAATTTTCTTTACC			II			GAAAATATTAACTGTGGAGTGCTACACTTTCTGACCTTGTGAACGTTTGATTTTCTTTAC[CG]GAAACACTGAAATATACTGAATATCAGGTACCTCTCCAGAGCATGCATGTGGTTCTACAG	37	8	72842838	TGTGGAGTGCTACACTTTCTGACCTTGTGAACGTTTGATTTTCTTTACCG	8	73005392	R			NA	NA								TRUE				NA
cg26238727	3.14252	69.1851	8.35779e-06	0.00410178	0.702204	0.885454	0.724877	0.885991	0.608342	0.871759	0.644699	0.848554	0.669192	0.828169	0.68837	0.81751	cg26238727	36665440	ATAAATACACRCCCTCTATTAAAATCAAATTTTATACCTATACTTCTTCC			II			TTTATGAAAGGATAAATACACGCCCTCTATTGGGGTCAGGTTTTGTGCCTGTACTTCTTC[CG]CCTACTGTATCATAGCAGCTTAGAATCCCAGCTGCTGGCTCGGGCTGCAGTTCTCTCATG	37	2	234545110	TAAATACACGCCCTCTATTGGGGTCAGGTTTTGTGCCTGTACTTCTTCCG	2	234209849	R			NA	TRUE	UGT1A10;UGT1A8	NM_019075;NM_019076	TSS200;Body					NA				NA
cg17389149	3.75334	69.1415	8.38115e-06	0.00410469	0.751241	0.87582	0.761651	0.890278	0.758417	0.841592	0.779083	0.86293	0.68842	0.872016	0.683636	0.859014	cg17389149	60671501	TCAATTTTCTCTTACAATCRTCAACCTAAACATAACATCCTTAAAATTAC			II			CAATGTAGTGGTCAGTTTTCTCTTGCAGTCGTCAGCCTGAACATAACATCCTTGGGATTA[CG]CTCCCTCAAGGAGATAAGTGATGGAGATGTGATAATTTCAGGAAACAAAAATTTGTGCTA	37	7	55227884	CAGTTTTCTCTTGCAGTCGTCAGCCTGAACATAACATCCTTGGGATTACG	7	55195378	R			NA	NA	EGFR;EGFR;EGFR	NM_201284;NM_201282;NM_005228	Body;Body;Body					TRUE				NA
cg04387010	3.68111	69.1152	8.39523e-06	0.00410469	0.636212	0.878671	0.723066	0.876508	0.717556	0.847364	0.712482	0.847121	0.686909	0.813162	0.654957	0.833043	cg04387010	31611426	ACACTAAAATCAAACATTTATTTTTCATATACAATTAATACTTATTAACC			II			CAATAGGAGTAGCACTGAAATCAGGCATTTGTTTTTCATATGCAGTTAATACTTGTTAAC[CG]GTACCAGTAGACCCATTTACCGTTAGTCCTCCAAATAGGTCTGAATTTTTCCTATTTTCA	37	17	53038315	CACTGAAATCAGGCATTTGTTTTTCATATGCAGTTAATACTTGTTAACCG	17	50393314	R			NA	NA	COX11;COX11;TOM1L1	NR_027942;NR_027941;NM_005486	Body;Body;3'UTR					NA				NA
cg11817650	3.75759	69.1058	8.4003e-06	0.00410469	0.71605	0.886779	0.781278	0.859365	0.744901	0.865811	0.741545	0.873708	0.722422	0.851207	0.633241	0.834692	cg11817650	26704408	AACTATTACCTTATTAATAATTATCTTAAAATTTCCTCCATTAAAACAAC			II			AATAACTGTGTTTGTGTTTCTGTGGAGGAGTTGCGGTTTTGTTTGTTTTAATTTGGCCCA[CG]CTGCCCCAATGGAGGAAATTTTAAGATAATCATTAATAAGGCAACAGCTTCCAGGATTAA	37	14	55309504	CGCTGCCCCAATGGAGGAAATTTTAAGATAATCATTAATAAGGCAACAGC	14	54379254	F	rs76009965	rs56130647	NA	NA	GCH1;GCH1;GCH1;GCH1	NM_001024071;NM_000161;NM_001024024;NM_001024070	3'UTR;3'UTR;3'UTR;3'UTR					NA				NA
ch.8.84603638R	-3.46954	69.071	8.419e-06	0.00410787	0.12328	0.0901616	0.151678	0.0783979	0.193108	0.0816209	0.150291	0.0783975	0.124398	0.0707283	0.152978	0.0675729	ch.8.84603638R	65656505	ATTAATCAATCATTAATTAATAATCAACCACCTCAAACATCAAAATAACT			II			TTTGAGGTCATTATAAAATAAAATACCGGTTATTTGAATACGAGCACTGCAATACTGCCA[CA]GTCATTCTGATGCCTGAGGTGGTTGACTATCAATCAATGACTGACTAATGGTTGGTAGTT	36	8	84441083	CAGTCATTCTGATGCCTGAGGTGGTTGACTATCAATCAATGACTGACTAA	8	84603638	F			NA	NA								NA				NA
cg24840228	-0.448603	69.0436	8.43377e-06	0.00410912	0.307862	0.420623	0.359915	0.432383	0.294623	0.399549	0.303252	0.421409	0.318953	0.419393	0.282656	0.398188	cg24840228	11647339	CRAAACCAATCTTTAATCTTAAAACCCAATCCCCTAAATATTCTCATCCC			II			CCCATAGTCCCCAATCCCCTTCCAGCTGGAAATTTATGCTGTGACCAGAGGAACCAGAAG[CG]GGATGAGAACACTTAGGGGACTGGGTCCTAAGATCAAAGACTGGTCTCGCGCAACTAATT	37	9	131037543	CGGGATGAGAACACTTAGGGGACTGGGTCCTAAGATCAAAGACTGGTCTC	9	130077364	F	rs963661		NA	NA	C9orf119;GOLGA2	NM_001040011;NM_004486	TSS1500;Body	chr9:131037591-131038695	N_Shore			NA				NA
cg08687449	-4.49252	68.9154	8.50335e-06	0.00412973	0.0949462	0.039067	0.0611255	0.0354367	0.0884641	0.0420927	0.0819358	0.0355514	0.0928713	0.0432733	0.0886443	0.0516065	cg08687449	11760438	ATAAAAAAAACCTAACTTCTTTTCTTAAATTATACTACCATCTACTAATC			II			CGATCTAAGGAATGAAAGGAGCCTGGCTTCTTTTCTTGAGTTATGCTGCCATCTGCTGGT[CG]TGAGCTGGAAAACAGCTCATCTTTGAAAACCCCAACCCTCTTCTGAGCGCCTCCATGAAT	37	15	91814997	CGACCAGCAGATGGCAGCATAACTCAAGAAAAGAAGCCAGGCTCCTTTCA	15	89616001	R			NA	NA	SV2B;SV2B	NM_001167580;NM_014848	Body;Body					NA		15:91813942-91815344	Unclassified	TRUE
ch.2.1471425F	-4.07233	68.9072	8.50782e-06	0.00412973	0.134159	0.0542855	0.103975	0.0488806	0.105653	0.0499113	0.0959588	0.0484903	0.0913543	0.0563938	0.0782432	0.0527063	ch.2.1471425F	13685492	AAAAATATTTCCCTTTAATATTTAACAACTTCTACAATATAAATAATACT			II			AGTATATCAATTACGTAGTTACAGGAAAAGGCAGCTGCCATTCTACCATCTAGCATCTTA[CA]GTACTACTCATATTGTAGAAGTTGCTAAACATTAAAGGGAAATACTTTTGAATACAAGTA	36	2	64491889	CAGTACTACTCATATTGTAGAAGTTGCTAAACATTAAAGGGAAATACTTT	2	64345392	F			NA	NA								NA				NA
cg26712188	2.01838	68.8972	8.51324e-06	0.00412973	0.51945	0.781332	0.659027	0.785019	0.607598	0.756285	0.627643	0.761004	0.58473	0.752458	0.545746	0.729634	cg26712188	57728415	TAACTATTCAATTCRCCRAAATAAACCTAAAATCCCAAACCAAAACAAAC			II			AAGTAATTTTTTAAATTAAAGATTACTTAAAAATTCAGTATTCTGAAACCGGTCAGAAAC[CG]TTTGTCCTGGTTTGGGATTTCAGGTTCATTCCGGCGAACTGAATAGTCACCACTCACACA	37	17	26117815	GACTATTCAGTTCGCCGGAATGAACCTGAAATCCCAAACCAGGACAAACG	17	23141942	F	rs28998827		NA	NA	NOS2	NM_000625	Body	chr17:26120369-26120944	N_Shelf			NA				NA
cg03608583	3.30135	68.8755	8.52513e-06	0.00412973	0.73541	0.83693	0.705903	0.856234	0.603968	0.826402	0.619404	0.820468	0.674976	0.837885	0.605693	0.798994	cg03608583	71640372	AAACATATATCATTATCTTCACTACTTCTCAAACTTTAATATATATAAAC			II			AAGGTTATAAAAAACATATATCATTATCTTCACTGCTTCTCAAACTTTGATGTATATAAG[CG]TTACCTGAGGATCCTTTAATGCATATAAGAATAAAAAAATGCATATTCATGGCAGGACTC	37	2	232761931	CGCTTATATACATCAAAGTTTGAGAAGCAGTGAAGATAATGATATATGTT	2	232470175	R			NA	NA				chr2:232765246-232765491	N_Shelf			NA				NA
cg25020919	3.34809	68.8435	8.54264e-06	0.00413227	0.720833	0.880722	0.717269	0.875096	0.679135	0.833277	0.694005	0.841562	0.686275	0.823617	0.62769	0.82959	cg25020919	35636309	ACAACTAATTTTACRAAAATTTCCTTAAAAAAAACCATAACTATATACRC			II			TGCTCTAGAAAAAGTTATTATTACTGTGTACATTCATATATTACTCTATGTTACTCTTCA[CG]CGTATATAGCCATGGTTCTTTCCAAGGAAATTCCCGCAAAACCAGTTGCATATGATTATT	37	12	8022108	CGCGTATATAGCCATGGTTCTTTCCAAGGAAATTCCCGCAAAACCAGTTG	12	7913375	F			NA	NA	SLC2A14	NM_153449	5'UTR	chr12:8025364-8025908	N_Shelf			NA				NA
cg05139219	3.63188	68.8125	8.55968e-06	0.00413457	0.777544	0.873023	0.788309	0.889433	0.755858	0.846861	0.763968	0.860372	0.728497	0.847374	0.746099	0.822228	cg05139219	10773328	TTTATCTCTCTCTTATCTACAAATATATATCTCTTTCTTTTTCTTAAAAC			II			GCCGTATTTACTTTATCTCTCTCTTGTCTACAAATATATATCTCTTTCTTTTTCTTGAGA[CG]GAGTCTCACTATATGGTCCAGGCTGGAGTGCAGTGGCACGATCTCGGCTCACTACAACCT	37	12	122322817	TTATCTCTCTCTTGTCTACAAATATATATCTCTTTCTTTTTCTTGAGACG	12	120807200	R			NA	NA				chr12:122326482-122327044	N_Shelf			NA				NA
cg03245111	1.6708	68.7473	8.59558e-06	0.00414138	0.554424	0.726212	0.6257	0.758859	0.628044	0.703687	0.641199	0.745085	0.583593	0.726675	0.60405	0.759861	cg03245111	13690363	CCAAAATCATACCATTTACACTCCAACATAACTAACAAAACAAAAATCCA	50645364	CCAAAATCGTACCATTTACACTCCGACATAACTAACAAAACGAAAATCCG	I	C	Grn	GGTTGCAGTGAGCCAAGATCGTGCCATTTACACTCCGGCATGGCTGACAGAGCGAGAATC[CG]CCTCCAAAAAAAAAGAAAGAGAGAGAGAGAGAAAGAAAAGCAAAGCACGCTTGGTGACCG	37	7	76253113	CCAAGATCGTGCCATTTACACTCCGGCATGGCTGACAGAGCGAGAATCCG	7	76091049	R			NA	NA	POMZP3;LOC100133091;POMZP3	NM_012230;NR_029411;NM_152992	Body;Body;Body	chr7:76256088-76256838	N_Shelf			NA				NA
cg02508251	1.72288	68.7028	8.62018e-06	0.00414138	0.474226	0.72215	0.493113	0.699965	0.455687	0.66228	0.477784	0.673797	0.499573	0.653304	0.326144	0.688409	cg02508251	31704350	ACACCACTCAAACAACAAACTCTATACTATAAAAATTACTAAAAACCCAC			II			TTTTTTTTTTTTTTAAGTCTTTTTATCAAGAAAAAGAGGAATTACACTGAGAAAACATAA[CG]TGGGCCTCCAGCAACTCTCACAGCATAGAGCTTGCTGCCTGAGTGGTGCTTAAAGGAAAA	37	2	153508150	CGTGGGCCTCCAGCAACTCTCACAGCATAGAGCTTGCTGCCTGAGTGGTG	2	153216396	F			NA	NA	PRPF40A	NM_017892	3'UTR					NA				NA
cg13060233	3.74811	68.701	8.62116e-06	0.00414138	0.784412	0.878173	0.770696	0.85607	0.767777	0.88118	0.755947	0.858614	0.72691	0.86317	0.660209	0.869857	cg13060233	60692446	AATTCTATATTCAATAATCACCTTAATATACACTCTATTTATAATTTACC			II			AGTGGATACTAAATTCTGTATTCAGTAGTCACCTTAATATGCACTCTGTTTGTGGTTTAC[CG]TCTAATGGGGAGACACACGTCTCAGTTGTGAAGTTAGCTTTACGTAATAACAAGCATTTT	37	13	76361354	CGGTAAACCACAAACAGAGTGCATATTAAGGTGACTACTGAATACAGAAT	13	75259355	R			NA	NA	LMO7;LMO7	NM_015842;NM_005358	5'UTR;Body					TRUE				NA
cg00175844	2.77086	68.6754	8.63538e-06	0.00414138	0.897362	0.844783	0.898988	0.85457	0.899578	0.877005	0.899833	0.857702	0.907944	0.869538	0.905335	0.870785	cg00175844	72674364	CTATATAAAAACCTACRTAAAACRATATCCCATATCCATCTTCTCRCATC			II			GTGAGGCACGAAAAAGTACTTCACAGAAAAAAGACAAAACCCAAAGACGACACTGGGACA[CG]ATGCGAGAAGATGGACATGGGACACCGCCTTACGCAGGCTCTCACACAGAAGGTTAATTT	37	8	141580128	TGTGTGAGAGCCTGCGTAAGGCGGTGTCCCATGTCCATCTTCTCGCATCG	8	141649310	F			NA	NA	EIF2C2;EIF2C2	NM_012154;NM_001164623	Body;Body					NA	8:141649230-141649311			NA
cg15988785	1.08228	68.6588	8.64463e-06	0.00414138	0.44795	0.669051	0.479402	0.625834	0.452187	0.512485	0.43816	0.641707	0.412855	0.609285	0.40761	0.63616	cg15988785	20737472	AATTATATAAACATAATAACATATACCTATAATCTCAACTACTAAAAATC			II			AAAGGTAAAAAAATTATATGGGCATGGTGGCATGTGCCTGTGGTCTCAGCTACTGGGAGT[CG]GGGGTGGTGTTGAGGTGGAAGGATTTCTTGAGCCTGGGAGGTTGAGGTTGCAGTGAGGCA	37	22	21389041	ATTATATGGGCATGGTGGCATGTGCCTGTGGTCTCAGCTACTGGGAGTCG	22	19719041	R			NA	NA				chr22:21386493-21387000	S_Shelf			NA				NA
cg25674883	3.38375	68.6535	8.64758e-06	0.00414138	0.684574	0.861252	0.696599	0.851584	0.683217	0.780825	0.699591	0.808505	0.678458	0.838201	0.674308	0.784661	cg25674883	24782425	AAAAATTCAACCTATAAAACAAACAAATACATAACTTATAATATTTCTTC			II			TCTAAGAAAGGGAGGTCACAGAATGGGAATCAAGAACTTAGAGGAGTTCAGACTATAAAA[CG]AAGAAATACTACAAGTCATGTATTTGTTTGTTTTATAGGCTGAACTCCTACACCAGAAGT	37	12	107347673	CGAAGAAATACTACAAGTCATGTATTTGTTTGTTTTATAGGCTGAACTCC	12	105871803	F			NA	NA				chr12:107349152-107350089	N_Shore			NA				NA
cg24937706	-4.61578	68.6035	8.67544e-06	0.00414881	0.0649654	0.0389262	0.0677699	0.0319452	0.0692484	0.0387034	0.0668153	0.0458908	0.0631227	0.0454422	0.0619308	0.0333112	cg24937706	65719330	AACRCTAAATCATAAAAAATTAAACTAAAAAACCTAACRTAAATCCAAAC			II			CTGGAGGGGGTGGTTCTGGGTAGAAGCACGTCCGGGCCGCGCCGGATGCCTCCTGGAAGG[CG]CCTGGACCCACGCCAGGTTTCCCAGTTTAATTCCTCATGACTTAGCGTCCCAGCCCGCGC	37	13	48877719	CGCCTGGACCCACGCCAGGTTTCCCAGTTTAATTCCTCATGACTTAGCGT	13	47775720	F			NA	TRUE	RB1	NM_000321	TSS200	chr13:48877459-48878501	Island			NA	13:47775461-47776491	13:48877111-48879080	Promoter_Associated	NA
cg21470824	-4.01108	68.5492	8.70583e-06	0.0041534	0.0789919	0.0628623	0.0830465	0.0609181	0.0819609	0.052545	0.0825573	0.051962	0.0836124	0.0636964	0.0946508	0.0560153	cg21470824	25693398	CCRCAAACAAAAACAAAACTAAATCTAAAACCTACRTAAAACTAAAACCC			II			GCCGCCCGGGAGGCTCGGATCCGGGGCGCCCAGTGCCCCCCGCTGCCTTCCGTGAGCCGT[CG]GGCCCCAGCTCCACGTAGGCCTCAGACCCAGCCCTGTTTCTGCTTGCGGGGCCGCGGCTG	37	5	180688758	CGGGCCCCAGCTCCACGTAGGCCTCAGACCCAGCCCTGTTTCTGCTTGCG	5	180621364	F	rs2545091	rs78012221	NA	NA	TRIM52	NM_032765	TSS1500	chr5:180688051-180688962	Island			NA	5:180619908-180621568	5:180687668-180689292	Promoter_Associated	NA
cg01143233	3.61919	68.5423	8.70971e-06	0.0041534	0.734173	0.863328	0.760191	0.877009	0.647534	0.85558	0.680572	0.84642	0.6491	0.862832	0.591301	0.843082	cg01143233	12645507	ACAAACATAAATCACCACRCCTAACCCACCTTTTCTTATACTTATTTACC			II			ATTCAATTTTAAAAATGAGCAGGAGATTTAAATAGGCACTTCACCAAGAGGATATACAGA[CG]GCAAATAAGCATAAGAAAAGGTGGGCCAGGCGTGGTGACTCATGTTTGTAATCCCAGCAA	37	7	137757578	CGGCAAATAAGCATAAGAAAAGGTGGGCCAGGCGTGGTGACTCATGTTTG	7	137408118	F	rs7796171	rs78850902	NA	NA								TRUE				NA
ch.7.2968824F	-3.78048	68.477	8.74639e-06	0.00416109	0.115686	0.0489411	0.115726	0.0621471	0.102539	0.0693201	0.0939944	0.0558154	0.113687	0.0720101	0.117131	0.0621116	ch.7.2968824F	67661303	AATTAAATAAAAAACCTTATAACCCCAAAATTCCACTAATATAAAATACT			II			ATTCTGCCTTGCTGGCTCATTTCCTGTTGTCCAGAGCCATTCTCACCTTTTGCTAGGATA[CA]GCACTCCACATCAGTGGAACTTTGGGGTCACAAGGCTTTTTATTTAATTCTAATGGAATG	36	7	141329506	CAGCACTCCACATCAGTGGAACTTTGGGGTCACAAGGCTTTTTATTTAAT	7	140975974	F			NA	NA	AGK	NM_018238	Body					NA				NA
cg17489562	2.77943	68.4548	8.75895e-06	0.00416109	0.806542	0.871672	0.806172	0.877248	0.805075	0.868107	0.812044	0.858179	0.826425	0.850605	0.779971	0.857997	cg17489562	59733312	CRCCTACTCACTAAACAATAACTACTCAAAACCTAAACACAAACTACAAC			II			ATCCCCCCGGACGCCTGCTCACTGGACAGTGACTACTCAGAGCCTGAGCACAAACTGCAG[CG]CACCTCATCCTACTCCACCGACGGGCTGGGCCTGGGCGGGGTGAGCCGGGAAACGGGCGG	37	14	68038953	GCCTGCTCACTGGACAGTGACTACTCAGAGCCTGAGCACAAACTGCAGCG	14	67108706	R			NA	NA	PLEKHH1	NM_020715	Body	chr14:68038798-68039013	Island			NA				NA
cg24522478	2.15567	68.4478	8.76291e-06	0.00416109	0.774204	0.818454	0.74806	0.819897	0.76529	0.807694	0.770689	0.803046	0.765754	0.800879	0.774498	0.806022	cg24522478	20693347	ATCCAACCAAAAACTTTCTTAAAATATTAAAAACCCAAAACATTTATCCC			II			TGGGGCTCAGAGTCCAGCCAGAGGCTTTCTTGGAATATTAGAGACCCAGAACATTTGTCC[CG]GCCCTCTGAGAAACCCAGGCTGGTGAGAGGCTGGCCTGAGGCTTGACTTAGGGGCCGAGA	37	11	2177498	TCCAGCCAGAGGCTTTCTTGGAATATTAGAGACCCAGAACATTTGTCCCG	11	2134074	R			NA	NA	INS-IGF2;INS-IGF2	NR_003512;NM_001042376	Body;Body	chr11:2176839-2177043	S_Shore			NA		11:2177047-2178156	Unclassified_Cell_type_specific	NA
cg19508367	3.29595	68.3892	8.79611e-06	0.00416741	0.630952	0.871041	0.667611	0.843223	0.575123	0.832454	0.539336	0.791693	0.608486	0.797983	0.635301	0.805076	cg19508367	35807414	AATATCTTTATCTAACATATCTCCAATAAAAAATCTACAAACCACTTCTC			II			AGAAACACAGGTGGCTTGTACAGACCTCACCAGGACTGGAGAGATCTCAAAGAAGGGGCC[CG]AGAAGTGGTCTGCAGACTTCTCATTGGAGACATGTCAGACAAAGATATTCAATTCAAGAA	37	3	52591502	ATATCTTTGTCTGACATGTCTCCAATGAGAAGTCTGCAGACCACTTCTCG	3	52566542	F			NA	NA	PBRM1;PBRM1;PBRM1	NM_181042;NM_018313;NM_018165	Body;Body;Body					TRUE				NA
cg20477546	3.28202	68.3634	8.81075e-06	0.00416741	0.755408	0.87168	0.745904	0.87255	0.779503	0.864423	0.759234	0.84404	0.757623	0.842075	0.723359	0.828678	cg20477546	14791349	AATAAAAATAAAATTACCTTCTCTTTTTTCCAAATTTCCTATATAACATC			II			TAGGTTTTAACAATAAAGATAAAGTTACCTTCTCTTTTTTCCAGATTTCCTGTGTAACAT[CG]GAATTAAACTGTTGCAACATTCAGCACATTTTTATCCAGATAAATATTGAAAACATATTT	37	4	126973204	ATAAAGATAAAGTTACCTTCTCTTTTTTCCAGATTTCCTGTGTAACATCG	4	127192654	R			NA	NA								TRUE				NA
cg10738358	3.36066	68.3439	8.82184e-06	0.00416741	0.708066	0.853405	0.752604	0.830013	0.673117	0.813142	0.617561	0.823049	0.660455	0.817626	0.599804	0.821499	cg10738358	62771427	ATTAAACAAATAACATCTTATTTTTAACAACTAAAAAACCCTAAATTATC			II			CCACTCCTAAATTTCAAATAAAGGTTACACTCATATTCCCTGGCTTAAAAATTTTTTTGA[CG]ATAATTCAGGGTTCCCCAGCTGCTAAAAACAAGATGTTATTTGTCTAACAATGAAAAACA	37	4	57968182	TTAGACAAATAACATCTTGTTTTTAGCAGCTGGGGAACCCTGAATTATCG	4	57662939	F			NA	NA	IGFBP7	NM_001553	Body					TRUE				NA
cg22056336	2.94843	68.3319	8.82871e-06	0.00416741	0.68616	0.83812	0.705162	0.851947	0.595171	0.794379	0.676939	0.816506	0.627003	0.814438	0.661935	0.788791	cg22056336	54793326	CATATTAACRACCCTATTTTTATTTTTACTTTAACCTCTAAAAAATTCAC			II			AATAAACAAACCATGTTAGCGACCCTGTTTTTATTTTTACTTTGGCCTCTAGGAAGTTCA[CG]ATTGATTTTTTTCACTCCAATTTTAGTAACTGTAGGGGACATTACAACACACTTTCATGT	37	4	40444001	CGTGAACTTCCTAGAGGCCAAAGTAAAAATAAAAACAGGGTCGCTAACAT	4	40138758	R			NA	NA	RBM47;RBM47	NM_019027;NM_001098634	5'UTR;5'UTR	chr4:40439821-40440905	S_Shelf			NA				NA
cg17228824	3.56622	68.3154	8.83811e-06	0.00416741	0.719635	0.880934	0.786906	0.845818	0.696694	0.837827	0.663415	0.85224	0.64047	0.832721	0.64076	0.835279	cg17228824	61716334	AAAACTATAAAATTACACTCTATATCAACCATCCACTAAAATAAAATACC			II			CTGCATAACTACGAATTGTGTGCAAATGGGCCCATCTCCTATTTTTGCATGCACAGATTT[CG]GTATTCTATCCTAGTGGATGGTTGACACAGAGTGCAATTTCATAGTTTTTATTCAGTGGA	37	7	156475599	CGGTATTCTATCCTAGTGGATGGTTGACACAGAGTGCAATTTCATAGTTT	7	156168360	F			NA	NA	LMBR1	NM_022458	3'UTR					NA				NA
cg21296613	3.7488	68.2798	8.85848e-06	0.0041686	0.740171	0.875367	0.76965	0.87843	0.696304	0.829962	0.701211	0.859457	0.64705	0.859242	0.630553	0.83039	cg21296613	71693451	AACAAAAACAAACRATCAAACTCTAAATTTTAAATCTATCATTAAATAAC			II			GTTTTCCAGGGGACAGGAGCAGACGATCAAACTCTGAATTTTAAGTCTGTCATTAGATGA[CG]TGAGGTAAACTTTAGTCAACCTTTATTATGGTTAGGAGGGTGGTGGGGGCCAGCAGGCCT	37	20	57800725	ACAGGAGCAGACGATCAAACTCTGAATTTTAAGTCTGTCATTAGATGACG	20	57234120	R			NA	NA	ZNF831	NM_178457	Body	chr20:57797223-57797441	S_Shelf			NA				NA
cg15451413	-5.13093	68.2637	8.86769e-06	0.0041686	0.0110683	0.0229855	0.00961655	0.022603	0.00924471	0.0250629	0.012197	0.0318398	0.00729974	0.0362264	0.0136389	0.0281323	cg15451413	23704331	ACTAACACACACAAAAAATCCCTAATCCTTTCCAATAAACTAAACACACA	24635372	ACTAACACACACAAAAAATCCCTAATCCTTTCCAATAAACTAAACGCGCG	I	C	Grn	GTAGACACTGGGGCTGGCACACACAGAGGGTCCCTAATCCTTTCCAGTAAGCTAGGCGCG[CG]CGCACACACTCACACACGCGCGCGCGCACACATACACACTCAGTCCTCCGCAAGCTCCCT	37	19	7660504	CGCGCGCCTAGCTTACTGGAAAGGATTAGGGACCCTCTGTGTGTGCCAGC	19	7566504	R			NA	NA	KIAA1543;KIAA1543	NM_020902;NM_001080429	TSS1500;TSS1500	chr19:7660572-7661594	N_Shore			NA	19:7566500-7567720	19:7660272-7661772	Unclassified	TRUE
cg20906044	3.315	68.2313	8.88628e-06	0.0041686	0.702005	0.839635	0.673119	0.857795	0.711506	0.818477	0.724576	0.795379	0.665606	0.823497	0.660003	0.770195	cg20906044	44779374	AAACAAATAACAAACATAATTCTATATACTTCATACACATAATCTAATAC			II			TCCTTTGCACTAAGCAGGTGGCAGGCATGGTTCTGTGTGCTTCATGCACATGATCTAATG[CG]ATCTTCACAGCACCCTCATGATTTTACCACTCTGCACATTGCTTTGTGGATGAGAGAGCT	37	14	40348789	CGCATTAGATCATGTGCATGAAGCACACAGAACCATGCCTGCCACCTGCT	14	39418540	R			NA	NA								TRUE				NA
cg02355339	2.16343	68.2246	8.89016e-06	0.0041686	0.769113	0.818608	0.768574	0.817364	0.756508	0.800852	0.749581	0.803918	0.772958	0.808112	0.779471	0.822257	cg02355339	17651317	CCCCACAAACACAACCACAACCACTTCTAACCCTTTATTAAAACACTATC			II			GCCTCCTGGGGTGCACGATTCCCTCAGCTCTGGGTTTAATGTATTATATTTATTTGGGGC[CG]ACAGTGCCCCAATAAAGGGTCAGAAGTGGCTGTGGCTGTGCCTGTGGGGCCCTGGGAGTG	37	19	35517344	CCCACAGGCACAGCCACAGCCACTTCTGACCCTTTATTGGGGCACTGTCG	19	40209184	F			NA	NA	GRAMD1A;GRAMD1A	NM_001136199;NM_020895	3'UTR;3'UTR	chr19:35521162-35522051	N_Shelf			NA				NA
cg26325497	-1.10606	68.2028	8.9027e-06	0.00416868	0.251529	0.323974	0.26985	0.332874	0.250015	0.295106	0.241096	0.322089	0.24328	0.305306	0.234668	0.300413	cg26325497	59774474	ATTCTTTTTTTCTATCTTTAACTATTTAAAACAATCTTACTCTATCACCC			II			GAGCGAGACCTGTTCTTTTTTTCTGTCTTTGACTATTTGAGACAGTCTTGCTCTGTCACC[CG]AGATGGAGTACATTAGTGTGATCTTGGCTCACTGCAACCTCTGCCTCCTGGACTCAAGCA	37	19	54199538	CGGGTGACAGAGCAAGACTGTCTCAAATAGTCAAAGACAGAAAAAAAGAA	19	58891350	R			NA	NA	MIR525	NR_030192	TSS1500					NA				NA
cg02693150	3.20584	68.1516	8.93227e-06	0.00417102	0.764076	0.873003	0.768128	0.856135	0.724939	0.862907	0.773609	0.852422	0.729843	0.88258	0.719463	0.828233	cg02693150	47683483	CTAAATAACAAAAAAAATAACAAACCATAACTTCAAATTCACCATCCTCA	14688325	CTAAATAACAAAAAAAATAACAAACCATAACTTCGAATTCACCATCCTCG	I	A	Red	TATGCAAGGCCTCTAAATAGCAGGAAAAATAGCAGGCCATAACTTCGGGTTCACCATCCT[CG]GCTCTCCTAGCAATTTAGGTTTTTGGGAAAATCTCAAACCTAATTTACATAGGCTTCTCC	37	8	96040122	CTAAATAGCAGGAAAAATAGCAGGCCATAACTTCGGGTTCACCATCCTCG	8	96109298	R			NA	NA	C8orf38	NM_152416	Body	chr8:96037018-96037600	S_Shelf			NA				NA
cg09447895	3.19616	68.1275	8.94617e-06	0.00417102	0.822228	0.864008	0.822952	0.870039	0.802991	0.872315	0.809281	0.866335	0.793962	0.86578	0.781677	0.843468	cg09447895	29758320	AAACAAACAAACAAACTCTTTCCCATAATAATTAACAAAAATCTAAATTC			II			AATAAATAAACAAACAAACAAACAAACTCTTTCCCATGGTGATTGGCAAAAATCTAGATT[CG]GGCTGTTTTGTCAGCCTGGGGCCTAAAGTGACAACGGTCCAGAATAGAGCTCCCAGCAAC	37	5	165460007	AACAAACAAACAAACTCTTTCCCATGGTGATTGGCAAAAATCTAGATTCG	5	165392585	R			NA	NA								TRUE				NA
cg17061156	3.47729	68.0976	8.96356e-06	0.00417102	0.807167	0.876082	0.810856	0.880988	0.818898	0.877739	0.802473	0.857051	0.793419	0.854104	0.815343	0.846019	cg17061156	45728309	TTCTCCTCTCTTCCCCACAAAAACACACTCAATTTTATTAAAAATAAACA	48607488	TTCTCCTCTCTTCCCCACGAAAACGCACTCGATTTTATTAAAAATAAACG	I	A	Red	TGTAATCCTGTCTTCTCCTCTCTTCCCCACGAAAGCGCACTCGATTTTGTTAGGAATGAA[CG]GAAGTTTAAAAATTCTTGTGCCCACCCCCGCCCTCCACCCATTCCTGTTAAAAGTTCTCT	37	4	184941494	TTCTCCTCTCTTCCCCACGAAAGCGCACTCGATTTTGTTAGGAATGAACG	4	185178488	R			NA	NA								NA	4:185178389-185178489			NA
cg25682829	3.61009	68.0824	8.97235e-06	0.00417102	0.734706	0.882345	0.692031	0.881015	0.681996	0.859533	0.65629	0.827213	0.612342	0.85293	0.65458	0.830255	cg25682829	71703352	ATAAAAATACAAATTTCAAAACAAACTTCTTTAATTCAAACTAAAACACC			II			ATTTTGCAAATGCGGAATTTGAGGCACAGAGAAGTTAAACATTTGATGAGGGTCACACAG[CG]GTGCTTCAGTTTGAACCAAAGAAGTCTGCTCTGAAACTTGTATTTTTATTTTATTTTATT	37	6	109457859	CGGTGCTTCAGTTTGAACCAAAGAAGTCTGCTCTGAAACTTGTATTTTTA	6	109564552	F			TRUE	NA	C6orf182;C6orf182	NM_001083535;NM_173830	5'UTR;5'UTR					NA				NA
cg22628709	3.70293	68.059	8.98599e-06	0.00417102	0.754649	0.893398	0.80524	0.876931	0.757579	0.850836	0.797193	0.878964	0.758058	0.856531	0.720679	0.863722	cg22628709	32796449	CAACCTACTATAATTCATAATCCTAATACTACAACAATAATCATAACTAC			II			TGTTTTTAAACGCTTGAGTAAAGATTCACACAAAGCTGGAAAAAAAGCTTTTTTGTTTTA[CG]CAGCTATGACCACTGCTGCAGTACTAGGATTATGAATCACAGTAGGCTGTCCTTTTAAGA	37	8	61085389	CGCAGCTATGACCACTGCTGCAGTACTAGGATTATGAATCACAGTAGGCT	8	61247943	F			NA	NA				chr8:61086125-61086327	N_Shore			NA				NA
cg24443559	3.50098	68.0584	8.98633e-06	0.00417102	0.695102	0.879601	0.746798	0.865393	0.661262	0.832779	0.704425	0.859039	0.700367	0.856926	0.585503	0.818405	cg24443559	37755363	AAACRAAAAACCTTTACTCATTACCACCATTAAATATCTCTTATAAACAC			II			GAAAAGGATGGAAACGAAGGGCCTTTACTCATTGCCACCATTAGATGTCTCTTATAGACA[CG]GTGATCTGTTTATCCCCTTCACTGCTGGTGGCCATTTGAGTCGTTTGAAGATTTAGACTA	37	7	158666095	AACGAAGGGCCTTTACTCATTGCCACCATTAGATGTCTCTTATAGACACG	7	158358856	R			NA	NA	WDR60	NM_018051	Body	chr7:158669800-158670005	N_Shelf			NA				NA
cg09267708	2.97237	68.0445	8.99443e-06	0.00417102	0.609066	0.812401	0.654402	0.828431	0.693004	0.753563	0.665384	0.78443	0.629828	0.805295	0.6054	0.818917	cg09267708	63681405	TTTAACAATTAATAAAATATACTTATCCAACAAAACATCCTAACAAAATC			II			TATGTCAGAACTGGGGCTATTCACCTGGAAAAGGCTGACCAGGTCAAATGTGTATGGGAA[CG]ACCCTGTTAGGATGCTTTGTTGGACAAGCACATTTCACCAACTGTTAAAAAGCTTCTGAG	37	1	155883625	CGACCCTGTTAGGATGCTTTGTTGGACAAGCACATTTCACCAACTGTTAA	1	154150249	F			NA	NA	KIAA0907	NM_014949	3'UTR					NA				NA
cg04245630	3.47146	67.9788	9.03287e-06	0.00418309	0.734379	0.876181	0.757308	0.870846	0.67055	0.864958	0.605296	0.869628	0.658019	0.860687	0.708123	0.847343	cg04245630	72799356	TTATATAAAACATATAATACTATATCTATATATATACTCCTCTTCCCCAC			II			GTTGACAGTATTTATGTAAAACATGTAATACTGTATCTGTATGTATGCTCCTCTTCCCCA[CG]CTCATTCACATTTACCGTGATTAATACACATGTTAATAAAACCCTAGACTTAGAACTAGG	37	1	202317365	TATGTAAAACATGTAATACTGTATCTGTATGTATGCTCCTCTTCCCCACG	1	200583988	R			NA	NA	PPP1R12B;PPP1R12B;PPP1R12B;PPP1R12B	NM_001167857;NM_001167858;NM_032105;NM_002481	TSS1500;TSS1500;TSS1500;TSS1500	chr1:202317657-202318196	N_Shore			NA		1:202317357-202318944	Promoter_Associated	NA
cg07790947	1.16536	67.9218	9.06635e-06	0.00418598	0.491128	0.674208	0.4908	0.629367	0.500802	0.633127	0.473462	0.623284	0.446137	0.588266	0.509362	0.674882	cg07790947	59726506	ATCTAACTTCTCTTTAAAATCAAACAAAACTCCCACACAAAACTACCAAC			II			ATCCAATGAGAACTCTTATTTTTTTTTTTAAACACACACACACACACACACACACACACA[CG]TTGGTAGCCTTGTGTGGGAGTCCTGTTTGACTCTAAAGAGAAGTCAGATTTGAATGCCAC	37	6	28474513	TCTGACTTCTCTTTAGAGTCAAACAGGACTCCCACACAAGGCTACCAACG	6	28582492	F		rs35274118	NA	NA	GPX6	NM_182701	Body					TRUE				NA
cg10385188	2.93889	67.9175	9.06889e-06	0.00418598	0.682816	0.818859	0.682732	0.834916	0.669085	0.813582	0.653426	0.764604	0.654579	0.795695	0.60009	0.766383	cg10385188	66767333	TTATATAACTCAATTCCRAAACAATTATTAACTATAATTATAACCATCCC			II			ATGGAGGTAGGTTGTGTGGCTCAGTTCCGGGACAGTTGTTAGCTATGATTATGGCCATCC[CG]GATGAATTATTTACCTTTATCATCCTGAGCTTCCTCATCTGTAAAATGAAGCTAATAATA	37	15	38752999	CGGGATGGCCATAATCATAGCTAACAACTGTCCCGGAACTGAGCCACACA	15	36540291	R			NA	NA	FAM98B;FAM98B	NM_173611;NM_001042429	Body;Body					TRUE				NA
cg08795861	4.16498	67.8424	9.11324e-06	0.00418598	0.824568	0.917337	0.835835	0.893802	0.810678	0.892955	0.794751	0.889741	0.766612	0.895278	0.774177	0.881956	cg08795861	36668426	TAAAAAAACTCAAACATTAAAACCTCCAAAAATAAATAACATTTACTTTC			II			CCATATATAAATTATGCCCAGGGCTTTGGCCATAGCCTTTCCTTCCCCCAGTGAGAAACC[CG]AAAGCAAATGTTACCCACCTCTGGAGGCTCCAATGTCTGAGCCTTCTTATGCATAGCCCT	37	17	38211681	AAGAAGGCTCAGACATTGGAGCCTCCAGAGGTGGGTAACATTTGCTTTCG	17	35465207	F			NA	NA	MED24;MED24	NM_001079518;NM_014815	TSS1500;TSS1500	chr17:38210767-38210975	S_Shore			NA				NA
cg00728655	3.97886	67.8364	9.1168e-06	0.00418598	0.771334	0.903298	0.80286	0.886582	0.796361	0.877331	0.793421	0.884395	0.791625	0.868798	0.74709	0.846479	cg00728655	47750493	ACTCCTTAAAAACTATAAAATCATAACCTTTTCCTATCATAACAAATTAC			II			GTAAGAAAATCACTCCTTGAAAACTGTGAGATCATAGCCTTTTCCTATCATAACAAATTA[CG]CTTATGCATGCCTACTGCATTAGAACATCCCAACACAGCTGTTCTGTCTTTGGCATCCTT	37	7	133388430	CTCCTTGAAAACTGTGAGATCATAGCCTTTTCCTATCATAACAAATTACG	7	133038970	R			NA	NA	EXOC4	NM_021807	Body					TRUE				TRUE
cg20193183	3.65743	67.8359	9.11709e-06	0.00418598	0.685409	0.867156	0.768048	0.883738	0.733247	0.831915	0.674122	0.875959	0.743433	0.852507	0.651862	0.839034	cg20193183	16759372	ATCCAACTCTATAAACTTAAATCACTTTAAATTTATAACRAAAAAACTTC			II			ACAGAGTGGTTGTCCAACTCTGTAAACTTAAGTCACTTTAAGTTTATGACGGAGGGGCTT[CG]TGAAACTTCATTGACCTTCCAAGGTGAAAATTGGTCAGTTTTCAGTTATAAAGGACATTA	37	22	17087887	TCCAACTCTGTAAACTTAAGTCACTTTAAGTTTATGACGGAGGGGCTTCG	22	15467887	R			NA	NA	psiTPTE22	NR_001591	Body	chr22:17090455-17091224	N_Shelf			NA				NA
cg00063346	2.04535	67.8168	9.12839e-06	0.00418598	0.83426	0.789591	0.843656	0.800387	0.849997	0.789377	0.860965	0.798086	0.859171	0.777858	0.831679	0.802861	cg00063346	70649471	AAATTCTCAAAAATCTAACATCCTTCCTTCATTTTATCCCATCTCTATTC			II			GCCCATCCTGTGGATTCTCAGAAGTCTGACATCCTTCCTTCATTTTGTCCCATCTCTGTT[CG]AATCAGTTCAAGCTAGCAGCATTTCCTCTGGTATAAAGGTCTCAAAAACTTTGTCCCATG	37	1	228489289	CGAACAGAGATGGGACAAAATGAAGGAAGGATGTCAGACTTCTGAGAATC	1	226555912	R			TRUE	NA	OBSCN;OBSCN	NM_052843;NM_001098623	Body;Body					NA				NA
cg05638883	3.14167	67.8083	9.13348e-06	0.00418598	0.690799	0.846254	0.752264	0.858155	0.673796	0.821541	0.699623	0.842424	0.713556	0.817985	0.633615	0.784813	cg05638883	36637326	ACCATACCTTAACTATTTATAAATAATAAAACAATAAACATAAAAACACC			II			TCACTGTTGGGTATATATTTAAAAGAAAGAAAATTGTAACATCAAAGAGATATCTGCAAT[CG]GTGTTCCTATGTTTATTGCCTCACTATTCACAAATAGCCAAGGTATGGCATCATCTTAAG	37	1	211589139	CGGTGTTCCTATGTTTATTGCCTCACTATTCACAAATAGCCAAGGTATGG	1	209655762	F			NA	NA	C1orf97	NR_026761	Body	chr1:211589677-211590293	N_Shore			NA				NA
cg26660792	3.68169	67.7997	9.13859e-06	0.00418598	0.729275	0.890976	0.742139	0.862496	0.728004	0.862198	0.761846	0.834837	0.727299	0.847901	0.68139	0.807381	cg26660792	36694489	CACTAAATATAACATCTTTTCTTACACAAAATATCTTCTCTTAAAAATAC			II			GTTTCGTGGCCTCTTTTGATTATAACTGGGGTCACCAAGAAGGTTTACTTAATTAAATAC[CG]CATTTCTAAGAGAAGATACTTTGTGTAAGAAAAGATGCCACATTTAGTGGTTTAACTTTT	37	13	53049959	CGCATTTCTAAGAGAAGATACTTTGTGTAAGAAAAGATGCCACATTTAGT	13	51947960	F			NA	NA	CKAP2;CKAP2	NM_001098525;NM_018204	3'UTR;3'UTR					NA				NA
cg00019151	3.19311	67.7435	9.17202e-06	0.00419559	0.63978	0.85027	0.711679	0.840666	0.647909	0.796627	0.619433	0.812313	0.563609	0.794623	0.605693	0.76453	cg00019151	58738432	TCAATAACTTCTAAATAAACTCCTTACAAATAATCCTTTAATATTTAAAC			II			AGTAACCTGTTTCAGTAGCTTCTAAGTAAACTCCTTGCAGATAATCCTTTAGTATTTGAG[CG]AGGAAAGTAGTTTGGTCTTTAACCTGACTCCACACATCATATTTGTATCATTAATACCCT	37	1	173470149	CGCTCAAATACTAAAGGATTATCTGCAAGGAGTTTACTTAGAAGCTACTG	1	171736772	R			NA	NA	SLC9A11	NM_178527	3'UTR					NA				NA
cg20813370	2.67275	67.6629	9.22035e-06	0.00420913	0.644156	0.813648	0.721173	0.800339	0.705748	0.830118	0.687861	0.825406	0.638763	0.806478	0.641059	0.789251	cg20813370	55649419	CTAAAATTACAAACCTAAACCACTACAACCCRACAAAAAAAACTAAATTC			II			GACATTACATTAAAGATAAAAGCTAAGTGTGTCTTTTTTTTTTTTTTTTTTTTTTTTTAA[CG]AATTCAGTTCTTTCTGCCGGGCTGCAGTGGCTCAGGCCTGTAATCCCAGCACTTTGGGAA	37	20	46133250	CGAATTCAGTTCTTTCTGCCGGGCTGCAGTGGCTCAGGCCTGTAATCCCA	20	45566657	F			NA	NA	NCOA3;NCOA3	NM_181659;NM_006534	5'UTR;5'UTR	chr20:46130428-46131057	S_Shelf			NA				NA
cg10369203	3.62303	67.6524	9.22664e-06	0.00420913	0.684112	0.888281	0.714982	0.867485	0.636845	0.811124	0.675235	0.824057	0.699029	0.821663	0.692395	0.845149	cg10369203	45671469	AAAAAATTAAAATACTCCACTTTTATTACTTAAAATACATCATAAAATAC			II			TTCTCTTTAGAAAAAAATTAAAGTGCTCCACTTTTGTTACTTAAAGTACATCATGAAGTG[CG]CAATTCCAACCTAAGAAGATATATTATTTCATACAATGAAAAGGATTAAGACTTGAAGTT	37	6	143250783	CGCACTTCATGATGTACTTTAAGTAACAAAAGTGGAGCACTTTAATTTTT	6	143292476	R			NA	NA	HIVEP2	NM_006734	5'UTR	chr6:143247809-143248438	S_Shelf			NA				NA
cg07106625	3.85288	67.6171	9.24791e-06	0.00421251	0.783186	0.892451	0.79729	0.898679	0.755413	0.889254	0.79273	0.871983	0.733158	0.854555	0.718969	0.860471	cg07106625	29750371	AATACTAACRATTTAACTTTAAATCAAATATCCTTCCCAATTTCTCAAAC			II			GTTTGTGTTTAAGCATTCCCTCGCAATATTTGCAACCCAAACCTTGTAGCATGGAGTCAG[CG]CCTGAGAAACTGGGAAGGACATCTGACCCAAAGCCAAACCGCCAGTACTAGATGTAGAAA	37	6	11870215	CGCCTGAGAAACTGGGAAGGACATCTGACCCAAAGCCAAACCGCCAGTAC	6	11978201	F	rs4713981		NA	NA								TRUE				NA
cg08311015	-4.4467	67.5986	9.25906e-06	0.00421251	0.0763456	0.0369194	0.0650041	0.0376396	0.083719	0.0394107	0.0809219	0.046772	0.0742971	0.0491613	0.0651131	0.0464426	cg08311015	74710509	TAAAAAATTTCCCCTATAAATTCTTCRTATAATACRCTCCRCTAAATCAC			II			TAGGAATGTGATAGAGAATTTCCCCTGTAGGTTCTTCGTATGGTGCGCTCCGCTGGATCA[CG]TGAGCCAGTTCCAAAATGGCGGCAGGGGTGGCCGGGTGGGGGGTTGAGGCAGAGGAGTTC	37	19	12848303	AGAGAATTTCCCCTGTAGGTTCTTCGTATGGTGCGCTCCGCTGGATCACG	19	12709303	R			NA	NA	ASNA1	NM_004317	TSS200	chr19:12848278-12848586	Island	low-CpG:12709281-12709327		NA	19:12709279-12709586	19:12847603-12848512	Promoter_Associated	NA
cg03629907	2.38493	67.4671	9.33885e-06	0.00424132	0.631219	0.74888	0.617638	0.82228	0.638065	0.782651	0.640731	0.798374	0.62197	0.783299	0.663872	0.803064	cg03629907	27610378	CAAAATCTTACTATATCATCCAAACCACAATACAATAATATAATCTTAAC			II			GTGTTTTGAGACAGAGTCTTGCTGTGTCATCCAGGCCACAGTGCAGTGGTATGATCTTGG[CG]CACTATAACCTCCACCTCCTGGGTTCAATACATTCTTGTGCCTCAGCCTCCCGAGTAGCT	37	3	150979584	CGCCAAGATCATACCACTGCACTGTGGCCTGGATGACACAGCAAGACTCT	3	152462274	R			NA	NA	MED12L;P2RY14	NM_053002;NM_014879	Body;5'UTR					TRUE				NA
cg00495035	3.59534	67.4528	9.34759e-06	0.00424132	0.779289	0.874857	0.76945	0.849123	0.689538	0.828417	0.754176	0.856949	0.719095	0.849203	0.688137	0.822375	cg00495035	53768387	ATCACCRAAATAATACTCTCRATAAAAAACTAATTAAACAAACAATAATC			II			AACTAAACATTATCCGTACCTCGCACCAAGATTCCAGGAGCGAGAGGATGCTCAAGTTAC[CG]ACCACTGCCTGCTCAACCAGCTTCCTATCGAGAGCATCATCCCGGTGACCATAGACACGT	37	2	240269585	TCACCGGGATGATGCTCTCGATAGGAAGCTGGTTGAGCAGGCAGTGGTCG	2	239934522	F			NA	NA	HDAC4	NM_006037	Body					NA	2:239934502-239935034			NA
cg10604002	-3.86689	67.406	9.37623e-06	0.00424859	0.079248	0.0707939	0.0869811	0.0585738	0.0836728	0.0656273	0.0849886	0.0657558	0.0892088	0.0634743	0.0868242	0.0579637	cg10604002	53720314	AAACATCATCCTACTATAATCCRCAAAACRAAACCATCCTACAATAATCC			II			GCTCCTTCTCAGGGCATCATCCTGCTGTGATCCGCAGGGCGGAACCATCCTGCAGTGGTC[CG]TCAGGCCCTGGCGGCCGCGGGGACCCCAGCCGCTAGCCTGGCCACGCCCCGACGCTGATG	37	2	131130131	CGGACCACTGCAGGATGGTTCCGCCCTGCGGATCACAGCAGGATGATGCC	2	130846601	R			NA	NA	PTPN18;PTPN18	NM_001142370;NM_014369	Body;Body	chr2:131129718-131130511	Island			NA	2:130845915-130846960	2:131129332-131130770	Promoter_Associated	NA
cg17063371	3.26595	67.3333	9.42091e-06	0.0042631	0.759307	0.848131	0.707134	0.826725	0.711407	0.812612	0.653953	0.837232	0.655227	0.858745	0.640002	0.804997	cg17063371	11740411	ACTACTAATAAATAAAAAACAATAAATATAATTATATACCCCTAACCRTC			II			GTAGTAATAGCACTGCTGGTAAATAGAAAACAATGAATGTGATTATGTACCCCTGGCCGT[CG]TCGCCATCATCATCATCATCATCATCATCATCATTTGAGCCCTTTAAAAATTCCTATTGT	37	7	33631473	CGACGGCCAGGGGTACATAATCACATTCATTGTTTTCTATTTACCAGCAG	7	33597998	R			NA	NA	BBS9;BBS9;BBS9;BBS9	NM_001033604;NM_014451;NM_198428;NM_001033605	Body;Body;Body;Body					TRUE				NA
cg13370754	3.54368	67.2712	9.45928e-06	0.00427162	0.732314	0.869298	0.716353	0.868556	0.751965	0.86934	0.710703	0.828684	0.741547	0.828725	0.620663	0.822475	cg13370754	26671373	AAACAAATTAATTCTTCTACATAAATTTAATCTAAACATCAATATTAACC			II			AGCAGAGTTACAAACAAGTTGATTCTTCTACATGAATTTAGTCTAAGCATCAATATTGGC[CG]CTGATATTATGAGCTTTTTCAAGAAGATGAGACTTTTCCTCAAGTCTTCATTACCAGGTA	37	5	80795179	CGGCCAATATTGATGCTTAGACTAAATTCATGTAGAAGAATCAACTTGTT	5	80830935	R			TRUE	NA	SSBP2	NM_012446	Body					NA				NA
cg10733123	3.74315	67.2618	9.46513e-06	0.00427162	0.768059	0.889697	0.799654	0.886117	0.731688	0.848754	0.702507	0.882334	0.714038	0.87284	0.715486	0.845796	cg10733123	10613337	CTAAAAATACAAACTTCCCTAAACTAAATCAATAAATAAAAATCTAAACC			II			CAAAGTAGATAAATGTCAATTATGAAGAGACATTTATTGTAATGGAAATAATGGATTCTT[CG]GTCTAGATTTTCATTTACTGACCTAGTTCAGGGAAGCTTGTACTTTTAGTGGATAATAAT	37	14	68478853	CGGTCTAGATTTTCATTTACTGACCTAGTTCAGGGAAGCTTGTACTTTTA	14	67548606	F		rs61301729	NA	NA	RAD51L1;RAD51L1;RAD51L1	NM_133509;NM_002877;NM_133510	Body;Body;Body					TRUE				NA
cg18898103	2.46881	67.2237	9.48881e-06	0.00427658	0.585167	0.831056	0.563258	0.801082	0.573725	0.78303	0.523827	0.731134	0.420235	0.740888	0.476381	0.766315	cg18898103	40735477	ATAAAATTAAAAAATTTACTCATAACCATACACRCAACAAACAATTCTAC			II			CCTAAGAGGTTACGTGTTTAGCAGTGATCAAGAACCCTGGAGTTACATACTATGGGTGAA[CG]TAGAACTGCTTGCTGCGTGTATGGCCATGAGCAAATTTCTTAACCTCACAATCAGTTTCC	37	11	128452127	TGAGGTTAAGAAATTTGCTCATGGCCATACACGCAGCAAGCAGTTCTACG	11	127957337	F	rs80012651		NA	NA	ETS1	NM_001143820	5'UTR					TRUE				NA
cg14137286	3.53535	67.1918	9.50862e-06	0.00427797	0.729159	0.89721	0.746998	0.867525	0.712788	0.842792	0.741951	0.841608	0.723514	0.87287	0.660003	0.842836	cg14137286	55740489	TCTTTTTTATAAATAATATCACTCATTCTCATAACTTTTATATCRACAAC			II			TTAACTTTATCTCTTTTTTGTAGGTAATGTCACTCATTCTCATGACTTTTATGTCGGCAA[CG]AAATGCTTATTCCCAAATTTGTGTCTCTATGCTTGATTTTTCTCTCAAGCTTAGAATCCA	37	10	31288997	CGTTGCCGACATAAAAGTCATGAGAATGAGTGACATTACCTACAAAAAAG	10	31329003	R			NA	NA	ZNF438;ZNF438;ZNF438;ZNF438;ZNF438;ZNF438;ZNF438;ZNF438	NM_001143768;NM_182755;NM_001143767;NM_001143770;NM_001143766;NM_001143769;NM_001143771;NR_026560	5'UTR;5'UTR;5'UTR;5'UTR;5'UTR;TSS1500;5'UTR;Body					TRUE				NA
cg08075475	4.08367	67.1779	9.51731e-06	0.00427797	0.629934	0.915126	0.765719	0.886732	0.75197	0.881653	0.667373	0.874008	0.747448	0.886865	0.675976	0.865695	cg08075475	17633330	TTACAATATAAACCRCATCCCACAAATTTTAATAATCACAAAACTATATC			II			AACATTTCTAAATTACACAGGGATCAGTGAAGAACTTACTGAAATTAAAAAATAGTGTGA[CG]ATACAGTTCTGTGACTATCAAAACTTGTGGGATGCGGCTTACACTGTAATTAGAAGAGAA	37	4	1998053	TACAGTGTAAGCCGCATCCCACAAGTTTTGATAGTCACAGAACTGTATCG	4	1967851	F	rs576274		NA	NA	WHSC2	NM_005663	Body	chr4:1994662-1994872	S_Shelf			NA				NA
cg21269393	3.77982	67.1548	9.53172e-06	0.00427847	0.775973	0.904593	0.797747	0.881003	0.754057	0.866195	0.737224	0.875343	0.793871	0.887308	0.669641	0.859785	cg21269393	13610432	TTATATAAACTCTATCACTACATCRTAATAACTAAAATAAAATACCCTCC			II			CTGAATAAGGCTTATGTGGACTCTATCACTGCATCGTGATGACTGGAGTAAGGTGCCCTC[CG]TCCATCATCGTCAGCTTTCTATTCTGTGTCTGACTGCAGTGGAACATCGGCGTGATCAAC	37	1	245575194	CGGAGGGCACCTTACTCCAGTCATCACGATGCAGTGATAGAGTCCACATA	1	243641817	R	rs1173644		NA	NA	KIF26B	NM_018012	Body					TRUE				NA
cg16529993	3.47982	67.1345	9.54447e-06	0.00427847	0.862145	0.913819	0.860526	0.912872	0.879562	0.909596	0.877609	0.906118	0.891739	0.907342	0.884369	0.914845	cg16529993	10793309	ATCTCTCTTTCTACAATACCACCRATAAATCACTACTATTCATCTTTCCC			II			GGGTCGGGCTGCTGGACAGGGGTGAGAAGAGGGGCCGCAGCGTCCCCGAGAAGGGGATCT[CG]GGAAAGATGAATAGCAGTGACCCATCGGTGGCACTGTAGAAAGAGAGATGTCCAGCCTCG	37	1	228582522	CGGGAAAGATGAATAGCAGTGACCCATCGGTGGCACTGTAGAAAGAGAGA	1	226649145	F			NA	NA	TRIM11	NM_145214	Body	chr1:228582428-228582894	Island			NA	1:226649120-226649505			NA
cg05342782	3.51247	67.1096	9.56003e-06	0.00427847	0.746752	0.859303	0.762367	0.866296	0.697138	0.84483	0.651752	0.847922	0.728993	0.841516	0.635541	0.826568	cg05342782	65802482	CAAAACTCCTAATAATATAATACAAACAAAAACCATATTTACATAAAATC			II			CCAGATGTGTTCAGAACTCCTAGTAATGTAATGCAGGCAAAAACCATATTTACATGAAGT[CG]TGTTTTGAATATCCTTTTCCAATTATCTGGAATGAGATAATAGATCCCTAATTGGAAGCA	37	17	9313041	CGACTTCATGTAAATATGGTTTTTGCCTGCATTACATTACTAGGAGTTCT	17	9253766	R			NA	NA	STX8	NM_004853	Body					TRUE				NA
cg22009329	3.60397	67.0774	9.58031e-06	0.00427847	0.786226	0.875474	0.793272	0.867525	0.77	0.865588	0.807085	0.863371	0.763301	0.871729	0.793932	0.841905	cg22009329	22642424	CCCAATTATAATATCCTTTAAAAAAATCACCTTTATCAAATCAAAATTAC			II			TACAGCACATTCCCAATTATGGTGTCCTTTAAAAGAATCACCTTTGTCAAATCAAAGTTA[CG]ACTAAAATAATCCTTAGATACTTTTTGTTTCTGAGAATATAGTCATTGCTCTAAAATTTT	37	4	168096506	CCAATTATGGTGTCCTTTAAAAGAATCACCTTTGTCAAATCAAAGTTACG	4	168333081	R			TRUE	NA	SPOCK3;SPOCK3	NM_001040159;NM_016950	Body;Body					NA				NA
cg06522557	3.94944	67.0747	9.58197e-06	0.00427847	0.763331	0.89668	0.76874	0.896941	0.789613	0.899417	0.785554	0.861599	0.717196	0.878125	0.645494	0.884203	cg06522557	57700440	ACAAAATTCTTTTAATATTATAAAATCACAAAATCATAACATTCTCACTC			II			ATTTTTCTCTTAACCTTCCAAGGGTACCTCACCATTCCACCTGTCTCCCCATGGAAGATG[CG]AGTGAGAATGCCATGACTCTGTGACCTCACAATACTAAAAGAATTTTGCTTCTGCAGGAT	37	7	115926781	CAAAATTCTTTTAGTATTGTGAGGTCACAGAGTCATGGCATTCTCACTCG	7	115714017	F			NA	NA								NA				NA
cg26682335	0.996787	67.042	9.60256e-06	0.00428133	0.498087	0.66164	0.553029	0.697658	0.490847	0.644887	0.458978	0.605151	0.45353	0.638984	0.467029	0.662738	cg26682335	55766468	TTCTATCTATCCATAAATATAAATACCACATCTCTTCATCCATCCATCCA	53691402	TTCTATCTATCCGTAAATATAAATACCACGTCTCTTCGTCCATCCATCCG	I	T	Red	TGGCACCTACATCCATGGACGGATGGATGGGTAAACAGACATGGCACCTACGTCCACAGA[CG]GATGGATGGACGAAGAGACGTGGCACCTACATCCACGGACAGACAGAAGGACAAACAGAC	37	17	945834	CGGATGGATGGACGAAGAGACGTGGCACCTACATCCACGGACAGACAGAA	17	892584	F			NA	NA	ABR;ABR;ABR	NM_021962;NM_001092;NM_001159746	Body;Body;Body					NA	17:892161-892823			NA
[truncated: 4,968 more rows]

## Sheet: Supplementary Table 3
Infinium Probe Type		Gene Location		Association to CpG Island
Infinium Type I	585	Gene body	2443	S_Shelf	468
Infinium Type II	5138	TSS1500	776	S_Shore	343
		TSS200	293	CpG Island	585
		5'UTR	651	N_Shore	508
		3'UTR	545	N_Shelf	514
				No annotation	2418
Supplementary Table 3 Probes Design type and genomic location of 5,723 differentially methylated probes.

[truncated: 1 more sheets: Supplementary Table 4]
